# Supplementary material for: Single-cell T-cell receptor repertoire profiling in dogs
Source: Commun Biol. 2024 Apr 22;7:484. doi: 10.1038/s42003-024-06174-w (PMC11035579; doi:10.1038/s42003-024-06174-w)
Supplement: Supplementary file 4 — Supplementary Data 1 [file 42003_2024_6174_MOESM4_ESM.xlsx]

## Sheet: Sheet1
	Metric	Normal_A_LN	Normal_A_PBMC	Normal_B_LN	Normal_B_PBMC	Normal_C_LN	Normal_C_PBMC	Normal_D_LN	Normal_D_PBMC	Normal_E_LN	Normal_E_PBMC	Melanoma_A_PBMC	Melanoma_B_PBMC	Melanoma_C_PBMC	Melanoma_D_PBMC	Tzone_LSA_LN	PTCL_NOS_LN	Mean (v1/v2)	Median (v1/v2)	Min (v1/v2)	Max (v1/v2)	stdev (v1/v2)	Mean (v1)	Median (v1)	Min (v1)	Max (v1)	stdev (v1)	Mean (v2)	Median (v2)	Min (v2)	Max (v2)	stdev (v2)
Cells	Estimated number of cells	5881	5774	5519	5806	3479	5389	6040	5055	2290	4574	1850	2172	4155	5176	8000	6649	4863.06	5282.5	1850	8000	1702.03	2011	2011	1850	2172	227.688	5270.5	5454	2290	8000	1381.44
	Mean reads/cell	30703	35843	42912	36723	63171	29982	26772	40296	86352	40123	47042	47745	48204	42886	27392	30847	42312.1	40209.5	26772	86352	15113.3	47393.5	47393.5	47042	47745	497.096	41586.1	38423	26772	86352	16093.3
	Mean used reads/cell	22565	23332	27947	26156	31447	20224	20690	24443	32044	24901	16322	19839	28748	25368	21743	23963	24358.2	24203	16322	32044	4264.9	18080.5	18080.5	16322	19839	2486.89	25255.1	24672	20224	32044	3685.48
	Number Cells with Productive V-J Spanning Pair	4834	4521	4686	4662	2811	4133	5261	3857	1951	3645	845	758	3403	3504	7320	6336	3907.94	3995	758	7320	1763.57	801.5	801.5	758	845	61.5183	4351.71	4327	1951	7320	1375.39
	Fraction reads in cells	0.929	0.858	0.899	0.918	0.899	0.858	0.939	0.866	0.837	0.841	0.398	0.48	0.882	0.823	0.936	0.96	0.832688	0.874	0.398	0.96	0.159558	0.439	0.439	0.398	0.48	0.0579828	0.888929	0.8905	0.823	0.96	0.0431945
Enrichment	Reads Mapped to Any V(D)J Gene	0.796	0.785	0.856	0.834	0.826	0.757	0.826	0.758	0.72	0.753	0.738	0.758	0.811	0.782	0.823	0.801	0.789	0.7905	0.72	0.856	0.0389478	0.748	0.748	0.738	0.758	0.0141421	0.794857	0.7985	0.72	0.856	0.0379389
	Reads Mapped to TRA	0.322	0.344	0.381	0.253	0.292	0.216	0.344	0.354	0.403	0.417	0.312	0.3	0.294	0.226	0.343	0.35	0.321937	0.3325	0.216	0.417	0.0575992	0.306	0.306	0.3	0.312	0.00848528	0.324214	0.3435	0.216	0.417	0.0614644
	Reads Mapped to TRB	0.473	0.439	0.474	0.58	0.533	0.537	0.481	0.401	0.309	0.334	0.424	0.455	0.513	0.554	0.478	0.451	0.46475	0.4735	0.309	0.58	0.0739698	0.4395	0.4395	0.424	0.455	0.0219203	0.468357	0.476	0.309	0.58	0.0785127
	TRB/TRA Reads Mapped Ratio	1.46894	1.27616	1.24409	2.29249	1.82534	2.48611	1.39826	1.13277	0.766749	0.800959	1.35897	1.51667	1.7449	2.45133	1.39359	1.28857	1.52787	1.39592	0.766749	2.48611	0.51789	1.43782	1.43782	1.35897	1.51667	0.111505	1.54073	1.39592	0.766749	2.48611	0.554158
V(D)J Expression	Median TRA UMIs per Cell	5	7	4	3	5	5	6	4	7	4	6	4	6	8	18	30	7.625	5.5	3	30	6.8884	5	5	4	6	1.41421	8	5.5	3	30	7.30648
	Median TRB UMIs per Cell	9	9	10	9	9	10	11	10	11	9	12	15	10	9	24	49	13.5	10	9	49	10.1915	13.5	13.5	12	15	2.12132	13.5	10	9	49	10.9316
	Median UMIs per Cell per Clonotype	13	15	13	11	13	14	15	12	16	11	12	13	16	20	15.7273	17	14.1705	13.5	11	20	2.41549	12.5	12.5	12	13	0.707107	14.4091	14.5	11	20	2.49061
	Median reads per UMI per Clonotype	2769	2493.74	3446.8	3783.88	4156.75	2463.6	2132.6	3074.93	3387.14	3474.5	1489.18	1599.79	3193.34	2666.55	2433.15	735.165	2706.26	2717.77	735.165	4156.75	907.177	1544.48	1544.48	1489.18	1599.79	78.2168	2872.22	2921.97	735.165	4156.75	843.681
	Median TRA contig length (nt)	507	500	506	506	503	499	503	503	510	504	499	492	503	499	493	495	501.375	503	492	510	5.058	495.5	495.5	492	499	4.94975	502.214	503	493	510	4.64391
	Median TRA CDR3 length (nt)	42	42	42	42	42	42	42	42	39	42	39	48	42	39	39	42	41.625	42	39	48	2.15639	43.5	43.5	39	48	6.36396	41.3571	42	39	42	1.27745
	Median TRB contig length (nt)	509	506	513	515	515	512	508	510	510	506	497	529	506	500	514	532	511.375	510	497	532	9.00278	513	513	497	529	22.6274	511.143	510	500	532	7.326
	Median TRB CDR3 length (nt)	42	42	45	45	42	42	42	42	42	42	42	45	42	45	42	36	42.375	42	36	45	2.15639	43.5	43.5	42	45	2.12132	42.2143	42	36	45	2.19014
V(D)J Annotation	Cells With Productive V-J Spanning Pair	0.822	0.783	0.849	0.803	0.808	0.767	0.871	0.763	0.852	0.797	0.457	0.349	0.819	0.677	0.915	0.953	0.767813	0.8055	0.349	0.953	0.157068	0.403	0.403	0.349	0.457	0.0763675	0.819929	0.8135	0.677	0.953	0.0679496
	Paired Clonotype Diversity	5577.51	1761.55	5292.68	4719.92	3400.8	4609	5872.76	3285.72	2210.83	1265.82	83.27	19.38	390.62	37.51	1.28	1.26	2408.12	1986.19	1.26	5872.76	2257.76	51.325	51.325	19.38	83.27	45.1771	2744.8	2748.28	1.26	5872.76	2214.71
	Cells With TRA Contig	0.929	0.88	0.945	0.895	0.92	0.875	0.951	0.84	0.939	0.882	0.706	0.533	0.904	0.846	0.94	0.98	0.872812	0.8995	0.533	0.98	0.110692	0.6195	0.6195	0.533	0.706	0.122329	0.909	0.912	0.84	0.98	0.041287
	Cells With TRB Contig	0.994	0.992	0.987	0.994	0.992	0.994	0.996	0.995	0.989	0.992	0.912	0.943	0.991	0.94	0.997	0.992	0.98125	0.992	0.912	0.997	0.025499	0.9275	0.9275	0.912	0.943	0.0219203	0.988929	0.992	0.94	0.997	0.0143284
	Cells With CDR3-annotated TRA Contig	0.906	0.858	0.929	0.877	0.897	0.849	0.937	0.823	0.928	0.867	0.663	0.488	0.887	0.834	0.925	0.974	0.852625	0.882	0.488	0.974	0.119883	0.5755	0.5755	0.488	0.663	0.123744	0.892214	0.892	0.823	0.974	0.043614
	Cells With CDR3-annotated TRB Contig	0.989	0.986	0.98	0.99	0.987	0.99	0.992	0.994	0.985	0.988	0.874	0.921	0.989	0.905	0.997	0.987	0.972125	0.9875	0.874	0.997	0.0370259	0.8975	0.8975	0.874	0.921	0.033234	0.982786	0.9885	0.905	0.997	0.0227535
	Cells With V-J Spanning TRA Contig	0.924	0.873	0.943	0.889	0.912	0.869	0.949	0.834	0.938	0.877	0.685	0.509	0.898	0.842	0.939	0.98	0.866313	0.8935	0.509	0.98	0.117004	0.597	0.597	0.509	0.685	0.124451	0.904786	0.905	0.834	0.98	0.043037
	Cells With V-J Spanning TRB Contig	0.99	0.987	0.982	0.991	0.988	0.991	0.993	0.994	0.985	0.988	0.879	0.923	0.988	0.906	0.997	0.988	0.973125	0.988	0.879	0.997	0.0360553	0.901	0.901	0.879	0.923	0.0311127	0.983429	0.988	0.906	0.997	0.0226026
	Cells With Productive TRA Contig	0.845	0.807	0.887	0.829	0.836	0.79	0.893	0.78	0.882	0.825	0.623	0.452	0.841	0.781	0.919	0.969	0.809937	0.8325	0.452	0.969	0.122173	0.5375	0.5375	0.452	0.623	0.120915	0.848857	0.8385	0.78	0.969	0.0552085
	Cells With Productive TRB Contig	0.977	0.976	0.962	0.975	0.972	0.977	0.978	0.983	0.97	0.972	0.835	0.897	0.977	0.895	0.996	0.983	0.957812	0.9755	0.835	0.996	0.0433285	0.866	0.866	0.835	0.897	0.0438406	0.970929	0.9765	0.895	0.996	0.0231565
	Unique Clonotypes	5727	5254	5424	5512	3439	5201	5971	4696	2250	3889	1253	966	3232	2249	348	562	3498.31	3664	348	5971	1993.44	1109.5	1109.5	966	1253	202.94	3839.57	4292.5	348	5971	1891.74
	TRA Only Clonotype	0.0214772	0.025314	0.0370575	0.0250363	0.0270427	0.0228802	0.0217719	0.0176746	0.0275556	0.0275135	0.209896	0.194617	0.0247525	0.0213428	0.0316092	0.101423	0.0523103	0.0261784	0.0176746	0.209896	0.0617328	0.202257	0.202257	0.194617	0.209896	0.0108041	0.0308894	0.0251752	0.0176746	0.101423	0.0208577
	TRB Only Clonotype	0.152436	0.204225	0.111541	0.169811	0.161966	0.208229	0.106682	0.223807	0.115111	0.173309	0.390263	0.427536	0.147277	0.148955	0.183908	0.106762	0.189489	0.165889	0.106682	0.427536	0.0931905	0.4089	0.4089	0.390263	0.427536	0.0263559	0.158144	0.157201	0.106682	0.223807	0.038765
	TRA/TRB Clonotype	0.699843	0.66673	0.706858	0.694666	0.693806	0.663719	0.744264	0.659497	0.760444	0.697609	0.304868	0.312629	0.72401	0.727879	0.698276	0.674377	0.651842	0.696137	0.304868	0.760444	0.136842	0.308749	0.308749	0.304868	0.312629	0.00548792	0.700856	0.697942	0.659497	0.760444	0.0301268
	Extra TRA Clonotype	0.0661778	0.0519604	0.0774336	0.0564224	0.0674615	0.0522976	0.0768715	0.0500426	0.0737778	0.0583698	0.0231445	0.0227743	0.0597153	0.0653624	0.0689655	0.088968	0.0599841	0.0625389	0.0227743	0.088968	0.0178946	0.0229594	0.0229594	0.0227743	0.0231445	0.000261719	0.0652733	0.0657701	0.0500426	0.088968	0.0113336
	Extra TRB Clonotype	0.0356207	0.0376856	0.0438791	0.0350145	0.038674	0.0388387	0.0306481	0.0359881	0.0173333	0.0293134	0.066241	0.0414079	0.0300124	0.0275678	0.0143678	0.0231317	0.0341078	0.0353176	0.0143678	0.066241	0.0119164	0.0538244	0.0538244	0.0414079	0.066241	0.0175597	0.0312911	0.0328313	0.0143678	0.0438791	0.00847216
	Extra TRA/TRB Clonotype	0.0244456	0.0137038	0.0230457	0.0190493	0.0110497	0.0138435	0.0197622	0.0129898	0.00577778	0.0136282	0.00399042	0.0010352	0.0142327	0.0084482	0.00287356	0.00533808	0.0120759	0.013309	0.0010352	0.0244456	0.0071459	0.00251281	0.00251281	0.0010352	0.00399042	0.00208966	0.013442	0.013666	0.00287356	0.0244456	0.00651955
	Multiple (>2 TRA and/or >2 TRB) Clonotype	0	0.000380662	0.000184366	0	0	0.000192271	0	0	0	0.000257136	0.00159617	0	0	0.000444642	0	0	0.000190953	0	0	0.00159617	0.000403653	0.000798084	0.000798084	0	0.00159617	0.00112866	0.00010422	0	0	0.000444642	0.000158751
Sequencing	Number of Reads	180566796	206956922	236830110	213211142	219771861	161574400	161704184	203697251	197746030	183523731	87026777	103702506	200288792	221978593	219133491	205100181	1.87676e+08	2.01993e+08	87026777	236830110	4.16833e+07	9.53646e+07	9.53646e+07	87026777	103702506	1.17915e+07	200863106	204398716	161574400	236830110	2.22678e+07
	Valid Barcodes	0.965	0.958	0.971	0.969	0.97	0.944	0.969	0.957	0.95	0.957	0.963	0.966	0.967	0.957	0.96	0.968	0.961938	0.964	0.944	0.971	0.00771551	0.9645	0.9645	0.963	0.966	0.00212132	0.961571	0.9625	0.944	0.971	0.00819676
	Q30 Bases in Barcode	0.907	0.909	0.91	0.911	0.91	0.904	0.904	0.909	0.909	0.908	0.968	0.967	0.905	0.907	0.909	0.904	0.915063	0.909	0.904	0.968	0.020596	0.9675	0.9675	0.967	0.968	0.000707107	0.907571	0.9085	0.904	0.911	0.0024405
	Q30 Bases in RNA Read 1	0.84	0.844	0.846	0.85	0.848	0.84	0.841	0.84	0.843	0.841	0.938	0.938	0.852	0.851	0.849	0.847	0.85675	0.8465	0.84	0.938	0.0319802	0.938	0.938	0.938	0.938	0	0.845143	0.845	0.84	0.852	0.0044003
	Q30 Bases in RNA Read 2	0.881	0.863	0.875	0.879	0.87	0.867	0.875	0.872	0.86	0.866	0.898	0.9	0.884	0.883	0.886	0.892	0.878188	0.877	0.86	0.9	0.0119623	0.899	0.899	0.898	0.9	0.00141421	0.875214	0.875	0.86	0.892	0.0094232
	Q30 Bases in UMI	0.9	0.903	0.903	0.906	0.903	0.898	0.897	0.904	0.903	0.903	0.962	0.962	0.898	0.901	0.902	0.899	0.909	0.903	0.897	0.962	0.0208359	0.962	0.962	0.962	0.962	0	0.901429	0.9025	0.897	0.906	0.00265197
