# Supplementary material for: Single-cell T-cell receptor repertoire profiling in dogs
Source: Commun Biol. 2024 Apr 22;7:484. doi: 10.1038/s42003-024-06174-w (PMC11035579; doi:10.1038/s42003-024-06174-w)
Supplement: Supplementary file 5 — Supplementary Data 2 [file 42003_2024_6174_MOESM5_ESM.xlsx]

## Sheet: Sheet1
	Metric	Melanoma_A_PBMC	Melanoma_B_PBMC	Melanoma_C_PBMC	Melanoma_D_PBMC	Tzone_LSA_LN	Mean	Median	Min	Max	Stdev
Cells	Estimated number of cells	6968	7448	9257	9600	8554	8365.4	8554	6968	9600	1134.58
	Fraction Reads in Cells	0.959	0.961	0.962	0.969	0.959	0.962	0.961	0.959	0.969	0.00412311
	Mean Reads per Cell	72253	69066	28875	19952	24902	43009.6	28875	19952	72253	25462.9
	Median Genes per Cell	1531	1635	1368	1162	1539	1447	1531	1162	1635	185.964
	Total Genes Detected	14610	14751	14731	14564	14090	14549.2	14610	14090	14751	268.586
	Median UMI Counts per Cell	4421	4801	3762	3246	4955	4237	4421	3246	4955	720.275
Sequencing	Number of Reads	503465164	514405307	267296412	191543369	213017433	337945537	267296412	191543369	514405307	1.58561e+08
	Number of Short Reads Skipped	0	0	0	0	0	0	0	0	0	0
	Valid Barcodes	0.928	0.934	0.92	0.927	0.919	0.9256	0.927	0.919	0.934	0.0061887
	Valid UMIs	0.998	0.999	0.998	0.998	0.999	0.9984	0.998	0.998	0.999	0.000547723
	Sequencing Saturation	0.801	0.774	0.596	0.496	0.535	0.6404	0.596	0.496	0.801	0.13926
	Q30 Bases in Barcode	0.879	0.884	0.901	0.9	0.901	0.893	0.9	0.879	0.901	0.0106536
	Q30 Bases in RNA Read 1	0.845	0.851	0.816	0.817	0.817	0.8292	0.817	0.816	0.851	0.0172974
	Q30 Bases in RNA Read 2	0.858	0.849	0.853	0.856	0.851	0.8534	0.853	0.849	0.858	0.00364692
	Q30 Bases in UMI	0.878	0.882	0.894	0.897	0.894	0.889	0.894	0.878	0.897	0.00842615
Mapping	Reads Mapped to Genome	0.73	0.734	0.671	0.699	0.68	0.7028	0.699	0.671	0.734	0.028543
	Reads Mapped Confidently to Genome	0.701	0.71	0.65	0.676	0.66	0.6794	0.676	0.65	0.71	0.0257643
	Reads Mapped Confidently to Intergenic Regions	0.075	0.082	0.066	0.058	0.068	0.0698	0.068	0.058	0.082	0.0091214
	Reads Mapped Confidently to Intronic Regions	0.065	0.072	0.062	0.051	0.055	0.061	0.062	0.051	0.072	0.00827647
	Reads Mapped Confidently to Exonic Regions	0.561	0.556	0.522	0.567	0.537	0.5486	0.556	0.522	0.567	0.018636
	Reads Mapped Confidently to Transcriptome	0.48	0.472	0.459	0.506	0.472	0.4778	0.472	0.459	0.506	0.01747
	Reads Mapped Antisense to Gene	0.025	0.026	0.022	0.021	0.021	0.023	0.022	0.021	0.026	0.00234521
