# Supplementary material for: Single-cell T-cell receptor repertoire profiling in dogs
Source: Commun Biol. 2024 Apr 22;7:484. doi: 10.1038/s42003-024-06174-w (PMC11035579; doi:10.1038/s42003-024-06174-w)
Supplement: Supplementary file 6 — Supplementary Data 3 [file 42003_2024_6174_MOESM6_ESM.xlsx]

## Sheet: Sheet1
Sample	Sample	id	clonotype_id	consensus_ids	frequency	proportion	tra_cdr3s	tra_cdr3_nts	tra_v_genes	tra_d_genes	tra_j_genes	tra_c_genes	trb_cdr3s	trb_cdr3_nts	trb_v_genes	trb_d_genes	trb_j_genes	trb_c_genes	alpha_count	beta_count	clonotype_class
1	Normal_A_LN	0	clonotype0	clonotype0_consensus_1;clonotype0_consensus_0	4	0.000680156	CAVLVQSNNRLIW	TGTGCGGTGTTGGTTCAAAGCAACAATCGGTTGATCTGG	TRAV43-4		TRAJ33	TRAC	CASSFEEAPYGEQHF	TGTGCCAGCAGCTTCGAAGAAGCGCCTTATGGGGAGCAGCACTTT	TRBV5-2		TRBJ2-1	TRBC	1	1	TRA_TRB_pair
1	Normal_A_LN	1	clonotype1	clonotype1_consensus_3;clonotype1_consensus_2	3	0.000510117	CAPRSRNNNYGLHF	TGTGCCCCGAGAAGCCGCAATAATAACTATGGCCTTCACTTT	TRAV24		TRAJ43	TRAC	CSTSSTGLDFGEQYF	TGCAGCACTAGCTCGACGGGACTAGACTTCGGCGAGCAGTATTTC	TRBV29		TRBJ2-6	TRBC	1	1	TRA_TRB_pair
1	Normal_A_LN	2	clonotype2	clonotype2_consensus_5;clonotype2_consensus_4	3	0.000510117	CALSDLTNSGRDLIF	TGTGCCTTGAGTGATCTGACTAACTCTGGCAGGGATTTGATCTTC	TRAV9-11		TRAJ26	TRAC	CASSLHNSAAETQYF	TGTGCCAGCAGTCTCCATAACAGCGCGGCAGAAACTCAGTATTTC	TRBV7		TRBJ2-3	TRBC	1	1	TRA_TRB_pair
1	Normal_A_LN	3	clonotype3	clonotype3_consensus_7;clonotype3_consensus_6	3	0.000510117	CAPPVSNRLTF	TGTGCACCCCCCGTGAGCAACAGGCTCACATTT	TRAV21		TRAJ39	TRAC	CASSQDSGGIGGQNTQYF	TGTGCCAGCAGCCAAGATTCAGGGGGGATCGGGGGCCAAAATACCCAGTACTTC	TRBV3-2	TRBD1	TRBJ2-5	TRBC	1	1	TRA_TRB_pair
1	Normal_A_LN	4	clonotype4	clonotype4_consensus_9;clonotype4_consensus_8	2	0.000340078	CAVASNNRLIW	TGTGCGGTCGCAAGCAACAATCGGTTGATCTGG	TRAV43-1		TRAJ33	TRAC	CGASLSYLDFNF	TGTGGTGCTAGTCTATCGTACCTTGATTTTAACTTT	TRBV20		TRBJ1-2	TRBC	1	1	TRA_TRB_pair
1	Normal_A_LN	5	clonotype5	clonotype5_consensus_12;clonotype5_consensus_10;clonotype5_consensus_11	2	0.000340078	CAVEDTGARALTF	TGTGCGGTGGAAGACACAGGTGCCAGAGCACTCACTTTT	TRAV43-1		TRAJ5	TRAC	CASSDIVGGGRGETQYF;CGADVQGNTQYF	TGTGCCAGCAGTGATATTGTAGGTGGGGGACGCGGAGAAACTCAGTATTTC;TGTGGTGCCGACGTACAGGGGAATACCCAGTACTTC	TRBV16;TRBV20	;TRBD1	TRBJ2-3;TRBJ2-5	TRBC;TRBC	1	2	extra_TRB
1	Normal_A_LN	6	clonotype6	clonotype6_consensus_14;clonotype6_consensus_13	2	0.000340078	CAPRLGNTGKLTF	TGTGCCCCTCGTCTCGGCAACACAGGCAAATTAACCTTT	TRAV9-6		TRAJ27	TRAC	CSTSTGEREQHF	TGCAGCACTAGTACAGGGGAGAGGGAGCAGCACTTT	TRBV29	TRBD1	TRBJ2-1	TRBC	1	1	TRA_TRB_pair
1	Normal_A_LN	7	clonotype7	clonotype7_consensus_16;clonotype7_consensus_17;clonotype7_consensus_15	2	0.000340078	CALCGDTGYRWIF;CAVEALSSTNNLVF	TGTGCCCTGTGCGGGGACACAGGCTATAGATGGATCTTT;TGTGCGGTGGAGGCTCTATCAAGCACCAATAATCTGGTGTTC	TRAV9-6;TRAV43-1	;	TRAJ12;TRAJ16	TRAC;TRAC	CGARDGNEKLYF	TGTGGTGCCCGGGACGGCAATGAAAAATTGTATTTT	TRBV20		TRBJ1-4	TRBC	2	1	extra_TRA
1	Normal_A_LN	8	clonotype8	clonotype8_consensus_19;clonotype8_consensus_18	2	0.000340078	CAAGPFSNNDRLFF	TGTGCTGCGGGACCCTTCAGCAACAATGACAGACTCTTCTTT	TRAV8-2		TRAJ34	TRAC	CGARSRSGDFNF	TGTGGTGCTAGATCGAGGTCCGGAGATTTTAACTTT	TRBV20		TRBJ1-2	TRBC	1	1	TRA_TRB_pair
1	Normal_A_LN	9	clonotype9	clonotype9_consensus_21;clonotype9_consensus_20	2	0.000340078	CAVETAGDTGYRWIF	TGTGCGGTGGAGACCGCGGGGGACACAGGCTATAGATGGATCTTT	TRAV43-1		TRAJ12	TRAC	CGASHSGNTQYF	TGTGGTGCTAGTCATTCCGGAAATACCCAGTACTTC	TRBV20		TRBJ2-5	TRBC	1	1	TRA_TRB_pair
1	Normal_A_LN	10	clonotype10	clonotype10_consensus_23;clonotype10_consensus_22	2	0.000340078	CAVSRSNMGGNNKLTF	TGTGCAGTGAGCCGCAGCAATATGGGAGGCAATAATAAGCTGACATTT	TRAV12		TRAJ56	TRAC	CGASRQVYDFNF	TGTGGTGCTAGTCGACAGGTTTATGATTTTAACTTT	TRBV20		TRBJ1-2	TRBC	1	1	TRA_TRB_pair
1	Normal_A_LN	11	clonotype11	clonotype11_consensus_25;clonotype11_consensus_24	2	0.000340078	CAVSREPGNYKYTF	TGTGCAGTGAGCCGCGAGCCAGGAAACTACAAATACACCTTT	TRAV12		TRAJ40	TRAC	CGARDVQGYDFNF	TGTGGTGCTCGAGACGTACAGGGTTATGATTTTAACTTT	TRBV20		TRBJ1-2	TRBC	1	1	TRA_TRB_pair
1	Normal_A_LN	12	clonotype12	clonotype12_consensus_28;clonotype12_consensus_26;clonotype12_consensus_27	2	0.000340078	CAVEELGKLTF	TGTGCGGTGGAGGAACTGGGCAAACTCACATTT	TRAV43-4		TRAJ2	TRAC	CASSQEPTGGYNSPLYF;CGHSEGAAETQYF	TGTGCCAGCAGCCAAGAACCTACAGGGGGCTATAACTCGCCCCTCTACTTT;TGTGGCCACTCTGAGGGGGCGGCAGAAACTCAGTATTTC	TRBV3-2;TRBV20	TRBD1;	TRBJ1-6;TRBJ2-3	TRBC;TRBC	1	2	extra_TRB
1	Normal_A_LN	13	clonotype13	clonotype13_consensus_30;clonotype13_consensus_29	2	0.000340078	CAVDGNQGGKLIF	TGTGCGGTGGATGGGAACCAGGGAGGAAAGCTTATCTTC	TRAV43-1		TRAJ23	TRAC	CGAVVQSNTEVFF	TGTGGTGCGGTCGTACAGTCGAACACTGAAGTGTTCTTC	TRBV20		TRBJ1-1	TRBC	1	1	TRA_TRB_pair
1	Normal_A_LN	14	clonotype14	clonotype14_consensus_32;clonotype14_consensus_31	2	0.000340078	CAAQNTNTGKLTF	TGTGCAGCCCAGAACACCAACACAGGCAAATTAACCTTT	TRAV21		TRAJ27	TRAC	CGATQGTGNTQYF	TGTGGTGCTACCCAAGGTACAGGAAATACCCAGTACTTC	TRBV20		TRBJ2-5	TRBC	1	1	TRA_TRB_pair
1	Normal_A_LN	15	clonotype15	clonotype15_consensus_34;clonotype15_consensus_33	2	0.000340078	CAADVSSSYGKLTF	TGTGCAGCAGACGTGAGCTCCAGCTATGGAAAGCTGACATTT	TRAV34		TRAJ52	TRAC	CGARLRDVETLHF	TGTGGTGCTAGACTACGGGACGTAGAAACCTTGCACTTT	TRBV20		TRBJ1-3	TRBC	1	1	TRA_TRB_pair
1	Normal_A_LN	16	clonotype16	clonotype16_consensus_36;clonotype16_consensus_35	2	0.000340078	CAVRGSSTNNLVF	TGTGCAGTAAGAGGGTCAAGCACCAATAATCTGGTGTTC	TRAV21		TRAJ16	TRAC	CGASQAVSDTLHF	TGTGGTGCTAGTCAGGCAGTCTCGGACACCTTGCACTTT	TRBV20		TRBJ1-3	TRBC	1	1	TRA_TRB_pair
1	Normal_A_LN	17	clonotype17	clonotype17_consensus_38;clonotype17_consensus_37	2	0.000340078	CAVTLRNQNFYF	TGTGCAGTGACCTTACGTAACCAGAACTTCTATTTT	TRAV12		TRAJ49	TRAC	CGASFGGDTEVFF	TGTGGTGCTAGTTTCGGGGGTGACACTGAAGTGTTCTTC	TRBV20		TRBJ1-1	TRBC	1	1	TRA_TRB_pair
1	Normal_A_LN	18	clonotype18	clonotype18_consensus_40;clonotype18_consensus_39	2	0.000340078	CAVTGGGSSYGKLTF	TGTGCAGTGACGGGGGGTGGCTCCAGCTATGGAAAGCTGACATTT	TRAV12		TRAJ52	TRAC	CSTQGVPLGEQHF	TGCAGCACTCAGGGGGTACCATTGGGGGAGCAGCACTTT	TRBV29		TRBJ2-1	TRBC	1	1	TRA_TRB_pair
1	Normal_A_LN	19	clonotype19	clonotype19_consensus_42;clonotype19_consensus_43;clonotype19_consensus_41	2	0.000340078	CALNSDNRYSLNF;CGARGPNYGSNNLIF	TGTGCCTTGAACTCAGACAACAGGTATAGCCTCAATTTT;TGCGGAGCAAGGGGCCCTAACTATGGAAGCAACAACTTAATCTTT	TRAV9-11;TRAV29	;	TRAJ41;TRAJ48	TRAC;TRAC	CGPVQKGTYEQYF	TGTGGTCCAGTACAGAAGGGGACCTACGAGCAGTATTTC	TRBV20		TRBJ2-6	TRBC	2	1	extra_TRA
1	Normal_A_LN	20	clonotype20	clonotype20_consensus_45;clonotype20_consensus_44	2	0.000340078	CALKSNYNRLYF	TGTGCCCTGAAGTCCAACTATAACAGACTTTACTTT	TRAV9-9		TRAJ21	TRAC	CGASRDREGEKLYF	TGTGGTGCTAGTCGGGACAGGGAAGGTGAAAAATTGTATTTT	TRBV20		TRBJ1-4	TRBC	1	1	TRA_TRB_pair
1	Normal_A_LN	21	clonotype21	clonotype21_consensus_47;clonotype21_consensus_46	2	0.000340078	CAVVQSSEKIIF	TGTGCGGTGGTACAAAGTTCGGAAAAAATCATCTTT	TRAV43-1		TRAJ30	TRAC	CASSPQNTQYF	TGTGCCAGCAGCCCCCAAAATACCCAGTACTTC	TRBV7		TRBJ2-5	TRBC	1	1	TRA_TRB_pair
1	Normal_A_LN	22	clonotype22	clonotype22_consensus_50;clonotype22_consensus_51;clonotype22_consensus_48;clonotype22_consensus_49	2	0.000340078	CALRGPVGAGNALTF;CAVEYDNARIFF	TGTGCCTTGAGAGGCCCCGTCGGGGCAGGAAATGCGTTGACTTTT;TGTGCGGTGGAGTACGACAACGCCAGAATCTTCTTT	TRAV9-11;TRAV43-1	;	TRAJ15;TRAJ31	TRAC;TRAC	CASSDNNEKLYF;CASSPGDFYEQYF	TGCGCCAGTTCCGATAACAATGAAAAATTGTATTTT;TGTGCCAGCAGCCCGGGGGATTTCTACGAGCAGTATTTC	TRBV28;TRBV16	;	TRBJ1-4;TRBJ2-6	TRBC;TRBC	2	2	extra_TRA_TRB
1	Normal_A_LN	23	clonotype23	clonotype23_consensus_53;clonotype23_consensus_52	2	0.000340078	CAVETNSGRDLIF	TGTGCGGTGGAGACTAACTCTGGCAGGGATTTGATCTTC	TRAV43-1		TRAJ26	TRAC	CASSENNEKLYF	TGTGCCAGCAGTGAAAACAATGAAAAATTGTATTTT	TRBV26		TRBJ1-4	TRBC	1	1	TRA_TRB_pair
1	Normal_A_LN	24	clonotype24	clonotype24_consensus_55;clonotype24_consensus_54	2	0.000340078	CAVGSNSGRDLIF	TGTGCGGTGGGTTCTAACTCTGGCAGGGATTTGATCTTC	TRAV43-1		TRAJ26	TRAC	CGATSTDYNSPLYF	TGTGGTGCAACGAGTACGGACTATAACTCGCCCCTCTACTTT	TRBV20		TRBJ1-6	TRBC	1	1	TRA_TRB_pair
1	Normal_A_LN	25	clonotype25	clonotype25_consensus_58;clonotype25_consensus_56;clonotype25_consensus_57	2	0.000340078	CALTTSSNKLTF	TGTGCCCTGACAACCTCTTCCAACAAGTTGACATTT	TRAV9-7		TRAJ50	TRAC	CASSLDQGTQYF;CASTEDARNWGRYGEQHF	TGTGCCAGCAGCCTAGACCAGGGAACCCAGTACTTC;TGTGCCAGCACCGAAGACGCAAGGAACTGGGGTCGATATGGGGAGCAGCACTTT	TRBV3-1;TRBV18	;	TRBJ2-5;TRBJ2-1	TRBC;TRBC	1	2	extra_TRB
1	Normal_A_LN	26	clonotype26	clonotype26_consensus_60;clonotype26_consensus_59	2	0.000340078	CAVSLNNRLIW	TGTGCAGTGAGCCTAAACAATCGGTTGATCTGG	TRAV12		TRAJ33	TRAC	CGASSGGPTTEVFF	TGTGGTGCTAGTTCTGGGGGGCCGACCACTGAAGTGTTCTTC	TRBV20		TRBJ1-1	TRBC	1	1	TRA_TRB_pair
1	Normal_A_LN	27	clonotype27	clonotype27_consensus_62;clonotype27_consensus_61	2	0.000340078	CAVEGVSNNDRLFF	TGTGCGGTGGAGGGAGTCAGCAACAATGACAGACTCTTCTTT	TRAV43-4		TRAJ34	TRAC	CASSQDAAAEHF	TGTGCCAGCAGCCAAGATGCAGCAGCGGAGCACTTT	TRBV3-2		TRBJ2-1	TRBC	1	1	TRA_TRB_pair
1	Normal_A_LN	28	clonotype28	clonotype28_consensus_64;clonotype28_consensus_65;clonotype28_consensus_63	2	0.000340078	CAVDAPSGNYKYTF;CAVSRLGSNNRLIW	TGTGCGGTGGACGCCCCCTCAGGAAACTACAAATACACCTTT;TGTGCAGTGAGCCGCTTGGGTAGCAACAATCGGTTGATCTGG	TRAV43-4;TRAV12	;	TRAJ40;TRAJ33	TRAC;TRAC	CASSTGVDDFNF	TGCGCCAGTAGTACGGGTGTTGATGATTTTAACTTT	TRBV28		TRBJ1-2	TRBC	2	1	extra_TRA
1	Normal_A_LN	29	clonotype29	clonotype29_consensus_67;clonotype29_consensus_66	2	0.000340078	CAVEDTEDTGYRWIF	TGTGCGGTGGAGGACACGGAGGACACAGGCTATAGATGGATCTTT	TRAV43-1		TRAJ12	TRAC	CASIQGTETQYF	TGCGCCAGTATTCAGGGCACAGAAACTCAGTATTTC	TRBV28		TRBJ2-3	TRBC	1	1	TRA_TRB_pair
1	Normal_A_LN	30	clonotype30	clonotype30_consensus_69;clonotype30_consensus_68	2	0.000340078	CALSDRARLGKLTF	TGTGCCCTGAGTGACCGTGCGAGGCTGGGCAAACTCACATTT	TRAV9-5		TRAJ2	TRAC	CASSSLSSEVFF	TGTGCCAGCAGTAGTTTATCGAGTGAAGTGTTCTTC	TRBV15		TRBJ1-1	TRBC	1	1	TRA_TRB_pair
1	Normal_A_LN	31	clonotype31	clonotype31_consensus_71;clonotype31_consensus_72;clonotype31_consensus_70	2	0.000340078	CAVDRPDNARIFF;CAVSPNYNQGGKLIF	TGTGCGGTGGACCGTCCGGACAACGCCAGAATCTTCTTT;TGTGCAGTGAGTCCGAATTATAACCAGGGAGGAAAGCTTATCTTC	TRAV43-4;TRAV12	;	TRAJ31;TRAJ23	TRAC;TRAC	CASTVYGEQHF	TGTGCCAGCACCGTCTACGGGGAGCAGCACTTT	TRBV16		TRBJ2-1	TRBC	2	1	extra_TRA
1	Normal_A_LN	32	clonotype32	clonotype32_consensus_74;clonotype32_consensus_73	2	0.000340078	CAADMRGGNNKLTF	TGTGCAGCAGACATGAGGGGAGGCAATAATAAGCTGACATTT	TRAV34		TRAJ56	TRAC	CASSDPLLGIAYEQYF	TGTGCCAGCAGTGACCCATTGCTGGGGATTGCCTACGAGCAGTATTTC	TRBV16		TRBJ2-6	TRBC	1	1	TRA_TRB_pair
1	Normal_A_LN	33	clonotype33	clonotype33_consensus_76;clonotype33_consensus_75	2	0.000340078	CVMSDPHYNQGGKLIF	TGTGTCATGAGTGATCCCCATTATAACCAGGGAGGAAAGCTTATCTTC	TRAV9-5		TRAJ23	TRAC	CASNKRDTETQYF	TGTGCCAGCAATAAGCGGGACACAGAAACTCAGTATTTC	TRBV25		TRBJ2-3	TRBC	1	1	TRA_TRB_pair
1	Normal_A_LN	34	clonotype34	clonotype34_consensus_78;clonotype34_consensus_77	2	0.000340078	TTDSAIYFCAVYR	ACCACAGACTCAGCCATTTACTTCTGTGCGGTGTATCGA	TRAV22		TRAJ43	TRAC	CASSREYGEQHF	TGTGCCAGCAGTCGGGAATATGGGGAGCAGCACTTT	TRBV7		TRBJ2-1	TRBC	1	1	TRA_TRB_pair
1	Normal_A_LN	35	clonotype35	clonotype35_consensus_80;clonotype35_consensus_79	2	0.000340078	CAVEAPGSATNKLIF	TGTGCGGTGGAGGCTCCTGGGAGTGCTACAAATAAGCTCATCTTT	TRAV43-1		TRAJ32	TRAC	CASSLQDTGQLYF	TGTGCCAGCAGCCTACAGGACACGGGGCAGCTGTACTTC	TRBV5-2		TRBJ2-2	TRBC	1	1	TRA_TRB_pair
1	Normal_A_LN	36	clonotype36	clonotype36_consensus_82;clonotype36_consensus_81	2	0.000340078	CALSRVSNNDRLFF	TGTGCTCTTAGTAGGGTCAGCAACAATGACAGACTCTTCTTT	TRAV12		TRAJ34	TRAC	CASSHNDNSPLYF	TGTGCCAGCAGCCACAATGATAACTCGCCCCTCTACTTT	TRBV3-2		TRBJ1-6	TRBC	1	1	TRA_TRB_pair
1	Normal_A_LN	37	clonotype37	clonotype37_consensus_84;clonotype37_consensus_83	2	0.000340078	CASMENMGGNNKLTF	TGTGCCTCCATGGAAAATATGGGAGGCAATAATAAGCTGACATTT	TRAV24		TRAJ56	TRAC	CASSLVPVQGQNF	TGTGCCAGCAGCCTAGTACCGGTACAGGGTCAAAACTTT	TRBV3-1	TRBD1	TRBJ1-2	TRBC	1	1	TRA_TRB_pair
1	Normal_A_LN	38	clonotype38	clonotype38_consensus_86;clonotype38_consensus_85	2	0.000340078	CASTIDTGARALTF	TGTGCCTCGACGATAGACACAGGTGCCAGAGCACTCACTTTT	TRAV9-11		TRAJ5	TRAC	CASSEIRDEQYF	TGTGCCAGCAGTGAAATCAGAGACGAGCAGTATTTC	TRBV16		TRBJ2-6	TRBC	1	1	TRA_TRB_pair
1	Normal_A_LN	39	clonotype39	clonotype39_consensus_88;clonotype39_consensus_87	2	0.000340078	CAAAGSNYGSNNLIF	TGTGCTGCCGCGGGGTCTAACTATGGAAGCAACAACTTAATCTTT	TRAV28		TRAJ48	TRAC	CADSRVYDDTLHF	TGTGCCGACAGCCGGGTGTACGACGACACCTTGCACTTT	TRBV10		TRBJ1-3	TRBC	1	1	TRA_TRB_pair
1	Normal_A_LN	40	clonotype40	clonotype40_consensus_90;clonotype40_consensus_89	2	0.000340078	LCAVHGSSDNRYSLN	CTGTGTGCGGTCCATGGGAGCTCAGACAACAGGTATAGCCTCAAT	TRAV43-1		TRAJ41	TRAC	CASSELINTQYF	TGTGCCAGCAGTGAATTAATAAATACCCAGTACTTC	TRBV16		TRBJ2-5	TRBC	1	1	TRA_TRB_pair
1	Normal_A_LN	41	clonotype41	clonotype41_consensus_93;clonotype41_consensus_91;clonotype41_consensus_92	2	0.000340078	CALSDRVSSTNNLVF	TGTGCCCTGAGTGATCGTGTATCAAGCACCAATAATCTGGTGTTC	TRAV9-5		TRAJ16	TRAC	CASSLLQGENTQYF;CGATPVRQGGYEQYF	TGTGCCAGCAGCCTCCTACAGGGGGAGAATACCCAGTACTTC;TGTGGTGCTACTCCAGTGAGACAGGGCGGCTACGAGCAGTATTTC	TRBV5-2;TRBV20	TRBD1;	TRBJ2-5;TRBJ2-6	TRBC;TRBC	1	2	extra_TRB
1	Normal_A_LN	42	clonotype42	clonotype42_consensus_95;clonotype42_consensus_94	2	0.000340078	CASGGQGFSFIF	TGTGCCTCTGGCGGACAAGGCTTCTCTTTTATATTT	TRAV24		TRAJ25	TRAC	CASSLQATETQYF	TGTGCCAGCAGTCTACAGGCAACAGAAACTCAGTATTTC	TRBV3-2		TRBJ2-3	TRBC	1	1	TRA_TRB_pair
1	Normal_A_LN	43	clonotype43	clonotype43_consensus_97;clonotype43_consensus_96	2	0.000340078	CAVSQQASGFQMTF	TGTGCAGTGAGCCAACAAGCCAGTGGTTTTCAAATGACATTT	TRAV12		TRAJ58	TRAC	CGARGRDAGNQAQHF	TGTGGTGCTAGAGGCAGGGACGCGGGCAACCAGGCACAGCACTTT	TRBV20		TRBJ1-5	TRBC	1	1	TRA_TRB_pair
1	Normal_A_LN	44	clonotype44	clonotype44_consensus_99;clonotype44_consensus_98	2	0.000340078	CAVSRGGQGFSFIF	TGTGCAGTGAGCCGAGGGGGACAAGGCTTCTCTTTTATATTT	TRAV12		TRAJ25	TRAC	CGARKEVTISNTQYF	TGTGGTGCTAGGAAAGAGGTTACAATTTCGAATACCCAGTACTTC	TRBV20		TRBJ2-5	TRBC	1	1	TRA_TRB_pair
1	Normal_A_LN	45	clonotype45	clonotype45_consensus_102;clonotype45_consensus_100;clonotype45_consensus_101	2	0.000340078	CAVSRGSSDIGKLIF	TGTGCAGTGAGCCGCGGCTCTAGTGACATAGGAAAACTCATCTTT	TRAV12		TRAJ37	TRAC	CASTEGRPPGTEVFF;CGAQRGQGVNEKLYF	TGTGCCAGCACCGAAGGGCGACCTCCGGGGACTGAAGTGTTCTTC;TGTGGTGCGCAACGAGGACAGGGCGTCAATGAAAAATTGTATTTT	TRBV18;TRBV20	;	TRBJ1-1;TRBJ1-4	TRBC;TRBC	1	2	extra_TRB
1	Normal_A_LN	46	clonotype46	clonotype46_consensus_104;clonotype46_consensus_103	2	0.000340078	CALRGANSGRDLIF	TGTGCCCTGAGAGGGGCTAACTCTGGCAGGGATTTGATCTTC	TRAV9-6		TRAJ26	TRAC	CASSLGIQENSPLYF	TGTGCCAGCAGCCTAGGGATACAGGAAAACTCGCCCCTCTACTTT	TRBV3-1		TRBJ1-6	TRBC	1	1	TRA_TRB_pair
1	Normal_A_LN	47	clonotype47	clonotype47_consensus_106;clonotype47_consensus_105	2	0.000340078	CAVPTISTGARALTF	TGTGCGGTGCCCACGATAAGCACAGGTGCCAGAGCACTCACTTTT	TRAV43-4		TRAJ5	TRAC	CASSQDTVEDFNF	TGTGCCAGCAGCCAAGATACTGTGGAGGATTTTAACTTT	TRBV3-2		TRBJ1-2	TRBC	1	1	TRA_TRB_pair
1	Normal_A_LN	48	clonotype48	clonotype48_consensus_108;clonotype48_consensus_107	2	0.000340078	CAVSPSNNRLIW	TGTGCAGTGAGCCCTAGCAACAATCGGTTGATCTGG	TRAV12		TRAJ33	TRAC	CAWSRVGYNSPLYF	TGCGCCTGGAGTCGGGTCGGATATAACTCGCCCCTCTACTTT	TRBV30		TRBJ1-6	TRBC	1	1	TRA_TRB_pair
1	Normal_A_LN	49	clonotype49	clonotype49_consensus_110;clonotype49_consensus_109	2	0.000340078	CVLAANTGNQNFYF	TGTGTTCTTGCAGCTAACACCGGTAACCAGAACTTCTATTTT	TRAV38-2		TRAJ49	TRAC	CASTEQGIYEQYF	TGTGCCAGCACCGAACAGGGAATCTACGAGCAGTATTTC	TRBV18		TRBJ2-6	TRBC	1	1	TRA_TRB_pair
1	Normal_A_LN	50	clonotype50	clonotype50_consensus_112;clonotype50_consensus_111	2	0.000340078	CAARPNYNRLYF	TGTGCTGCGAGACCCAACTATAACAGACTTTACTTT	TRAV8-2		TRAJ21	TRAC	CASSLSTVYEQYF	TGTGCCAGCAGCCTGAGTACAGTCTACGAGCAGTATTTC	TRBV7		TRBJ2-6	TRBC	1	1	TRA_TRB_pair
1	Normal_A_LN	51	clonotype51	clonotype51_consensus_114;clonotype51_consensus_113	2	0.000340078	CALRVQSSEKIIF	TGTGCCCTGAGAGTACAAAGTTCGGAAAAAATCATCTTT	TRAV9-9		TRAJ30	TRAC	CASSERTGVYEQYF	TGTGCCAGCAGTGAACGTACAGGGGTCTACGAGCAGTATTTC	TRBV15	TRBD1	TRBJ2-6	TRBC	1	1	TRA_TRB_pair
1	Normal_A_LN	52	clonotype52	clonotype52_consensus_116;clonotype52_consensus_115	2	0.000340078	CALTRSSSYNYIF	TGTGCCCTCACCCGGAGTAGTAGTTACAACTACATTTTT	TRAV9-7		TRAJ20	TRAC	CASSESGLNTQYF	TGTGCCAGCAGTGAATCAGGGTTAAATACCCAGTACTTC	TRBV16		TRBJ2-5	TRBC	1	1	TRA_TRB_pair
1	Normal_A_LN	53	clonotype53	clonotype53_consensus_119;clonotype53_consensus_117;clonotype53_consensus_118	2	0.000340078	CAVEEDTGYRWIF	TGTGCGGTGGAGGAGGACACAGGCTATAGATGGATCTTT	TRAV43-4		TRAJ12	TRAC	CASTEYDFPEQYF;CTCSKRTGGENTLHF	TGTGCCAGCACCGAGTACGATTTTCCCGAGCAGTATTTC;TGCACCTGCAGCAAGCGGACTGGAGGGGAAAACACCTTGCACTTT	TRBV18;TRBV1	;	TRBJ2-6;TRBJ1-3	TRBC;TRBC	1	2	extra_TRB
1	Normal_A_LN	54	clonotype54	clonotype54_consensus_121;clonotype54_consensus_122;clonotype54_consensus_120	2	0.000340078	CAVESVGNYRLTF;CAVGIFSNNDRLFF	TGTGCGGTGGAGTCCGTAGGAAACTACAGACTTACATTT;TGTGCGGTGGGAATATTCAGCAACAATGACAGACTCTTCTTT	TRAV43-4;TRAV43-1	;	TRAJ6;TRAJ34	TRAC;TRAC	CASSHTGGDGDQYF	TGTGCCAGCAGCCACACAGGGGGCGATGGTGACCAGTATTTC	TRBV3-2	TRBD1	TRBJ2-6	TRBC	2	1	extra_TRA
1	Normal_A_LN	55	clonotype55	clonotype55_consensus_124;clonotype55_consensus_125;clonotype55_consensus_123	2	0.000340078	CAPGFSNNDRLFF;CGATNNYGLHF	TGTGCGCCCGGGTTCAGCAACAATGACAGACTCTTCTTT;TGCGGAGCAACTAATAACTATGGCCTTCACTTT	TRAV43-1;TRAV29	;	TRAJ34;TRAJ43	TRAC;TRAC	CASSQVQPSHEQYF	TGTGCCAGCAGCCAGGTACAGCCGTCTCACGAGCAGTATTTC	TRBV3-1	TRBD1	TRBJ2-6	TRBC	2	1	extra_TRA
1	Normal_A_LN	56	clonotype56	clonotype56_consensus_128;clonotype56_consensus_129;clonotype56_consensus_126;clonotype56_consensus_127	2	0.000340078	CAPESNNDRLFF;TTDSAIYFCAVVN	TGTGCCCCTGAAAGCAACAATGACAGACTCTTCTTT;ACCACAGACTCAGCCATTTACTTCTGTGCGGTCGTTAAC	TRAV9-11;TRAV22	;	TRAJ34;TRAJ27	TRAC;	CAIVPVQDYGEQHF;CASTKEYGAGTETQYF	TGCGCCATAGTACCGGTACAGGATTATGGGGAGCAGCACTTT;TGTGCCAGCACTAAAGAATACGGGGCCGGCACAGAAACTCAGTATTTC	TRBV28;TRBV18	;	TRBJ2-1;TRBJ2-3	TRBC;TRBC	2	2	extra_TRA_TRB
1	Normal_A_LN	57	clonotype57	clonotype57_consensus_132;clonotype57_consensus_133;clonotype57_consensus_130;clonotype57_consensus_131	2	0.000340078	CALSPSRASALGKLHF;CAVETVGTANKLIF	TGTGCCTTGAGCCCCAGCAGAGCCTCAGCCTTAGGGAAACTGCACTTC;TGTGCGGTGGAGACTGTAGGAACAGCTAACAAACTCATCTTT	TRAV9-11;TRAV43-1	;	TRAJ18;TRAJ45	TRAC;TRAC	CASSEGSGGEQHF;CASTWGYEAETQYF	TGTGCCAGCAGTGAAGGGTCAGGCGGGGAGCAGCACTTT;TGTGCCAGCACCTGGGGGTATGAGGCAGAAACTCAGTATTTC	TRBV16;TRBV5-2	;	TRBJ2-1;TRBJ2-3	TRBC;TRBC	2	2	extra_TRA_TRB
1	Normal_A_LN	58	clonotype58	clonotype58_consensus_135;clonotype58_consensus_134	2	0.000340078	CAVSLNYNRLYF	TGTGCAGTGAGCCTGAACTATAACAGACTTTACTTT	TRAV12		TRAJ21	TRAC	CASSPGTAIYEQYF	TGTGCCAGCAGCCCCGGTACAGCGATCTACGAGCAGTATTTC	TRBV5-2	TRBD1	TRBJ2-6	TRBC	1	1	TRA_TRB_pair
1	Normal_A_LN	59	clonotype59	clonotype59_consensus_137;clonotype59_consensus_136	2	0.000340078	CALRDAGGNQKFTF	TGTGCCTTGAGGGACGCTGGGGGTAACCAAAAGTTTACCTTT	TRAV9-11		TRAJ13	TRAC	CASRPMEVTGEQHF	TGTGCCAGCAGACCGATGGAGGTCACGGGGGAGCAGCACTTT	TRBV3-1		TRBJ2-1	TRBC	1	1	TRA_TRB_pair
1	Normal_A_LN	60	clonotype60	clonotype60_consensus_139;clonotype60_consensus_138	2	0.000340078	CAVEASLGTNTGKLTF	TGTGCGGTGGAGGCCTCTTTGGGCACCAACACAGGCAAATTAACCTTT	TRAV43-1		TRAJ27	TRAC	CASSYTDNNEKLYF	TGTGCCAGCAGCTATACAGATAACAATGAAAAATTGTATTTT	TRBV3-2		TRBJ1-4	TRBC	1	1	TRA_TRB_pair
1	Normal_A_LN	61	clonotype61	clonotype61_consensus_142;clonotype61_consensus_143;clonotype61_consensus_140;clonotype61_consensus_141	2	0.000340078	CALRDPYGGSQGRLIF;CVLAQRWGNNRLIW	TGTGCCCTGAGAGATCCTTATGGAGGCAGCCAAGGACGACTCATCTTT;TGTGTTCTTGCTCAACGATGGGGCAACAATCGGTTGATCTGG	TRAV9-6;TRAV38-2	;	TRAJ42;TRAJ33	TRAC;TRAC	CASSYNYNEKLYF;CASTELDRYGEQHF	TGTGCCAGCAGCTACAATTACAATGAAAAATTGTATTTT;TGTGCCAGCACCGAACTCGACAGGTATGGGGAGCAGCACTTT	TRBV16;TRBV18	;	TRBJ1-4;TRBJ2-1	TRBC;TRBC	2	2	extra_TRA_TRB
1	Normal_A_LN	62	clonotype62	clonotype62_consensus_145;clonotype62_consensus_144	2	0.000340078	CVMSDAPLIGNNRKLIW	TGTGTCATGAGTGACGCCCCCCTTATTGGCAACAACCGTAAGCTGATTTGG	TRAV9-10		TRAJ38	TRAC	CASSPTYNNEKLYF	TGTGCCAGCAGCCCCACTTATAACAATGAAAAATTGTATTTT	TRBV5-2		TRBJ1-4	TRBC	1	1	TRA_TRB_pair
1	Normal_A_LN	63	clonotype63	clonotype63_consensus_148;clonotype63_consensus_146;clonotype63_consensus_147	2	0.000340078	CASDDSGSGSQKLVF	TGTGCCTCCGATGACTCAGGGAGTGGCAGCCAAAAGTTGGTGTTT	TRAV24		TRAJ54	TRAC	CASSQDNRVGVGHF;CASSRDGYSKTFGNSPLYF	TGTGCCAGCAGCCAAGATAACAGGGTTGGGGTAGGGCACTTT;TGTGCTAGCAGCAGGGATGGGTACAGTAAGACCTTTGGTAACTCGCCCCTCTACTTT	TRBV3-2;TRBV4-1	;	TRBJ1-3;TRBJ1-6	TRBC;TRBC	1	2	extra_TRB
1	Normal_A_LN	64	clonotype64	clonotype64_consensus_150;clonotype64_consensus_149	2	0.000340078	CAVSPPGAGGARKFIF	TGTGCAGTGAGCCCCCCTGGCGCTGGTGGTGCCAGGAAATTCATCTTT	TRAV12		TRAJ44	TRAC	CASSDGYRETQYF	TGTGCCAGCTCCGACGGGTACAGGGAAACTCAGTATTTC	TRBV16	TRBD1	TRBJ2-3	TRBC	1	1	TRA_TRB_pair
1	Normal_A_LN	65	clonotype65	clonotype65_consensus_153;clonotype65_consensus_151;clonotype65_consensus_152	2	0.000340078	CAVSPQLSGGSQGRLIF	TGTGCAGTGAGCCCCCAATTGAGTGGAGGCAGCCAAGGACGACTCATCTTT	TRAV12		TRAJ42	TRAC	CASSLGLRGGEQYF;CASSQGNSHHSEVFF	TGTGCCAGCAGTTTAGGCCTAAGAGGAGGCGAGCAGTATTTC;TGTGCCAGCAGCCAAGGGAACAGCCACCATTCTGAAGTGTTCTTC	TRBV26;TRBV3-2	;	TRBJ2-6;TRBJ1-1	TRBC;TRBC	1	2	extra_TRB
1	Normal_A_LN	66	clonotype66	clonotype66_consensus_155;clonotype66_consensus_154	2	0.000340078	CAVRQKNTGSSYGKLTF	TGTGCAGTGAGACAAAAAAATACTGGCTCCAGCTATGGAAAGCTGACATTT	TRAV12		TRAJ52	TRAC	CASSLEWTGLDQYF	TGTGCCAGCAGCCTAGAGTGGACAGGACTCGACCAGTACTTC	TRBV3-1		TRBJ2-5	TRBC	1	1	TRA_TRB_pair
1	Normal_A_LN	67	clonotype67	clonotype67_consensus_157;clonotype67_consensus_158;clonotype67_consensus_156	2	0.000340078	CGDTGSSYGKLTF;CVLAARSVGNNRLIW	TGCGGAGATACTGGCTCCAGCTATGGAAAGCTGACATTT;TGTGTTCTTGCAGCCCGTAGCGTTGGCAACAATCGGTTGATCTGG	TRAV29;TRAV38-2	;	TRAJ52;TRAJ33	TRAC;TRAC	CASSRDVGSYEQYF	TGTGCCAGCAGCCGGGACGTCGGGAGCTACGAGCAGTATTTC	TRBV5-2		TRBJ2-6	TRBC	2	1	extra_TRA
1	Normal_A_LN	68	clonotype68	clonotype68_consensus_160;clonotype68_consensus_159	2	0.000340078	CAVRPYAYGSNNLIF	TGTGCAGTAAGGCCTTATGCCTATGGAAGCAACAACTTAATCTTT	TRAV21		TRAJ48	TRAC	CASRGLGVEDTLHF	TGTGCCAGTCGGGGTTTGGGTGTGGAGGACACCTTGCACTTT	TRBV25		TRBJ1-3	TRBC	1	1	TRA_TRB_pair
1	Normal_A_LN	69	clonotype69	clonotype69_consensus_162;clonotype69_consensus_161	2	0.000340078	CAAIERGSNNLIF	TGTGCTGCGATCGAAAGAGGAAGCAACAACTTAATCTTT	TRAV8-2		TRAJ48	TRAC	CASSEYSGMRSPLYF	TGTGCCAGCAGTGAATATTCAGGGATGAGGTCGCCCCTCTACTTT	TRBV25		TRBJ1-6	TRBC	1	1	TRA_TRB_pair
1	Normal_A_LN	70	clonotype70	clonotype70_consensus_164;clonotype70_consensus_163	2	0.000340078	CAASGRTNSGRDLIF	TGTGCTGCGAGTGGGCGGACTAACTCTGGCAGGGATTTGATCTTC	TRAV8-2		TRAJ26	TRAC	CASTLLDGSNTQYF	TGTGCCAGCACCCTACTTGACGGGTCAAATACCCAGTACTTC	TRBV18		TRBJ2-5	TRBC	1	1	TRA_TRB_pair
1	Normal_A_LN	71	clonotype71	clonotype71_consensus_166;clonotype71_consensus_165	2	0.000340078	CAANTNTGKLTF	TGTGCGGCTAACACCAACACAGGCAAATTAACCTTT	TRAV43-4		TRAJ27	TRAC	CASTEVGGASALYF	TGTGCCAGCACCGAAGTCGGAGGGGCCTCGGCCCTCTACTTT	TRBV18		TRBJ1-6	TRBC	1	1	TRA_TRB_pair
1	Normal_A_LN	72	clonotype72	clonotype72_consensus_168;clonotype72_consensus_167	2	0.000340078	CAGGSSTNNLVF	TGTGCCGGGGGATCAAGCACCAATAATCTGGTGTTC	TRAV21		TRAJ16	TRAC	CASTSERGGNTQYF	TGTGCCAGCACTTCAGAGAGGGGGGGAAATACCCAGTACTTC	TRBV7		TRBJ2-5	TRBC	1	1	TRA_TRB_pair
1	Normal_A_LN	73	clonotype73	clonotype73_consensus_170;clonotype73_consensus_169	2	0.000340078	CAVCNSNNRLIW	TGTGCAGTATGCAATAGCAACAATCGGTTGATCTGG	TRAV21		TRAJ33	TRAC	CASSPLQGADYEQYF	TGTGCCAGCAGCCCATTACAGGGGGCTGACTACGAGCAGTATTTC	TRBV5-2	TRBD1	TRBJ2-6	TRBC	1	1	TRA_TRB_pair
1	Normal_A_LN	74	clonotype74	clonotype74_consensus_172;clonotype74_consensus_171	2	0.000340078	CALRAGNALTF	TGTGCCCTTCGGGCAGGAAATGCGTTGACTTTT	TRAV8-2		TRAJ15	TRAC	CASAQGSLNGNTLHF	TGTGCCAGCGCCCAGGGGTCTCTAAACGGAAACACCTTGCACTTT	TRBV5-2		TRBJ1-3	TRBC	1	1	TRA_TRB_pair
1	Normal_A_LN	75	clonotype75	clonotype75_consensus_174;clonotype75_consensus_173	2	0.000340078	CAVEVRSGGNYRLTF	TGTGCGGTGGAGGTCAGATCAGGAGGAAACTACAGACTTACATTT	TRAV43-1		TRAJ6	TRAC	CASSPPGANNEKLYF	TGTGCCAGCAGCCCGCCCGGGGCTAACAATGAAAAATTGTATTTT	TRBV3-2		TRBJ1-4	TRBC	1	1	TRA_TRB_pair
1	Normal_A_LN	76	clonotype76	clonotype76_consensus_176;clonotype76_consensus_175	2	0.000340078	CAVEARSYNYIF	TGTGCGGTGGAGGCGCGTAGTTACAACTACATTTTT	TRAV43-1		TRAJ20	TRAC	CASSPSPTGVYDFNF	TGTGCCAGCAGCCCGAGTCCTACAGGAGTTTATGATTTTAACTTT	TRBV3-1		TRBJ1-2	TRBC	1	1	TRA_TRB_pair
1	Normal_A_LN	77	clonotype77	clonotype77_consensus_178;clonotype77_consensus_177	2	0.000340078	CALFNNNARIFF	TGTGCCCTGTTCAATAACAACGCCAGAATCTTCTTT	TRAV9-9		TRAJ31	TRAC	CASRGTGGLDGEQHF	TGCGCCAGTAGGGGAACTGGGGGACTCGATGGGGAGCAGCACTTT	TRBV28	TRBD2	TRBJ2-1	TRBC	1	1	TRA_TRB_pair
1	Normal_A_LN	78	clonotype78	clonotype78_consensus_180;clonotype78_consensus_179	2	0.000340078	CAVSRSSEKIIF	TGTGCAGTAAGTAGGAGTTCGGAAAAAATCATCTTT	TRAV21		TRAJ30	TRAC	CASNPFGSGYEQYF	TGTGCCAGCAATCCATTCGGTTCGGGCTACGAGCAGTATTTC	TRBV16		TRBJ2-6	TRBC	1	1	TRA_TRB_pair
1	Normal_A_LN	79	clonotype79	clonotype79_consensus_182;clonotype79_consensus_181	2	0.000340078	CAGGGGNARIFF	TGTGCTGGGGGAGGCGGCAACGCCAGAATCTTCTTT	TRAV28		TRAJ31	TRAC	CASSESVGIGEQHF	TGTGCCAGCAGTGAATCCGTAGGAATTGGGGAGCAGCACTTT	TRBV16		TRBJ2-1	TRBC	1	1	TRA_TRB_pair
1	Normal_A_LN	80	clonotype80	clonotype80_consensus_184;clonotype80_consensus_185;clonotype80_consensus_183	2	0.000340078	CAGTMGGNNKLTF;CLLRSNMGGNNKLTF	TGTGCAGGCACTATGGGAGGCAATAATAAGCTGACATTT;TGTCTTCTGAGATCCAATATGGGAGGCAATAATAAGCTGACATTT	TRAV21;TRAV40	;	TRAJ56;TRAJ56	TRAC;TRAC	CASSSSDEIWNTLHF	TGTGCCAGCAGCTCCTCTGACGAAATATGGAACACCTTGCACTTT	TRBV5-2		TRBJ1-3	TRBC	2	1	extra_TRA
1	Normal_A_LN	81	clonotype81	clonotype81_consensus_188;clonotype81_consensus_189;clonotype81_consensus_186;clonotype81_consensus_187	2	0.000340078	CAAQDPGYNYIF;CALRRPNNRLIW	TGTGCGGCCCAAGACCCGGGTTACAACTACATTTTT;TGTGCCCTGAGGCGCCCCAACAATCGGTTGATCTGG	TRAV43-1;TRAV9-6	;	TRAJ20;TRAJ33	TRAC;TRAC	CASSEYLGTGLSETQYF;CASTQGLGDSDEQYF	TGTGCCAGCAGTGAATATCTCGGTACAGGGCTTTCGGAAACTCAGTATTTC;TGTGCCAGCACGCAGGGACTGGGGGACTCCGATGAGCAGTATTTC	TRBV25;TRBV25	TRBD1;TRBD2	TRBJ2-3;TRBJ2-6	TRBC;TRBC	2	2	extra_TRA_TRB
1	Normal_A_LN	82	clonotype82	clonotype82_consensus_191;clonotype82_consensus_192;clonotype82_consensus_190	2	0.000340078	CAVEAGGARIFF;CLLRDRNTGNQNFYF	TGTGCGGTGGAGGCCGGAGGGGCCAGAATCTTCTTT;TGTCTTCTGAGAGACCGCAACACCGGTAACCAGAACTTCTATTTT	TRAV43-1;TRAV40	;	TRAJ31;TRAJ49	TRAC;TRAC	CASSPVVGEGNTLHF	TGTGCCAGCAGCCCCGTTGTGGGCGAGGGTAACACCTTGCACTTT	TRBV3-1		TRBJ1-3	TRBC	2	1	extra_TRA
1	Normal_A_LN	83	clonotype83	clonotype83_consensus_194;clonotype83_consensus_195;clonotype83_consensus_193	2	0.000340078	CAAPRNNYGLHF;CALNRNAGNRLTF	TGTGCTGCTCCGCGGAATAACTATGGCCTTCACTTT;TGTGCCCTGAATCGGAATGCAGGCAACAGGCTCACATTT	TRAV8-2;TRAV9-6	;	TRAJ43;TRAJ39	TRAC;TRAC	CASSRRGSAEKLYF	TGTGCCAGCAGCCGTCGGGGTTCGGCTGAAAAATTGTATTTT	TRBV16		TRBJ1-4	TRBC	2	1	extra_TRA
1	Normal_A_LN	84	clonotype84	clonotype84_consensus_197;clonotype84_consensus_196	2	0.000340078	CAASGHSSYNYIF	TGTGCTGCGAGTGGCCATAGTAGTTACAACTACATTTTT	TRAV8-2		TRAJ20	TRAC	CASKEKGAGTETQYF	TGTGCTAGCAAAGAAAAGGGTGCAGGCACAGAAACTCAGTATTTC	TRBV4-4		TRBJ2-3	TRBC	1	1	TRA_TRB_pair
1	Normal_A_LN	85	clonotype85	clonotype85_consensus_199;clonotype85_consensus_198	2	0.000340078	CVMSASSEKIIF	TGTGTCATGAGTGCAAGTTCGGAAAAAATCATCTTT	TRAV9-10		TRAJ30	TRAC	CASSPVQLGGTLHF	TGTGCCAGCAGCCCGGTACAGTTAGGTGGCACCTTGCACTTT	TRBV16		TRBJ1-3	TRBC	1	1	TRA_TRB_pair
1	Normal_A_LN	86	clonotype86	clonotype86_consensus_201;clonotype86_consensus_200	2	0.000340078	CAVPMGGNNKLTF	TGTGCAGTCCCTATGGGAGGCAATAATAAGCTGACATTT	TRAV21		TRAJ56	TRAC	CASTSTMSSDTQYF	TGTGCCAGCACCTCAACTATGAGTTCCGATACCCAGTACTTC	TRBV18		TRBJ2-5	TRBC	1	1	TRA_TRB_pair
1	Normal_A_LN	87	clonotype87	clonotype87_consensus_203;clonotype87_consensus_202	2	0.000340078	CALRSGGNARIFF	TGTGCCCTGAGGTCCGGTGGCAACGCCAGAATCTTCTTT	TRAV9-6		TRAJ31	TRAC	CASSRVQAHTETQYF	TGTGCCAGCAGCCGGGTACAGGCGCACACAGAAACTCAGTATTTC	TRBV3-2	TRBD1	TRBJ2-3	TRBC	1	1	TRA_TRB_pair
1	Normal_A_LN	88	clonotype88	clonotype88_consensus_205;clonotype88_consensus_204	2	0.000340078	CAALNGGSQGRLIF	TGTGCGGCCTTAAATGGAGGCAGCCAAGGACGACTCATCTTT	TRAV43-1		TRAJ42	TRAC	CASSLATGNNSPLYF	TGTGCCAGCAGCCTAGCCACAGGGAATAACTCGCCCCTCTACTTT	TRBV3-1		TRBJ1-6	TRBC	1	1	TRA_TRB_pair
1	Normal_A_LN	89	clonotype89	clonotype89_consensus_207;clonotype89_consensus_206	2	0.000340078	CAVASAPASARIFF	TGTGCGGTGGCCTCCGCCCCAGCGAGCGCCAGAATCTTCTTT	TRAV43-5		TRAJ31	TRAC	CASKEEVGDYEQYF	TGTGCCAGCAAAGAGGAAGTGGGGGACTACGAGCAGTATTTC	TRBV16	TRBD2	TRBJ2-6	TRBC	1	1	TRA_TRB_pair
1	Normal_A_LN	90	clonotype90	clonotype90_consensus_210;clonotype90_consensus_208;clonotype90_consensus_209	2	0.000340078	CAVKYGGSQGRLIF	TGTGCAGTAAAATATGGAGGCAGCCAAGGACGACTCATCTTT	TRAV21		TRAJ42	TRAC	CASSLRGGAEYDFNF;CASTDLLSTGNTKQYF	TGTGCCAGCAGCTTGCGGGGGGGCGCTGAATATGATTTTAACTTT;TGTGCCAGCACCGATTTACTTAGTACCGGTAATACGAAGCAGTATTTC	TRBV5-2;TRBV18	;	TRBJ1-2;TRBJ2-6	TRBC;TRBC	1	2	extra_TRB
1	Normal_A_LN	91	clonotype91	clonotype91_consensus_212;clonotype91_consensus_211	2	0.000340078	CVLGGSGVGSQLTF	TGTGTCCTGGGGGGCTCTGGGGTTGGTAGCCAGCTCACATTC	TRAV9-5		TRAJ28	TRAC	CASSQDLTGLSPLYF	TGTGCCAGCAGCCAAGACCTTACAGGACTCTCGCCCCTCTACTTT	TRBV3-2		TRBJ1-6	TRBC	1	1	TRA_TRB_pair
1	Normal_A_LN	92	clonotype92	clonotype92_consensus_214;clonotype92_consensus_213	2	0.000340078	CAVEPDVSSTNNLVF	TGTGCGGTGGAGCCCGACGTGTCAAGCACCAATAATCTGGTGTTC	TRAV43-1		TRAJ16	TRAC	CASSERPAVDEQYF	TGTGCCAGCAGTGAACGTCCGGCAGTCGACGAGCAGTATTTC	TRBV16		TRBJ2-6	TRBC	1	1	TRA_TRB_pair
1	Normal_A_LN	93	clonotype93	clonotype93_consensus_216;clonotype93_consensus_215	2	0.000340078	CAASQNYNQGGKLIF	TGTGCTGCGAGTCAGAATTATAACCAGGGAGGAAAGCTTATCTTC	TRAV8-2		TRAJ23	TRAC	CASIASPNTGQLYF	TGTGCCAGCATCGCGAGCCCCAACACGGGGCAGCTGTACTTC	TRBV16		TRBJ2-2	TRBC	1	1	TRA_TRB_pair
1	Normal_A_LN	94	clonotype94	clonotype94_consensus_218;clonotype94_consensus_217	2	0.000340078	CALSDRAGAGNALTF	TGTGCCTTGAGTGATCGGGCCGGGGCAGGAAATGCGTTGACTTTT	TRAV9-11		TRAJ15	TRAC	CATNNGGLGQNTQYF	TGTGCCACCAATAATGGGGGACTCGGCCAAAATACCCAGTACTTC	TRBV25		TRBJ2-5	TRBC	1	1	TRA_TRB_pair
1	Normal_A_LN	95	clonotype95	clonotype95_consensus_220;clonotype95_consensus_219	2	0.000340078	CAVEAWANYGSNNLIF	TGTGCGGTGGAGGCCTGGGCTAACTATGGAAGCAACAACTTAATCTTT	TRAV43-1		TRAJ48	TRAC	CASSLPFGLGGTDF	TGTGCCAGCAGTCTCCCGTTCGGCTTAGGGGGTACGGATTTC	TRBV7		TRBJ2-3	TRBC	1	1	TRA_TRB_pair
1	Normal_A_LN	96	clonotype96	clonotype96_consensus_222;clonotype96_consensus_221	2	0.000340078	CVMSPHGGGNYRLTF	TGTGTCATGAGCCCTCACGGAGGAGGAAACTACAGACTTACATTT	TRAV9-10		TRAJ6	TRAC	CASSLSGGEYEQYF	TGTGCCAGCAGTCTCAGCGGGGGCGAATACGAGCAGTATTTC	TRBV7		TRBJ2-6	TRBC	1	1	TRA_TRB_pair
1	Normal_A_LN	97	clonotype97	clonotype97_consensus_224;clonotype97_consensus_223	2	0.000340078	CAVSATNSGRDLIF	TGTGCAGTGAGCGCGACTAACTCTGGCAGGGATTTGATCTTC	TRAV12		TRAJ26	TRAC	CASTESRFAGEQYF	TGTGCCAGCACCGAATCAAGGTTCGCAGGCGAGCAGTATTTC	TRBV18		TRBJ2-6	TRBC	1	1	TRA_TRB_pair
1	Normal_A_LN	98	clonotype98	clonotype98_consensus_226;clonotype98_consensus_227;clonotype98_consensus_225	2	0.000340078	CALRRWFDRASALGKLHF;CAVSRAVGGNNKLTF	TGTGCCCTGAGACGGTGGTTTGACAGAGCCTCAGCCTTAGGGAAACTGCACTTC;TGTGCAGTGAGCCGCGCGGTGGGAGGCAATAATAAGCTGACATTT	TRAV9-6;TRAV12	;	TRAJ18;TRAJ56	TRAC;TRAC	CASSRGYRGNEKLYF	TGTGCCAGCAGTAGGGGGTACAGGGGCAATGAAAAATTGTATTTT	TRBV26	TRBD1	TRBJ1-4	TRBC	2	1	extra_TRA
1	Normal_A_LN	99	clonotype99	clonotype99_consensus_230;clonotype99_consensus_228;clonotype99_consensus_229	2	0.000340078	CAVSLYGGSQGRLIF	TGTGCAGTGAGCCTTTATGGAGGCAGCCAAGGACGACTCATCTTT	TRAV12		TRAJ42	TRAC	CASTDGSGARGSTETQYF;CASTGVPSSQNTQYF	TGTGCCAGCACCGACGGGAGTGGGGCCAGGGGGAGCACAGAAACTCAGTATTTC;TGTGCCTCGACTGGGGTCCCCTCTAGCCAAAATACCCAGTACTTC	TRBV18;TRBV4-1	TRBD1;	TRBJ2-3;TRBJ2-5	TRBC;TRBC	1	2	extra_TRB
1	Normal_A_LN	100	clonotype100	clonotype100_consensus_232;clonotype100_consensus_231	2	0.000340078	CVMSGSSNYGSNNLIF	TGTGTCATGAGTGGAAGTTCTAACTATGGAAGCAACAACTTAATCTTT	TRAV9-10		TRAJ48	TRAC	CASSEYRGYGETQYF	TGTGCCAGCAGTGAGTACAGGGGGTATGGAGAAACTCAGTATTTC	TRBV16	TRBD1	TRBJ2-3	TRBC	1	1	TRA_TRB_pair
1	Normal_A_LN	101	clonotype101	clonotype101_consensus_234;clonotype101_consensus_233	2	0.000340078	CAVSPIYNYNRLYF	TGTGCAGTGAGCCCTATATACAACTATAACAGACTTTACTTT	TRAV12		TRAJ21	TRAC	CASSLAGRNTQYF	TGTGCCAGCAGTCTCGCGGGGCGAAATACCCAGTACTTC	TRBV7		TRBJ2-5	TRBC	1	1	TRA_TRB_pair
1	Normal_A_LN	102	clonotype102	clonotype102_consensus_236;clonotype102_consensus_235	2	0.000340078	CAVPAGYGAGNALTF	TGTGCTGTGCCTGCGGGTTACGGGGCAGGAAATGCGTTGACTTTT	TRAV28		TRAJ15	TRAC	CTCSPLLRDSPLYF	TGCACCTGCAGTCCTCTACTTAGAGACTCGCCCCTCTACTTT	TRBV1		TRBJ1-6	TRBC	1	1	TRA_TRB_pair
1	Normal_A_LN	103	clonotype103	clonotype103_consensus_238;clonotype103_consensus_237	2	0.000340078	CAMRSNNRLIW	TGTGCCATGAGGAGCAACAATCGGTTGATCTGG	TRAV9-8		TRAJ33	TRAC	CASSLEELGSPYEQYF	TGTGCCAGCAGCTTGGAAGAACTGGGGTCCCCCTACGAGCAGTATTTC	TRBV5-2		TRBJ2-6	TRBC	1	1	TRA_TRB_pair
1	Normal_A_LN	104	clonotype104	clonotype104_consensus_240;clonotype104_consensus_239	2	0.000340078	CAVRMGGNNKLTF	TGTGCTGTTCGGATGGGAGGCAATAATAAGCTGACATTT	TRAV28		TRAJ56	TRAC	CASSPLQGEIYEQYF	TGTGCCAGCAGTCCATTACAGGGCGAGATCTACGAGCAGTATTTC	TRBV16		TRBJ2-6	TRBC	1	1	TRA_TRB_pair
1	Normal_A_LN	105	clonotype105	clonotype105_consensus_242;clonotype105_consensus_241	2	0.000340078	CAARGRGLHF	TGTGCTGCGAGGGGCCGGGGCCTTCACTTT	TRAV8-2		TRAJ43	TRAC	CASSPEATRNNQAQHF	TGTGCCAGCAGCCCAGAAGCCACGAGGAACAACCAGGCACAGCACTTT	TRBV3-2		TRBJ1-5	TRBC	1	1	TRA_TRB_pair
1	Normal_A_LN	106	clonotype106	clonotype106_consensus_244;clonotype106_consensus_243	2	0.000340078	CALSVGKLTF	TGTGCCTTGAGTGTGGGCAAACTCACATTT	TRAV9-11		TRAJ2	TRAC	CASSPYGTPNYDFNF	TGTGCCAGCAGTCCATACGGTACACCTAATTATGATTTTAACTTT	TRBV7		TRBJ1-2	TRBC	1	1	TRA_TRB_pair
1	Normal_A_LN	107	clonotype107	clonotype107_consensus_246;clonotype107_consensus_245	2	0.000340078	CAPVSGGNYRLTF	TGTGCCCCCGTATCAGGAGGAAACTACAGACTTACATTT	TRAV9-9		TRAJ6	TRAC	CASTERGVRLTDFNF	TGTGCCAGCACCGAACGGGGGGTACGATTGACCGATTTTAACTTT	TRBV18		TRBJ1-2	TRBC	1	1	TRA_TRB_pair
1	Normal_A_LN	108	clonotype108	clonotype108_consensus_248;clonotype108_consensus_247	2	0.000340078	CALRGRSGRDLIF	TGTGCCCTGAGAGGTCGATCTGGCAGGGATTTGATCTTC	TRAV9-9		TRAJ26	TRAC	CASSQGRGLTETQYF	TGTGCCAGCAGTCAGGGTCGGGGGTTGACAGAAACTCAGTATTTC	TRBV7		TRBJ2-3	TRBC	1	1	TRA_TRB_pair
1	Normal_A_LN	109	clonotype109	clonotype109_consensus_251;clonotype109_consensus_249;clonotype109_consensus_250	2	0.000340078	CALSRSGSQKLVF	TGTGCCCTGAGTCGGAGTGGCAGCCAAAAGTTGGTGTTT	TRAV9-6		TRAJ54	TRAC	CASSLGLGSSEEKLYF;CASTEQGQIYDFNF	TGTGCCAGCAGCCTTGGATTGGGTAGTTCAGAGGAAAAATTGTATTTT;TGTGCCAGCACCGAACAGGGACAAATTTATGATTTTAACTTT	TRBV3-2;TRBV18	;	TRBJ1-4;TRBJ1-2	TRBC;TRBC	1	2	extra_TRB
1	Normal_A_LN	110	clonotype110	clonotype110_consensus_253;clonotype110_consensus_252	2	0.000340078	CAVEEGTNTGKLTF	TGTGCGGTGGAGGAGGGAACCAACACAGGCAAATTAACCTTT	TRAV43-4		TRAJ27	TRAC	CASSESVQRNEKLYF	TGTGCCAGCAGTGAATCGGTACAGAGAAATGAAAAATTGTATTTT	TRBV16		TRBJ1-4	TRBC	1	1	TRA_TRB_pair
1	Normal_A_LN	111	clonotype111	clonotype111_consensus_255;clonotype111_consensus_256;clonotype111_consensus_254	2	0.000340078	CALSPIYTGGNQKFTF;CAVGRGSGVGSQLTF	TGTGCCCTGAGCCCTATATATACTGGGGGTAACCAAAAGTTTACCTTT;TGTGCGGTGGGGAGGGGGTCTGGGGTTGGTAGCCAGCTCACATTC	TRAV9-7;TRAV43-1	;	TRAJ13;TRAJ28	TRAC;TRAC	CASGEIGMDNSPLYF	TGTGCCTCGGGAGAGATCGGAATGGATAACTCGCCCCTCTACTTT	TRBV18		TRBJ1-6	TRBC	2	1	extra_TRA
1	Normal_A_LN	112	clonotype112	clonotype112_consensus_258;clonotype112_consensus_257	2	0.000340078	CALRPQTGYQNLAF	TGTGCCCTGAGACCACAAACAGGCTATCAGAACCTTGCATTT	TRAV9-9		TRAJ8	TRAC	CASSRATGVVDTQYF	TGTGCCAGCAGTCGCGCTACAGGGGTTGTGGATACCCAGTACTTC	TRBV16	TRBD1	TRBJ2-5	TRBC	1	1	TRA_TRB_pair
1	Normal_A_LN	113	clonotype113	clonotype113_consensus_260;clonotype113_consensus_259	2	0.000340078	CALSDQYGAGNALTF	TGTGCCTTGAGTGATCAGTACGGGGCAGGAAATGCGTTGACTTTT	TRAV9-11		TRAJ15	TRAC	CASTVLQTSTETQYF	TGTGCCAGCACCGTATTACAGACTAGCACAGAAACTCAGTATTTC	TRBV18		TRBJ2-3	TRBC	1	1	TRA_TRB_pair
1	Normal_A_LN	114	clonotype114	clonotype114_consensus_262;clonotype114_consensus_261	2	0.000340078	CALRDSSGVGSQLTF	TGTGCCCTGAGAGATTCTTCTGGGGTTGGTAGCCAGCTCACATTC	TRAV9-6		TRAJ28	TRAC	CASSSVITGGAGQLYF	TGTGCCAGCAGCTCAGTAATAACAGGGGGCGCAGGGCAGCTGTACTTC	TRBV5-2	TRBD1	TRBJ2-2	TRBC	1	1	TRA_TRB_pair
1	Normal_A_LN	115	clonotype115	clonotype115_consensus_264;clonotype115_consensus_263	2	0.000340078	CAVSRGNYNRLYF	TGTGCAGTGAGCCGCGGCAACTATAACAGACTTTACTTT	TRAV12		TRAJ21	TRAC	CASSQDSRGDRYEQYF	TGTGCCAGCAGCCAAGATTCGAGGGGAGACCGCTACGAGCAGTATTTC	TRBV3-2		TRBJ2-6	TRBC	1	1	TRA_TRB_pair
1	Normal_A_LN	116	clonotype116	clonotype116_consensus_266;clonotype116_consensus_267;clonotype116_consensus_265	2	0.000340078	CAPSATSGNYKYTF;CAVEADPYSGVGSQLTF	TGTGCCCCTTCGGCTACCTCAGGAAACTACAAATACACCTTT;TGTGCGGTGGAGGCTGACCCCTACTCTGGGGTTGGTAGCCAGCTCACATTC	TRAV9-11;TRAV43-4	;	TRAJ40;TRAJ28	TRAC;TRAC	CASSEGRRDDEKLYF	TGTGCCAGCAGTGAAGGACGCAGGGATGATGAAAAATTGTATTTT	TRBV16		TRBJ1-4	TRBC	2	1	extra_TRA
1	Normal_A_LN	117	clonotype117	clonotype117_consensus_269;clonotype117_consensus_268	2	0.000340078	CVVSASSALGKLHF	TGTGTGGTGAGCGCGTCCTCAGCCTTAGGGAAACTGCACTTC	TRAV10		TRAJ18	TRAC	CASSEVHRDNEKLYF	TGTGCCAGCAGTGAGGTACATAGGGACAATGAAAAATTGTATTTT	TRBV16	TRBD1	TRBJ1-4	TRBC	1	1	TRA_TRB_pair
1	Normal_A_LN	118	clonotype118	clonotype118_consensus_271;clonotype118_consensus_270	2	0.000340078	CAVSRLVTNTGKLTF	TGTGCAGTGAGCCGGCTGGTCACCAACACAGGCAAATTAACCTTT	TRAV12		TRAJ27	TRAC	CASSLQMGVNGDFNF	TGTGCCAGCAGTCTCCAAATGGGGGTGAATGGTGATTTTAACTTT	TRBV7		TRBJ1-2	TRBC	1	1	TRA_TRB_pair
1	Normal_A_LN	119	clonotype119	clonotype119_consensus_273;clonotype119_consensus_272	2	0.000340078	CAVRLVGRGNNARIFF	TGTGCAGTGAGATTGGTGGGGAGGGGGAACAACGCCAGAATCTTCTTT	TRAV12		TRAJ31	TRAC	CTCSKEGELGTQYF	TGCACCTGCAGTAAAGAAGGGGAGCTCGGTACCCAGTACTTC	TRBV1		TRBJ2-5	TRBC	1	1	TRA_TRB_pair
1	Normal_A_LN	120	clonotype120	clonotype120_consensus_275;clonotype120_consensus_274	2	0.000340078	CVLAGVGPTVDYYKFTF	TGTGTTCTTGCAGGAGTGGGACCGACAGTAGATTACTACAAATTCACATTT	TRAV38-2		TRAJ53	TRAC	CASSSGGGLSLTTQYF	TGTGCCAGCAGCTCCGGAGGGGGACTCTCCTTAACTACCCAGTACTTC	TRBV3-1		TRBJ2-5	TRBC	1	1	TRA_TRB_pair
1	Normal_A_LN	121	clonotype121	clonotype121_consensus_278;clonotype121_consensus_279;clonotype121_consensus_276;clonotype121_consensus_277	2	0.000340078	CALSDLIQQGMLIF;CAMSPQNLVF	TGTGCCTTGAGTGATCTAATACAGCAGGGCATGCTAATCTTT;TGTGCCATGAGTCCGCAGAATCTGGTGTTC	TRAV9-11;TRAV9-8	;	TRAJ3;TRAJ16	TRAC;TRAC	CASIPNAGTGKNTQYF;CASTDESHTGAANSPLYF	TGTGCCAGCATACCTAATGCCGGTACAGGGAAAAATACCCAGTACTTC;TGTGCCAGCACTGATGAAAGCCATACAGGGGCCGCTAACTCGCCCCTCTACTTT	TRBV7;TRBV18	TRBD1;TRBD1	TRBJ2-5;TRBJ1-6	TRBC;TRBC	2	2	extra_TRA_TRB
1	Normal_A_LN	122	clonotype122	clonotype122_consensus_282;clonotype122_consensus_280;clonotype122_consensus_281	2	0.000340078	CAVDNNQGGKLIF	TGTGCGGTGGACAATAACCAGGGAGGAAAGCTTATCTTC	TRAV43-1		TRAJ23	TRAC	CASSMGWVGAFEGEQHF;CTCSLLQDYEQYF	TGTGCCAGCAGTATGGGTTGGGTGGGCGCATTTGAGGGGGAGCAGCACTTT;TGCACCTGCAGTCTGTTACAGGACTACGAGCAGTATTTC	TRBV15;TRBV1	;	TRBJ2-1;TRBJ2-6	TRBC;TRBC	1	2	extra_TRB
1	Normal_A_LN	123	clonotype123	clonotype123_consensus_284;clonotype123_consensus_283	2	0.000340078	CAAPANYGSNNLIF	TGTGCAGCACCGGCTAACTATGGAAGCAACAACTTAATCTTT	TRAV34		TRAJ48	TRAC	CTCSKEQGPNEKLYF	TGCACCTGCAGTAAGGAACAGGGGCCCAATGAAAAATTGTATTTT	TRBV1	TRBD1	TRBJ1-4	TRBC	1	1	TRA_TRB_pair
1	Normal_A_LN	124	clonotype124	clonotype124_consensus_286;clonotype124_consensus_285	2	0.000340078	CALSDVQSSEKIIF	TGTGCCTTGAGTGATGTACAAAGTTCGGAAAAAATCATCTTT	TRAV9-11		TRAJ30	TRAC	CASTEAFSGGYTEVFF	TGTGCCAGCACCGAAGCCTTCTCCGGGGGGTACACTGAAGTGTTCTTC	TRBV18		TRBJ1-1	TRBC	1	1	TRA_TRB_pair
1	Normal_A_LN	125	clonotype125	clonotype125_consensus_288;clonotype125_consensus_287	2	0.000340078	CAREHVGTANKLIF	TGTGCACGGGAGCACGTGGGAACAGCTAACAAACTCATCTTT	TRAV9-6		TRAJ45	TRAC	CASLPRATDRWVNTQYF	TGTGCCAGTCTTCCGAGGGCGACTGATCGCTGGGTAAATACCCAGTACTTC	TRBV15		TRBJ2-5	TRBC	1	1	TRA_TRB_pair
1	Normal_A_LN	126	clonotype126	clonotype126_consensus_290;clonotype126_consensus_289	2	0.000340078	CAVVVRASALGKLHF	TGTGCGGTGGTAGTCAGAGCCTCAGCCTTAGGGAAACTGCACTTC	TRAV43-1		TRAJ18	TRAC	CASSEGHTGSVDEQYF	TGTGCCAGCAGTGAAGGACATACGGGGTCTGTCGACGAGCAGTATTTC	TRBV16		TRBJ2-6	TRBC	1	1	TRA_TRB_pair
1	Normal_A_LN	127	clonotype127	clonotype127_consensus_292;clonotype127_consensus_291	2	0.000340078	CAADSVWTSGNYKYTF	TGTGCAGCAGACTCTGTTTGGACCTCAGGAAACTACAAATACACCTTT	TRAV34		TRAJ40	TRAC	CASTEREDMNNEKLYF	TGTGCCAGCACCGAACGTGAGGACATGAACAATGAAAAATTGTATTTT	TRBV18		TRBJ1-4	TRBC	1	1	TRA_TRB_pair
1	Normal_A_LN	128	clonotype128	clonotype128_consensus_294;clonotype128_consensus_293	2	0.000340078	CALSDRGSGSQKLVF	TGTGCCTTGAGTGATCGAGGGAGTGGCAGCCAAAAGTTGGTGTTT	TRAV9-11		TRAJ54	TRAC	CASSPTPGGLSGEQHF	TGTGCCAGCAGCCCGACGCCTGGGGGACTAAGTGGGGAGCAGCACTTT	TRBV16		TRBJ2-1	TRBC	1	1	TRA_TRB_pair
1	Normal_A_LN	129	clonotype129	clonotype129_consensus_296;clonotype129_consensus_295	2	0.000340078	CAFVRTYSGVGSQLTF	TGTGCCTTCGTTCGGACATACTCTGGGGTTGGTAGCCAGCTCACATTC	TRAV9-11		TRAJ28	TRAC	CASTEAAAGFTETQYF	TGTGCCAGCACCGAAGCGGCGGCTGGGTTCACAGAAACTCAGTATTTC	TRBV18		TRBJ2-3	TRBC	1	1	TRA_TRB_pair
1	Normal_A_LN	130	clonotype130	clonotype130_consensus_298;clonotype130_consensus_297	2	0.000340078	CALRIYNRLYF	TGTGCCCTGAGAATCTATAACAGACTTTACTTT	TRAV9-9		TRAJ21	TRAC	CTCSKDLSVTEGRQHF	TGCACCTGCAGTAAAGATCTTTCGGTGACCGAGGGTCGGCAGCACTTT	TRBV1		TRBJ2-1	TRBC	1	1	TRA_TRB_pair
1	Normal_A_LN	131	clonotype131	clonotype131_consensus_300;clonotype131_consensus_299	2	0.000340078	CAVAPASSNKLTF	TGTGCTGTGGCCCCAGCCTCTTCCAACAAGTTGACATTT	TRAV28		TRAJ50	TRAC	CASTEVGTGPLSGEQYF	TGTGCCAGCACCGAAGTGGGTACAGGGCCCCTTTCGGGAGAGCAGTATTTC	TRBV18	TRBD1	TRBJ2-6	TRBC	1	1	TRA_TRB_pair
1	Normal_A_LN	132	clonotype132	clonotype132_consensus_302;clonotype132_consensus_301	2	0.000340078	CALSVWSYNYIF	TGTGCCCTGAGTGTGTGGAGTTACAACTACATTTTT	TRAV9-7		TRAJ20	TRAC	CASSLGESTQVIYGEQHF	TGTGCCAGCAGCTTGGGGGAGTCGACACAGGTGATATATGGGGAGCAGCACTTT	TRBV5-2		TRBJ2-1	TRBC	1	1	TRA_TRB_pair
1	Normal_A_LN	133	clonotype133	clonotype133_consensus_304;clonotype133_consensus_303	2	0.000340078	CAIDTGARALTF	TGTGCGATAGACACAGGTGCCAGAGCACTCACTTTT	TRAV43-4		TRAJ5	TRAC	CASSLQSGGLDGQNTQYF	TGTGCCAGCAGCCTCCAATCTGGGGGACTTGATGGCCAAAATACCCAGTACTTC	TRBV3-1	TRBD2	TRBJ2-5	TRBC	1	1	TRA_TRB_pair
1	Normal_A_LN	134	clonotype134	clonotype134_consensus_306;clonotype134_consensus_305	2	0.000340078	CAVESIGSSYGKLTF	TGTGCTGTAGAGTCAATTGGCTCCAGCTATGGAAAGCTGACATTT	TRAV28		TRAJ52	TRAC	CASSPGLGRTGDRGEQYF	TGTGCCAGCAGCCCGGGGCTGGGACGAACTGGGGATCGTGGGGAGCAGTATTTC	TRBV15		TRBJ2-6	TRBC	1	1	TRA_TRB_pair
1	Normal_A_LN	135	clonotype135	clonotype135_consensus_308;clonotype135_consensus_307	2	0.000340078	CAVSRGGYGLHF	TGTGCAGTGAGCCGCGGGGGCTATGGCCTTCACTTT	TRAV12		TRAJ43	TRAC	CASSELSQISAGYEQYF	TGTGCCAGCAGTGAACTTTCACAGATTAGCGCAGGCTACGAGCAGTATTTC	TRBV16		TRBJ2-6	TRBC	1	1	TRA_TRB_pair
1	Normal_A_LN	136	clonotype136	clonotype136_consensus_310;clonotype136_consensus_309	2	0.000340078	CAGREVSGSATNKLIF	TGTGCGGGCAGGGAGGTCTCTGGGAGTGCTACAAATAAGCTCATCTTT	TRAV43-4		TRAJ32	TRAC	CASSGAGGLTSTETQYF	TGTGCCAGCAGCGGTGCTGGGGGCCTTACTAGCACAGAAACTCAGTATTTC	TRBV7		TRBJ2-3	TRBC	1	1	TRA_TRB_pair
1	Normal_A_LN	137	clonotype137	clonotype137_consensus_312;clonotype137_consensus_311	2	0.000340078	CVLAGNGNQNFYF	TGTGTTCTTGCAGGAAACGGTAACCAGAACTTCTATTTT	TRAV38-2		TRAJ49	TRAC	CASLDKMGRGNNQAQHF	TGTGCCAGTCTCGATAAAATGGGGCGAGGGAACAACCAGGCACAGCACTTT	TRBV16		TRBJ1-5	TRBC	1	1	TRA_TRB_pair
1	Normal_A_LN	138	clonotype138	clonotype138_consensus_315;clonotype138_consensus_313;clonotype138_consensus_314	2	0.000340078	CGATGSSYGKLTF	TGCGGAGCAACCGGCTCCAGCTATGGAAAGCTGACATTT	TRAV29		TRAJ52	TRAC	CASSQSFDTLHF;CASTETPSLEPKNTQYF	TGTGCCAGCAGCCAATCATTCGACACCTTGCACTTT;TGTGCCAGCACCGAAACCCCCTCACTCGAACCAAAAAATACCCAGTACTTC	TRBV3-2;TRBV18	;	TRBJ1-3;TRBJ2-5	TRBC;TRBC	1	2	extra_TRB
1	Normal_A_LN	139	clonotype139	clonotype139_consensus_317;clonotype139_consensus_316	2	0.000340078	CALSGSNNLIF	TGTGCCTTGAGCGGAAGCAACAACTTAATCTTT	TRAV9-11		TRAJ48	TRAC	CASTEDQELGDRWGEQHF	TGTGCCAGCACCGAAGATCAAGAACTGGGGGACCGGTGGGGGGAGCAGCACTTT	TRBV18	TRBD2	TRBJ2-1	TRBC	1	1	TRA_TRB_pair
1	Normal_A_LN	140	clonotype140	clonotype140_consensus_319;clonotype140_consensus_318	2	0.000340078	CAVEARTANKLIF	TGTGCGGTGGAGGCTCGGACAGCTAACAAACTCATCTTT	TRAV43-4		TRAJ45	TRAC	CASSESLISRLAGGDFNF	TGTGCCAGCAGTGAATCCTTAATTTCTCGATTGGCCGGTGGTGATTTTAACTTT	TRBV16		TRBJ1-2	TRBC	1	1	TRA_TRB_pair
1	Normal_A_LN	141	clonotype141	clonotype141_consensus_321;clonotype141_consensus_320	2	0.000340078	CAASNEQSSEKIIF	TGTGCTGCGAGTAATGAACAAAGTTCGGAAAAAATCATCTTT	TRAV8-2		TRAJ30	TRAC	CASSLEASGGRSADYEQYF	TGTGCCAGCAGCTTGGAGGCCTCGGGCGGTCGATCGGCCGACTACGAGCAGTATTTC	TRBV5-2		TRBJ2-6	TRBC	1	1	TRA_TRB_pair
1	Normal_A_LN	142	clonotype142	clonotype142_consensus_324;clonotype142_consensus_322;clonotype142_consensus_323	2	0.000340078	CALRNYNQGGKLIF	TGTGCGCTACGGAATTATAACCAGGGAGGAAAGCTTATCTTC	TRAV43-1		TRAJ23	TRAC	CASSLGGDFDTQYF;CASSQVLGTGGEYNEKLYF	TGTGCCAGCAGCCTAGGGGGGGATTTTGATACCCAGTACTTC;TGTGCCAGCAGCCAAGTACTTGGTACAGGGGGCGAATACAATGAAAAATTGTATTTT	TRBV3-1;TRBV3-2	;TRBD1	TRBJ2-5;TRBJ1-4	TRBC;TRBC	1	2	extra_TRB
1	Normal_A_LN	143	clonotype143	clonotype143_consensus_326;clonotype143_consensus_325	2	0.000340078	CALSSTGSSYGKLTF	TGTGCCCTGAGTTCTACTGGCTCCAGCTATGGAAAGCTGACATTT	TRAV9-6		TRAJ52	TRAC	CTCSKVVHRESTETQYF	TGCACCTGCAGTAAAGTTGTCCACAGGGAAAGCACAGAAACTCAGTATTTC	TRBV1		TRBJ2-3	TRBC	1	1	TRA_TRB_pair
1	Normal_A_LN	144	clonotype144	clonotype144_consensus_328;clonotype144_consensus_327	2	0.000340078	CALVNSGSATNKLIF	TGTGCTCTCGTAAACTCTGGGAGTGCTACAAATAAGCTCATCTTT	TRAV38-1		TRAJ32	TRAC	CTCSKDDRYSNTGQLYF	TGCACCTGCAGTAAAGATGATCGTTACAGTAACACGGGGCAGCTGTACTTC	TRBV1		TRBJ2-2	TRBC	1	1	TRA_TRB_pair
1	Normal_A_LN	145	clonotype145	clonotype145_consensus_330;clonotype145_consensus_329	2	0.000340078	CAVTPRAGGNQKFTF	TGTGCAGTGACTCCAAGGGCGGGGGGTAACCAAAAGTTTACCTTT	TRAV12		TRAJ13	TRAC	CTCSKDYRGIDTETQYF	TGCACCTGCAGTAAAGATTACAGGGGAATCGACACAGAAACTCAGTATTTC	TRBV1		TRBJ2-3	TRBC	1	1	TRA_TRB_pair
1	Normal_A_LN	146	clonotype146	clonotype146_consensus_332;clonotype146_consensus_331	2	0.000340078	CALSARYYGSNNLIF	TGTGCCTTGAGTGCCAGGTACTATGGAAGCAACAACTTAATCTTT	TRAV9-11		TRAJ48	TRAC	CTCSKYDDWGTIGYEQYF	TGCACCTGCAGTAAATATGACGACTGGGGGACCATAGGTTACGAGCAGTATTTC	TRBV1		TRBJ2-6	TRBC	1	1	TRA_TRB_pair
1	Normal_A_LN	147	clonotype147	clonotype147_consensus_334;clonotype147_consensus_333	2	0.000340078	CVMRSSGSYSQLTF	TGTGTCATGAGGTCATCTGGTAGCTACAGTCAGCTGACCTTT	TRAV9-5		TRAJ4	TRAC	CASSELGLGSTEFQNTQYF	TGTGCCAGCAGTGAATTGGGACTGGGTTCTACGGAGTTCCAAAATACCCAGTACTTC	TRBV16		TRBJ2-5	TRBC	1	1	TRA_TRB_pair
1	Normal_A_LN	148	clonotype148	clonotype148_consensus_336;clonotype148_consensus_335	2	0.000340078	CAVEGDTGYRWIF	TGTGCGGTGGAGGGGGACACAGGCTATAGATGGATCTTT	TRAV43-1		TRAJ12	TRAC	CASSQEGGGQQLQGRYGEQHF	TGTGCCAGCAGCCAAGAAGGCGGTGGACAACAATTACAGGGCCGATATGGGGAGCAGCACTTT	TRBV3-2		TRBJ2-1	TRBC	1	1	TRA_TRB_pair
1	Normal_A_LN	149	clonotype149	clonotype149_consensus_337	1	0.000170039							CGTKANF	TGTGGCACCAAGGCTAACTTT	TRBV20		TRBJ1-2	TRBC	0	1	TRB_only
1	Normal_A_LN	150	clonotype150	clonotype150_consensus_339;clonotype150_consensus_338	1	0.000170039	CAMSPQGSATNKLIF	TGTGCCATGAGTCCTCAGGGGAGTGCTACAAATAAGCTCATCTTT	TRAV9-8		TRAJ32	TRAC	CGATIYF	TGTGGTGCTACTATATATTTC	TRBV20		TRBJ2-6	TRBC	1	1	TRA_TRB_pair
1	Normal_A_LN	151	clonotype151	clonotype151_consensus_341;clonotype151_consensus_340	1	0.000170039	CGLTGSSYGKLTF	TGTGGCCTTACTGGCTCCAGCTATGGAAAGCTGACATTT	TRAV38-2		TRAJ52	TRAC	CGAQRHF	TGTGGTGCTCAGCGGCACTTT	TRBV20		TRBJ1-3	TRBC	1	1	TRA_TRB_pair
1	Normal_A_LN	152	clonotype152	clonotype152_consensus_343;clonotype152_consensus_344;clonotype152_consensus_342	1	0.000170039	CALTRGARIFF;CAVEAIGGSSDIGKLIF	TGTGCCTTGACTCGGGGCGCCAGAATCTTCTTT;TGTGCGGTGGAGGCCATTGGCGGCTCTAGTGACATAGGAAAACTCATCTTT	TRAV9-11;TRAV43-4	;	TRAJ31;TRAJ37	TRAC;TRAC	CGVNTQYF	TGTGGTGTAAATACCCAGTACTTC	TRBV20		TRBJ2-5	TRBC	2	1	extra_TRA
1	Normal_A_LN	153	clonotype153	clonotype153_consensus_346;clonotype153_consensus_345	1	0.000170039	CASWASGFQMTF	TGTGCCTCCTGGGCCAGTGGTTTTCAAATGACATTT	TRAV24		TRAJ58	TRAC	CSTRDLNF	TGCAGCACTCGCGACCTTAACTTT	TRBV29		TRBJ1-2	TRBC	1	1	TRA_TRB_pair
1	Normal_A_LN	154	clonotype154	clonotype154_consensus_347	1	0.000170039	CALTWIF	TGTGCCTTGACCTGGATCTTT	TRAV9-11		TRAJ12	TRAC							1	0	TRA_only
1	Normal_A_LN	155	clonotype155	clonotype155_consensus_348	1	0.000170039							CGPNGEQHF	TGTGGTCCCAACGGGGAGCAGCACTTT	TRBV20		TRBJ2-1	TRBC	0	1	TRB_only
1	Normal_A_LN	156	clonotype156	clonotype156_consensus_350;clonotype156_consensus_349	1	0.000170039	CAVGGARKFIF	TGTGCGGTGGGTGGTGCCAGGAAATTCATCTTT	TRAV43-4		TRAJ44	TRAC	CADTLSL	TGTGCCGACACCCTTTCCCTC	TRBV10		TRBJ1-2	TRBC	1	1	TRA_TRB_pair
1	Normal_A_LN	157	clonotype157	clonotype157_consensus_352;clonotype157_consensus_351	1	0.000170039	CAASADVSGNYKYTF	TGTGCTGCGAGTGCGGATGTTTCAGGAAACTACAAATACACCTTT	TRAV8-2		TRAJ40	TRAC	CSTMDDFNF	TGCAGCACCATGGATGATTTTAACTTT	TRBV29		TRBJ1-2	TRBC	1	1	TRA_TRB_pair
1	Normal_A_LN	158	clonotype158	clonotype158_consensus_354;clonotype158_consensus_353	1	0.000170039	CAVSLNSGGNQKFTF	TGTGCAGTGAGCCTAAATTCTGGGGGTAACCAAAAGTTTACCTTT	TRAV12		TRAJ13	TRAC	CSASGEQYF	TGCAGCGCGTCAGGCGAGCAGTATTTC	TRBV29		TRBJ2-6	TRBC	1	1	TRA_TRB_pair
1	Normal_A_LN	159	clonotype159	clonotype159_consensus_357;clonotype159_consensus_355;clonotype159_consensus_356	1	0.000170039	CALMAPNTNTGKLTF	TGTGCTCTCATGGCCCCGAACACCAACACAGGCAAATTAACCTTT	TRAV38-1		TRAJ27	TRAC	CASSDTG;CASSEPNRGTNDGEQHF	TGTGCCAGCAGTGATACAGGC;TGTGCCAGCAGTGAACCAAATAGGGGGACCAACGATGGGGAGCAGCACTTT	TRBV25;TRBV16	;	TRBJ1-2;TRBJ2-1	TRBC;TRBC	1	2	extra_TRB
1	Normal_A_LN	160	clonotype160	clonotype160_consensus_359;clonotype160_consensus_358	1	0.000170039	CASRPTGSSYGKLTF	TGTGCCTCCAGGCCTACTGGCTCCAGCTATGGAAAGCTGACATTT	TRAV24		TRAJ52	TRAC	CSITGDFNF	TGCAGCATCACAGGGGATTTTAACTTT	TRBV29		TRBJ1-2	TRBC	1	1	TRA_TRB_pair
1	Normal_A_LN	161	clonotype161	clonotype161_consensus_360	1	0.000170039	CAGAMGLYF	TGTGCGGGGGCGATGGGACTTTACTTT	TRAV43-4		TRAJ21	TRAC							1	0	TRA_only
1	Normal_A_LN	162	clonotype162	clonotype162_consensus_362;clonotype162_consensus_361	1	0.000170039	CAVRAGKLTF	TGTGCTGTTCGCGCAGGCAAATTAACCTTT	TRAV28		TRAJ27	TRAC	CSTGWEEQHF	TGCAGCACGGGATGGGAGGAGCAGCACTTT	TRBV29		TRBJ2-1	TRBC	1	1	TRA_TRB_pair
1	Normal_A_LN	163	clonotype163	clonotype163_consensus_365;clonotype163_consensus_366;clonotype163_consensus_363;clonotype163_consensus_364	1	0.000170039	CAVEESRLYF;CVLLRDSGSGSQKLVF	TGTGCGGTGGAGGAGAGTAGACTTTACTTT;TGTGTTCTTTTGCGGGACTCAGGGAGTGGCAGCCAAAAGTTGGTGTTT	TRAV43-1;TRAV38-2	;	TRAJ21;TRAJ54	TRAC;TRAC	CASSESPGTGENGEQHF;CGATMEDFNF	TGTGCCAGCAGTGAATCACCTGGTACAGGGGAGAATGGGGAGCAGCACTTT;TGTGGTGCTACTATGGAGGATTTTAACTTT	TRBV16;TRBV20	TRBD1;	TRBJ2-1;TRBJ1-2	TRBC;TRBC	2	2	extra_TRA_TRB
1	Normal_A_LN	164	clonotype164	clonotype164_consensus_368;clonotype164_consensus_367	1	0.000170039	CVPAARIFF	TGTGTCCCGGCCGCCAGAATCTTCTTT	TRAV9-5		TRAJ31	TRAC	CGGISGEQHF	TGTGGTGGCATTAGTGGGGAGCAGCACTTT	TRBV20		TRBJ2-1	TRBC	1	1	TRA_TRB_pair
1	Normal_A_LN	165	clonotype165	clonotype165_consensus_370;clonotype165_consensus_369	1	0.000170039	CAVEVGVGFKF	TGTGCGGTGGAGGTCGGTGTGGGCTTCAAATTT	TRAV43-6		TRAJ9	TRAC	CSTGEQSTDF	TGCAGCACTGGGGAGCAGTCAACAGATTTC	TRBV29		TRBJ2-6	TRBC	1	1	TRA_TRB_pair
1	Normal_A_LN	166	clonotype166	clonotype166_consensus_372;clonotype166_consensus_371	1	0.000170039	CAPYNNARIFF	TGTGCGCCCTATAACAACGCCAGAATCTTCTTT	TRAV43-4		TRAJ31	TRAC	CGAGPREQHF	TGTGGCGCCGGGCCGAGGGAGCAGCACTTT	TRBV20		TRBJ2-1	TRBC	1	1	TRA_TRB_pair
1	Normal_A_LN	167	clonotype167	clonotype167_consensus_374;clonotype167_consensus_373	1	0.000170039	CSGGNYKYTF	TGCTCCGGAGGAAACTACAAATACACCTTT	TRAV9-8		TRAJ40	TRAC	CGAPGEKLYF	TGTGGTGCCCCTGGCGAAAAATTGTATTTT	TRBV20		TRBJ1-4	TRBC	1	1	TRA_TRB_pair
1	Normal_A_LN	168	clonotype168	clonotype168_consensus_377;clonotype168_consensus_375;clonotype168_consensus_376	1	0.000170039	CAVEDGYNRLYF	TGTGCGGTGGAGGACGGCTATAACAGACTTTACTTT	TRAV43-1		TRAJ21	TRAC	CASSKGDDTGQLYF;CGAPTGEQHF	TGTGCCAGCAGTAAAGGGGACGACACGGGGCAGCTGTACTTC;TGTGGTGCTCCCACGGGGGAGCAGCACTTT	TRBV15;TRBV20	TRBD1;	TRBJ2-2;TRBJ2-1	TRBC;TRBC	1	2	extra_TRB
1	Normal_A_LN	169	clonotype169	clonotype169_consensus_379;clonotype169_consensus_378	1	0.000170039	CAVESNQGGKLIF	TGTGCGGTGGAGAGTAACCAGGGAGGAAAGCTTATCTTC	TRAV43-4		TRAJ23	TRAC	CGATTETQYF	TGTGGTGCTACCACAGAAACTCAGTATTTC	TRBV20		TRBJ2-3	TRBC	1	1	TRA_TRB_pair
1	Normal_A_LN	170	clonotype170	clonotype170_consensus_381;clonotype170_consensus_380	1	0.000170039	CALLYNQGGKLIF	TGTGCCTTGTTATATAACCAGGGAGGAAAGCTTATCTTC	TRAV9-11		TRAJ23	TRAC	CSPDYYDFNF	TGCAGCCCCGATTATTATGATTTTAACTTT	TRBV29		TRBJ1-2	TRBC	1	1	TRA_TRB_pair
1	Normal_A_LN	171	clonotype171	clonotype171_consensus_383;clonotype171_consensus_382	1	0.000170039	CALSRDSGSNNLIF	TGTGCCCTGAGTCGTGATTCGGGAAGCAACAACTTAATCTTT	TRAV9-7		TRAJ48	TRAC	CGLSRIEQYF	TGTGGCCTAAGTAGGATTGAGCAGTATTTC	TRBV20		TRBJ2-6	TRBC	1	1	TRA_TRB_pair
1	Normal_A_LN	172	clonotype172	clonotype172_consensus_386;clonotype172_consensus_387;clonotype172_consensus_384;clonotype172_consensus_385	1	0.000170039	CALRPRGNNARIFF;CALSEHYNQGGKLIF	TGTGCCCTGAGACCGCGGGGTAACAACGCCAGAATCTTCTTT;TGTGCCTTGAGTGAACATTATAACCAGGGAGGAAAGCTTATCTTC	TRAV9-9;TRAV9-11	;	TRAJ31;TRAJ23	TRAC;TRAC	CASSEYIGTGDDGEQHF;CGATTETQYF	TGTGCCAGCAGTGAATATATTGGAACTGGGGACGATGGGGAGCAGCACTTT;TGTGGTGCTACGACGGAAACTCAGTATTTC	TRBV25;TRBV20	;	TRBJ2-1;TRBJ2-3	TRBC;TRBC	2	2	extra_TRA_TRB
1	Normal_A_LN	173	clonotype173	clonotype173_consensus_389;clonotype173_consensus_388	1	0.000170039	CAVAIIGNNRKLIW	TGTGCAGTCGCAATTATTGGCAACAACCGTAAGCTGATTTGG	TRAV21		TRAJ38	TRAC	CGASDYEQYF	TGTGGTGCTAGCGACTACGAGCAGTATTTC	TRBV20		TRBJ2-6	TRBC	1	1	TRA_TRB_pair
1	Normal_A_LN	174	clonotype174	clonotype174_consensus_391;clonotype174_consensus_390	1	0.000170039	CAASPSRNQGGKLIF	TGTGCTGCGAGTCCATCGCGAAACCAGGGAGGAAAGCTTATCTTC	TRAV8-2		TRAJ23	TRAC	CGASLNTLHF	TGTGGTGCTAGTTTAAACACCTTGCACTTT	TRBV20		TRBJ1-3	TRBC	1	1	TRA_TRB_pair
1	Normal_A_LN	175	clonotype175	clonotype175_consensus_394;clonotype175_consensus_392;clonotype175_consensus_393	1	0.000170039	CAVNTGSSYGKLTF	TGTGCAGTTAATACTGGCTCCAGCTATGGAAAGCTGACATTT	TRAV21		TRAJ52	TRAC	CASSHRGDGSDSPLYF;CGAPEADFNF	TGTGCCAGCAGCCATCGTGGCGACGGCTCTGACTCGCCCCTCTACTTT;TGTGGTGCTCCGGAGGCTGATTTTAACTTT	TRBV3-2;TRBV20	;	TRBJ1-6;TRBJ1-2	TRBC;TRBC	1	2	extra_TRB
1	Normal_A_LN	176	clonotype176	clonotype176_consensus_396;clonotype176_consensus_395	1	0.000170039	CAVSNNNARIFF	TGTGCAGTGAGCAATAACAACGCCAGAATCTTCTTT	TRAV12		TRAJ31	TRAC	CATRNPIS	TGTGCCACCAGAAACCCGATCTCA	TRBV10		TRBJ1-2	TRBC	1	1	TRA_TRB_pair
1	Normal_A_LN	177	clonotype177	clonotype177_consensus_398;clonotype177_consensus_397	1	0.000170039	CAVSSSGGGARKFIF	TGTGCAGTGAGCTCCTCTGGAGGTGGTGCCAGGAAATTCATCTTT	TRAV12		TRAJ44	TRAC	CSTDTGSHHF	TGCAGCACTGATACAGGATCCCATCACTTT	TRBV29		TRBJ2-1	TRBC	1	1	TRA_TRB_pair
1	Normal_A_LN	178	clonotype178	clonotype178_consensus_400;clonotype178_consensus_399	1	0.000170039	CAVSRSYGGSQGRLIF	TGTGCAGTGAGCCGGAGTTATGGAGGCAGCCAAGGACGACTCATCTTT	TRAV12		TRAJ42	TRAC	CGATGGDFNF	TGTGGTGCTACCGGCGGTGATTTTAACTTT	TRBV20		TRBJ1-2	TRBC	1	1	TRA_TRB_pair
1	Normal_A_LN	179	clonotype179	clonotype179_consensus_401	1	0.000170039	CAVEAGKLTF	TGTGCGGTGGAGGCAGGCAAATTAACCTTT	TRAV43-1		TRAJ27	TRAC							1	0	TRA_only
1	Normal_A_LN	180	clonotype180	clonotype180_consensus_402	1	0.000170039	CAVGGYNYIF	TGTGCGGTGGGGGGCTACAACTACATTTTT	TRAV43-4		TRAJ20	TRAC							1	0	TRA_only
1	Normal_A_LN	181	clonotype181	clonotype181_consensus_403	1	0.000170039							CSTKVSSEQYF	TGCAGCACCAAAGTCTCTAGCGAGCAGTATTTC	TRBV29		TRBJ2-6	TRBC	0	1	TRB_only
1	Normal_A_LN	182	clonotype182	clonotype182_consensus_404	1	0.000170039							CSTGGEYDFNF	TGCAGCACTGGTGGGGAGTATGATTTTAACTTT	TRBV29		TRBJ1-2	TRBC	0	1	TRB_only
1	Normal_A_LN	183	clonotype183	clonotype183_consensus_405	1	0.000170039							CSIAIGDEQYF	TGCAGCATCGCCATCGGCGACGAGCAGTATTTC	TRBV29		TRBJ2-6	TRBC	0	1	TRB_only
1	Normal_A_LN	184	clonotype184	clonotype184_consensus_406	1	0.000170039							CGASGYDTLHF	TGTGGTGCCTCAGGGTATGACACCTTGCACTTT	TRBV20		TRBJ1-3	TRBC	0	1	TRB_only
1	Normal_A_LN	185	clonotype185	clonotype185_consensus_407	1	0.000170039							CGAAISTEVFF	TGTGGTGCGGCGATAAGCACTGAAGTGTTCTTC	TRBV20		TRBJ1-1	TRBC	0	1	TRB_only
1	Normal_A_LN	186	clonotype186	clonotype186_consensus_408	1	0.000170039							CGATPRYDFNF	TGTGGTGCTACGCCACGTTATGATTTTAACTTT	TRBV20		TRBJ1-2	TRBC	0	1	TRB_only
1	Normal_A_LN	187	clonotype187	clonotype187_consensus_409	1	0.000170039							CGASQRIEQYF	TGTGGTGCTAGTCAACGAATCGAGCAGTATTTC	TRBV20		TRBJ2-6	TRBC	0	1	TRB_only
1	Normal_A_LN	188	clonotype188	clonotype188_consensus_410	1	0.000170039							CGAHDRNTLHF	TGTGGTGCTCACGACCGAAACACCTTGCACTTT	TRBV20		TRBJ1-3	TRBC	0	1	TRB_only
1	Normal_A_LN	189	clonotype189	clonotype189_consensus_411	1	0.000170039							CGAHSRIDFNF	TGTGGTGCTCACTCACGTATAGATTTTAACTTT	TRBV20		TRBJ1-2	TRBC	0	1	TRB_only
1	Normal_A_LN	190	clonotype190	clonotype190_consensus_413;clonotype190_consensus_412	1	0.000170039	CAVEGSYNYIF	TGTGCGGTGGAAGGAAGTTACAACTACATTTTT	TRAV43-5		TRAJ20	TRAC	CSLLRTDEQYF	TGCAGCCTCCTGAGGACGGACGAGCAGTATTTC	TRBV29		TRBJ2-6	TRBC	1	1	TRA_TRB_pair
1	Normal_A_LN	191	clonotype191	clonotype191_consensus_415;clonotype191_consensus_416;clonotype191_consensus_414	1	0.000170039	CAVLGNNDRLFF;CGAWANGGQGHNQGGKLIF	TGTGCGGTACTCGGCAACAATGACAGACTCTTCTTT;TGCGGAGCTTGGGCCAATGGCGGACAGGGGCATAACCAGGGAGGAAAGCTTATCTTC	TRAV43-1;TRAV29	;	TRAJ34;TRAJ23	TRAC;TRAC	CGPREVDDFNF	TGTGGTCCTAGGGAGGTAGATGATTTTAACTTT	TRBV20		TRBJ1-2	TRBC	2	1	extra_TRA
1	Normal_A_LN	192	clonotype192	clonotype192_consensus_418;clonotype192_consensus_417	1	0.000170039	TTDSAIYFCAVG	ACCACAGACTCAGCCATTTACTTCTGTGCGGTCGGG	TRAV22		TRAJ54	TRAC	CGADRNTEVFF	TGTGGTGCTGATCGAAACACTGAAGTGTTCTTC	TRBV20		TRBJ1-1	TRBC	1	1	TRA_TRB_pair
1	Normal_A_LN	193	clonotype193	clonotype193_consensus_420;clonotype193_consensus_419	1	0.000170039	CALGAEYYGLHF	TGTGCCCTGGGGGCCGAGTACTATGGCCTTCACTTT	TRAV9-6		TRAJ43	TRAC	CSTKGVAEQYF	TGCAGCACTAAAGGTGTCGCCGAGCAGTATTTC	TRBV29		TRBJ2-6	TRBC	1	1	TRA_TRB_pair
1	Normal_A_LN	194	clonotype194	clonotype194_consensus_422;clonotype194_consensus_421	1	0.000170039	CALSDTGYRWIF	TGTGCCTTGAGCGACACAGGCTATAGATGGATCTTT	TRAV9-11		TRAJ12	TRAC	CSTKPLDTQYF	TGCAGCACTAAGCCCTTAGATACCCAGTACTTC	TRBV29		TRBJ2-5	TRBC	1	1	TRA_TRB_pair
1	Normal_A_LN	195	clonotype195	clonotype195_consensus_424;clonotype195_consensus_423	1	0.000170039	CAVTPSSNKLTF	TGTGCAGTAACACCCTCTTCCAACAAGTTGACATTT	TRAV21		TRAJ50	TRAC	CSTRSPGGDDI	TGCAGCACTAGAAGCCCAGGGGGCGATGACATT	TRBV29	TRBD1	TRBJ1-3	TRBC	1	1	TRA_TRB_pair
1	Normal_A_LN	196	clonotype196	clonotype196_consensus_426;clonotype196_consensus_425	1	0.000170039	CAVFDSGRDLIF	TGTGCAGTATTCGACTCTGGCAGGGATTTGATCTTC	TRAV21		TRAJ26	TRAC	CSTRDRYEQYF	TGCAGCACTAGAGACAGATACGAGCAGTATTTC	TRBV29		TRBJ2-6	TRBC	1	1	TRA_TRB_pair
1	Normal_A_LN	197	clonotype197	clonotype197_consensus_429;clonotype197_consensus_430;clonotype197_consensus_427;clonotype197_consensus_428	1	0.000170039	CALSDEGAGNALTF;CAVFDSGRDLIF	TGTGCCTTGAGTGATGAGGGGGCAGGAAATGCGTTGACTTTT;TGTGCAGTATTCGACTCTGGCAGGGATTTGATCTTC	TRAV9-11;TRAV21	;	TRAJ15;TRAJ26	TRAC;TRAC	CADSYRGSLYGEQHF;CSTRDRYEQYF	TGTGCCGACAGTTACAGGGGTTCTTTATATGGGGAGCAGCACTTT;TGCAGCACTAGAGACAGATACGAGCAGTATTTC	TRBV10;TRBV29	TRBD1;	TRBJ2-1;TRBJ2-6	TRBC;TRBC	2	2	extra_TRA_TRB
1	Normal_A_LN	198	clonotype198	clonotype198_consensus_432;clonotype198_consensus_433;clonotype198_consensus_431	1	0.000170039	CALRSSDNRYSLNF;CAPRANRYSLNF	TGTGCCTTAAGGAGCTCAGACAACAGGTATAGCCTCAATTTT;TGTGCCCCTAGGGCCAACAGGTATAGCCTCAATTTT	TRAV24;TRAV9-11	;	TRAJ41;TRAJ41	TRAC;TRAC	CSTSGSGTQYF	TGCAGCACTAGTGGGTCGGGTACCCAGTACTTC	TRBV29		TRBJ2-5	TRBC	2	1	extra_TRA
1	Normal_A_LN	199	clonotype199	clonotype199_consensus_435;clonotype199_consensus_434	1	0.000170039	TTDSAIYFCAVKL	ACCACAGACTCAGCCATTTACTTCTGTGCGGTGAAGCTT	TRAV22		TRAJ39	TRAC	CGATGTETQYF	TGTGGTGCTACAGGAACAGAAACTCAGTATTTC	TRBV20		TRBJ2-3	TRBC	1	1	TRA_TRB_pair
1	Normal_A_LN	200	clonotype200	clonotype200_consensus_437;clonotype200_consensus_436	1	0.000170039	CAVEEDNYNRLYF	TGTGCGGTGGAGGAGGACAACTATAACAGACTTTACTTT	TRAV43-1		TRAJ21	TRAC	CGASQAGALHF	TGTGGTGCTAGTCAGGCAGGGGCCTTGCACTTT	TRBV20		TRBJ1-3	TRBC	1	1	TRA_TRB_pair
1	Normal_A_LN	201	clonotype201	clonotype201_consensus_439;clonotype201_consensus_438	1	0.000170039	CAVEEGNNDRLFF	TGTGCGGTGGAGGAGGGCAACAATGACAGACTCTTCTTT	TRAV43-1		TRAJ34	TRAC	CGAHLRTEVFF	TGTGGTGCTCACTTGCGCACTGAAGTGTTCTTC	TRBV20		TRBJ1-1	TRBC	1	1	TRA_TRB_pair
1	Normal_A_LN	202	clonotype202	clonotype202_consensus_441;clonotype202_consensus_440	1	0.000170039	CALSGWDNRLYF	TGTGCCCTGAGCGGTTGGGATAACAGACTTTACTTT	TRAV9-6		TRAJ21	TRAC	CGARGGNTQYF	TGTGGTGCTCGGGGGGGAAATACCCAGTACTTC	TRBV20		TRBJ2-5	TRBC	1	1	TRA_TRB_pair
1	Normal_A_LN	203	clonotype203	clonotype203_consensus_443;clonotype203_consensus_442	1	0.000170039	CAGGTGRLYF	TGTGCAGGGGGCACGGGCAGACTTTACTTT	TRAV12		TRAJ21	TRAC	CGAGVGADFNF	TGTGGTGCTGGCGTGGGAGCGGATTTTAACTTT	TRBV20		TRBJ1-2	TRBC	1	1	TRA_TRB_pair
1	Normal_A_LN	204	clonotype204	clonotype204_consensus_445;clonotype204_consensus_444	1	0.000170039	CAVEGGQGGKLIF	TGTGCGGTGGAGGGTGGCCAGGGAGGAAAGCTTATCTTC	TRAV43-4		TRAJ23	TRAC	CGSSGNYEQYF	TGTGGTTCATCGGGCAACTACGAGCAGTATTTC	TRBV20	TRBD1	TRBJ2-6	TRBC	1	1	TRA_TRB_pair
1	Normal_A_LN	205	clonotype205	clonotype205_consensus_447;clonotype205_consensus_446	1	0.000170039	CAVAATSSTNNLVF	TGTGCGGTGGCGGCGACATCAAGCACCAATAATCTGGTGTTC	TRAV43-5		TRAJ16	TRAC	CSTRRSNEQYF	TGCAGCACCCGCCGATCTAACGAGCAGTATTTC	TRBV29		TRBJ2-6	TRBC	1	1	TRA_TRB_pair
1	Normal_A_LN	206	clonotype206	clonotype206_consensus_449;clonotype206_consensus_448	1	0.000170039	TTDSAIYFCAVTAG	ACCACAGACTCAGCCATTTACTTCTGTGCGGTGACGGCTGGC	TRAV22		TRAJ52	TRAC	CSTSQGYDFNF	TGCAGCACTAGTCAGGGCTATGATTTTAACTTT	TRBV29		TRBJ1-2	TRBC	1	1	TRA_TRB_pair
1	Normal_A_LN	207	clonotype207	clonotype207_consensus_451;clonotype207_consensus_450	1	0.000170039	CALRSYNYNRLYF	TGTGCCCTGAGATCGTACAACTATAACAGACTTTACTTT	TRAV9-6		TRAJ21	TRAC	CSIGGTETQYF	TGCAGCATCGGCGGCACAGAAACTCAGTATTTC	TRBV29		TRBJ2-3	TRBC	1	1	TRA_TRB_pair
1	Normal_A_LN	208	clonotype208	clonotype208_consensus_453;clonotype208_consensus_452	1	0.000170039	CAVEEGGAGNALTF	TGTGCGGTGGAGGAGGGTGGGGCAGGAAATGCGTTGACTTTT	TRAV43-1		TRAJ15	TRAC	CGAKNNSPLYF	TGTGGTGCCAAAAATAACTCGCCCCTCTACTTT	TRBV20		TRBJ1-6	TRBC	1	1	TRA_TRB_pair
1	Normal_A_LN	209	clonotype209	clonotype209_consensus_455;clonotype209_consensus_454	1	0.000170039	CALSSREYNRLYF	TGTGCCTTGAGTTCCCGTGAGTATAACAGACTTTACTTT	TRAV9-11		TRAJ21	TRAC	CGASRLTEVFF	TGTGGTGCCTCGAGGCTAACTGAAGTGTTCTTC	TRBV20		TRBJ1-1	TRBC	1	1	TRA_TRB_pair
1	Normal_A_LN	210	clonotype210	clonotype210_consensus_458;clonotype210_consensus_456;clonotype210_consensus_457	1	0.000170039	CAVPADGNNRKLIW	TGTGCGGTCCCGGCCGATGGCAACAACCGTAAGCTGATTTGG	TRAV43-4		TRAJ38	TRAC	CASSENRNSPLYF;CGARTSYEQYF	TGTGCCAGCAGTGAAAACCGGAACTCGCCCCTCTACTTT;TGTGGTGCTAGAACGAGCTACGAGCAGTATTTC	TRBV16;TRBV20	;	TRBJ1-6;TRBJ2-6	TRBC;TRBC	1	2	extra_TRB
1	Normal_A_LN	211	clonotype211	clonotype211_consensus_460;clonotype211_consensus_459	1	0.000170039	CAVSRNVGFKF	TGTGCAGTGAGTCGGAATGTGGGCTTCAAATTT	TRAV12		TRAJ9	TRAC	CGASTAYEQYF	TGTGGTGCTAGTACAGCCTACGAGCAGTATTTC	TRBV20		TRBJ2-6	TRBC	1	1	TRA_TRB_pair
1	Normal_A_LN	212	clonotype212	clonotype212_consensus_462;clonotype212_consensus_461	1	0.000170039	CAVPTDSNNRLIW	TGTGCAGTCCCGACGGATAGCAACAATCGGTTGATCTGG	TRAV21		TRAJ33	TRAC	CGASHGTGSGF	TGTGGTGCTAGTCATGGTACAGGCTCCGGCTTT	TRBV20	TRBD1	TRBJ1-2	TRBC	1	1	TRA_TRB_pair
1	Normal_A_LN	213	clonotype213	clonotype213_consensus_465;clonotype213_consensus_463;clonotype213_consensus_464	1	0.000170039	CAVDRGRGSYNYIF	TGTGCGGTGGATCGGGGTAGGGGTAGTTACAACTACATTTTT	TRAV43-4		TRAJ20	TRAC	CASTEASLTGGAEVFF;CGASPNSPLYF	TGTGCCAGCACCGAAGCCAGCTTGACGGGGGGCGCTGAAGTGTTCTTC;TGTGGTGCTAGTCCGAACTCGCCCCTCTACTTT	TRBV18;TRBV20	;	TRBJ1-1;TRBJ1-6	TRBC;TRBC	1	2	extra_TRB
1	Normal_A_LN	214	clonotype214	clonotype214_consensus_467;clonotype214_consensus_466	1	0.000170039	CAVGPNTNTGKLTF	TGTGCTGTGGGGCCTAACACCAACACAGGCAAATTAACCTTT	TRAV28		TRAJ27	TRAC	CGASENGEQHF	TGTGGTGCTAGTGAAAATGGGGAGCAGCACTTT	TRBV20		TRBJ2-1	TRBC	1	1	TRA_TRB_pair
1	Normal_A_LN	215	clonotype215	clonotype215_consensus_470;clonotype215_consensus_468;clonotype215_consensus_469	1	0.000170039	CAVDEVQSSEKIIF	TGTGCGGTGGACGAGGTACAAAGTTCGGAAAAAATCATCTTT	TRAV43-1		TRAJ30	TRAC	CASSPYRDGEQHF;CGALDMRTQYF	TGTGCCAGCAGTCCGTACAGGGATGGGGAGCAGCACTTT;TGTGGTGCTCTTGATATGAGAACTCAGTATTTC	TRBV16;TRBV20	;	TRBJ2-1;TRBJ2-3	TRBC;TRBC	1	2	extra_TRB
1	Normal_A_LN	216	clonotype216	clonotype216_consensus_472;clonotype216_consensus_471	1	0.000170039	CALETNSGRDLIF	TGTGCCCTCGAAACTAACTCTGGCAGGGATTTGATCTTC	TRAV9-11		TRAJ26	TRAC	CGVPGSYDFNF	TGTGGTGTCCCGGGATCTTATGATTTTAACTTT	TRBV20		TRBJ1-2	TRBC	1	1	TRA_TRB_pair
1	Normal_A_LN	217	clonotype217	clonotype217_consensus_474;clonotype217_consensus_475;clonotype217_consensus_473	1	0.000170039	CAAAGGTNTGKLTF;CAVSPPEIGNNRKLIW	TGTGCGGCCGCGGGGGGCACCAACACAGGCAAATTAACCTTT;TGTGCAGTGAGCCCACCGGAAATTGGCAACAACCGTAAGCTGATTTGG	TRAV43-5;TRAV12	;	TRAJ27;TRAJ38	TRAC;TRAC	CGVPAQADFNF	TGTGGTGTTCCGGCTCAAGCTGATTTTAACTTT	TRBV20		TRBJ1-2	TRBC	2	1	extra_TRA
1	Normal_A_LN	218	clonotype218	clonotype218_consensus_477;clonotype218_consensus_476	1	0.000170039	CAELSNYGSNNLIF	TGTGCGGAGCTGTCTAACTATGGAAGCAACAACTTAATCTTT	TRAV43-4		TRAJ48	TRAC	CATGEALHF	TGCGCCACCGGGGAGGCCTTGCACTTT	TRBV28		TRBJ1-3	TRBC	1	1	TRA_TRB_pair
1	Normal_A_LN	219	clonotype219	clonotype219_consensus_479;clonotype219_consensus_478	1	0.000170039	CAVSRDNARIFF	TGTGCAGTGAGCCGCGACAACGCCAGAATCTTCTTT	TRAV12		TRAJ31	TRAC	CSTTRGGDFNF	TGCAGCACCACGAGGGGGGGTGATTTTAACTTT	TRBV29		TRBJ1-2	TRBC	1	1	TRA_TRB_pair
1	Normal_A_LN	220	clonotype220	clonotype220_consensus_481;clonotype220_consensus_480	1	0.000170039	CAVAEYSGVGSQLTF	TGTGCGGTGGCCGAGTACTCTGGGGTTGGTAGCCAGCTCACATTC	TRAV43-4		TRAJ28	TRAC	CSTREVGDFNF	TGCAGCACTAGAGAGGTTGGAGATTTTAACTTT	TRBV29		TRBJ1-2	TRBC	1	1	TRA_TRB_pair
1	Normal_A_LN	221	clonotype221	clonotype221_consensus_484;clonotype221_consensus_482;clonotype221_consensus_483	1	0.000170039	CALRSHGAGNALTF	TGTGCCCTGAGATCCCACGGGGCAGGAAATGCGTTGACTTTT	TRAV9-6		TRAJ15	TRAC	CASSYTGTGDTETQYF;CSTRDAGEQHF	TGTGCCAGCAGCTACACCGGAACTGGGGATACAGAAACTCAGTATTTC;TGCAGCACTAGAGATGCTGGGGAGCAGCACTTT	TRBV5-2;TRBV29	;	TRBJ2-3;TRBJ2-1	TRBC;TRBC	1	2	extra_TRB
1	Normal_A_LN	222	clonotype222	clonotype222_consensus_486;clonotype222_consensus_485	1	0.000170039	CALRDQGNNDRLFF	TGTGCCCTGAGAGATCAGGGCAACAATGACAGACTCTTCTTT	TRAV9-9		TRAJ34	TRAC	CSTSGGGEQYF	TGCAGCACTAGTGGGGGTGGCGAGCAGTATTTC	TRBV29		TRBJ2-6	TRBC	1	1	TRA_TRB_pair
1	Normal_A_LN	223	clonotype223	clonotype223_consensus_488;clonotype223_consensus_487	1	0.000170039	CAASDYPLGSEKIIF	TGTGCTGCGAGTGATTATCCCCTGGGTTCGGAAAAAATCATCTTT	TRAV8-2		TRAJ30	TRAC	CAGGRGEKLYF	TGTGCGGGTGGTCGGGGTGAAAAATTGTATTTT	TRBV20		TRBJ1-4	TRBC	1	1	TRA_TRB_pair
1	Normal_A_LN	224	clonotype224	clonotype224_consensus_490;clonotype224_consensus_489	1	0.000170039	CASLPASGNYKYTF	TGTGCCTCGCTTCCGGCCTCAGGAAACTACAAATACACCTTT	TRAV9-11		TRAJ40	TRAC	CGAEDSYEQYF	TGTGGCGCCGAAGATAGCTACGAGCAGTATTTC	TRBV20		TRBJ2-6	TRBC	1	1	TRA_TRB_pair
1	Normal_A_LN	225	clonotype225	clonotype225_consensus_492;clonotype225_consensus_491	1	0.000170039	CAASDLSGSGRDLIF	TGTGCTGCGAGTGATCTCTCGGGGTCTGGCAGGGATTTGATCTTC	TRAV8-2		TRAJ26	TRAC	CGYSEYYEQYF	TGTGGGTACAGCGAATACTACGAGCAGTATTTC	TRBV20		TRBJ2-6	TRBC	1	1	TRA_TRB_pair
1	Normal_A_LN	226	clonotype226	clonotype226_consensus_494;clonotype226_consensus_493	1	0.000170039	CALRDLGAGNALTF	TGTGCCCTGAGAGATTTGGGGGCAGGAAATGCGTTGACTTTT	TRAV9-9		TRAJ15	TRAC	CGAPRDEEQHF	TGTGGTGCCCCTCGCGATGAGGAGCAGCACTTT	TRBV20		TRBJ2-1	TRBC	1	1	TRA_TRB_pair
1	Normal_A_LN	227	clonotype227	clonotype227_consensus_496;clonotype227_consensus_495	1	0.000170039	CALDRASALGKLHF	TGTGCCCTTGACAGAGCCTCAGCCTTAGGGAAACTGCACTTC	TRAV9-7		TRAJ18	TRAC	CGASRGATQYF	TGTGGTGCTAGTCGGGGGGCTACCCAGTACTTC	TRBV20		TRBJ2-5	TRBC	1	1	TRA_TRB_pair
1	Normal_A_LN	228	clonotype228	clonotype228_consensus_498;clonotype228_consensus_499;clonotype228_consensus_497	1	0.000170039	CALSSNNAGNRLTF;CAQARTNSGRDLIF	TGTGCCCTGAGCAGTAATAATGCAGGCAACAGGCTCACATTT;TGTGCCCAAGCCAGGACTAACTCTGGCAGGGATTTGATCTTC	TRAV9-9;TRAV9-7	;	TRAJ39;TRAJ26	TRAC;TRAC	CGAHRGGTLHF	TGTGGTGCTCACAGGGGAGGCACCTTGCACTTT	TRBV20		TRBJ1-3	TRBC	2	1	extra_TRA
1	Normal_A_LN	229	clonotype229	clonotype229_consensus_501;clonotype229_consensus_500	1	0.000170039	TTDSAIYFCAAAYTG	ACCACAGACTCAGCCATTTACTTCTGTGCGGCTGCTTATACTGGC	TRAV22		TRAJ52	TRAC	CGAEGGSTLHF	TGTGGTGCTGAGGGAGGATCCACCTTGCACTTT	TRBV20		TRBJ1-3	TRBC	1	1	TRA_TRB_pair
1	Normal_A_LN	230	clonotype230	clonotype230_consensus_504;clonotype230_consensus_502;clonotype230_consensus_503	1	0.000170039	CAPHYGGSQGRLIF	TGTGCCCCCCATTATGGAGGCAGCCAAGGACGACTCATCTTT	TRAV9-6		TRAJ42	TRAC	CAAGVTLHF;CASRIRGFGEQYF	TGTGCCGCTGGGGTCACCTTGCACTTT;TGTGCCAGCCGCATCAGGGGTTTCGGCGAGCAGTATTTC	TRBV3-1;TRBV7	;	TRBJ1-3;TRBJ2-6	TRBC;TRBC	1	2	extra_TRB
1	Normal_A_LN	231	clonotype231	clonotype231_consensus_506;clonotype231_consensus_505	1	0.000170039	CAVSLYNYNRLYF	TGTGCAGTGAGCCTATACAACTATAACAGACTTTACTTT	TRAV12		TRAJ21	TRAC	CGATDNEKLYF	TGTGGTGCTACAGACAATGAAAAATTGTATTTT	TRBV20		TRBJ1-4	TRBC	1	1	TRA_TRB_pair
1	Normal_A_LN	232	clonotype232	clonotype232_consensus_508;clonotype232_consensus_507	1	0.000170039	CAVESPWGGSQGRLIF	TGTGCGGTGGAGTCTCCGTGGGGAGGCAGCCAAGGACGACTCATCTTT	TRAV43-1		TRAJ42	TRAC	CGARGDGEQYF	TGTGGTGCTAGAGGGGATGGCGAGCAGTATTTC	TRBV20		TRBJ2-6	TRBC	1	1	TRA_TRB_pair
1	Normal_A_LN	233	clonotype233	clonotype233_consensus_510;clonotype233_consensus_509	1	0.000170039	CVLKLIDTGARALTF	TGTGTCTTGAAGCTTATAGACACAGGTGCCAGAGCACTCACTTTT	TRAV9-7		TRAJ5	TRAC	CGASRQYRENF	TGTGGTGCTAGCCGCCAGTACAGGGAGAACTTT	TRBV20	TRBD1	TRBJ1-2	TRBC	1	1	TRA_TRB_pair
1	Normal_A_LN	234	clonotype234	clonotype234_consensus_512;clonotype234_consensus_511	1	0.000170039	CAAEGTTGSSYGKLTF	TGTGCAGCAGAGGGGACTACTGGCTCCAGCTATGGAAAGCTGACATTT	TRAV34		TRAJ52	TRAC	CGASRGDSLYF	TGTGGTGCTAGTAGGGGGGATTCCCTCTACTTT	TRBV20		TRBJ1-6	TRBC	1	1	TRA_TRB_pair
1	Normal_A_LN	235	clonotype235	clonotype235_consensus_515;clonotype235_consensus_513;clonotype235_consensus_514	1	0.000170039	CALGVGNQNFYF	TGTGCCCTCGGGGTCGGTAACCAGAACTTCTATTTT	TRAV24		TRAJ49	TRAC	CASSPDTGLNNSPLYF;CGASLRYEQYF	TGTGCCAGCAGTCCAGACACAGGGTTAAACAACTCGCCCCTCTACTTT;TGTGGTGCTAGTTTACGCTACGAGCAGTATTTC	TRBV7;TRBV20	;	TRBJ1-6;TRBJ2-6	TRBC;TRBC	1	2	extra_TRB
1	Normal_A_LN	236	clonotype236	clonotype236_consensus_517;clonotype236_consensus_516	1	0.000170039	CALMKTSSNKLTF	TGTGCTCTCATGAAAACCTCTTCCAACAAGTTGACATTT	TRAV38-1		TRAJ50	TRAC	CGAQLNEKLYF	TGTGGTGCTCAATTGAATGAAAAATTGTATTTT	TRBV20		TRBJ1-4	TRBC	1	1	TRA_TRB_pair
1	Normal_A_LN	237	clonotype237	clonotype237_consensus_519;clonotype237_consensus_518	1	0.000170039	CALRARFDQGGKLIF	TGTGCCCTGAGAGCCCGGTTCGATCAGGGAGGAAAGCTTATCTTC	TRAV9-6		TRAJ23	TRAC	CGAPELYEQYF	TGTGGTGCTCCAGAGCTCTACGAGCAGTATTTC	TRBV20		TRBJ2-6	TRBC	1	1	TRA_TRB_pair
1	Normal_A_LN	238	clonotype238	clonotype238_consensus_521;clonotype238_consensus_520	1	0.000170039	CVMSDRATNSGRDLIF	TGTGTCATGAGTGATCGAGCGACTAACTCTGGCAGGGATTTGATCTTC	TRAV9-10		TRAJ26	TRAC	CGSGRNEKLYF	TGTGGATCCGGAAGGAATGAAAAATTGTATTTT	TRBV20		TRBJ1-4	TRBC	1	1	TRA_TRB_pair
1	Normal_A_LN	239	clonotype239	clonotype239_consensus_523;clonotype239_consensus_522	1	0.000170039	CALRDRSRSNNDRLFF	TGTGCCCTGAGAGATCGTTCCCGCAGCAACAATGACAGACTCTTCTTT	TRAV9-6		TRAJ34	TRAC	CGANTGDTLHF	TGTGGTGCTAACACAGGGGACACCTTGCACTTT	TRBV20		TRBJ1-3	TRBC	1	1	TRA_TRB_pair
1	Normal_A_LN	240	clonotype240	clonotype240_consensus_525;clonotype240_consensus_524	1	0.000170039	CAHEVSELGKLTF	TGTGCTCACGAAGTCAGTGAACTGGGCAAACTCACATTT	TRAV24		TRAJ2	TRAC	CGARRGETQYF	TGTGGTGCTAGAAGGGGAGAAACTCAGTATTTC	TRBV20		TRBJ2-3	TRBC	1	1	TRA_TRB_pair
1	Normal_A_LN	241	clonotype241	clonotype241_consensus_527;clonotype241_consensus_526	1	0.000170039	CVMSPPLNTNTGKLTF	TGTGTCATGAGCCCCCCGTTGAACACCAACACAGGCAAATTAACCTTT	TRAV9-5		TRAJ27	TRAC	CGASQLNRLYF	TGTGGTGCTAGTCAGTTGAACCGCCTCTACTTT	TRBV20		TRBJ1-6	TRBC	1	1	TRA_TRB_pair
1	Normal_A_LN	242	clonotype242	clonotype242_consensus_529;clonotype242_consensus_528	1	0.000170039	CAVRGTVDYYKFTF	TGTGCAGTGAGGGGAACAGTAGATTACTACAAATTCACATTT	TRAV12		TRAJ53	TRAC	CGARSSYEQYF	TGTGGTGCTCGCTCATCCTACGAGCAGTATTTC	TRBV20		TRBJ2-6	TRBC	1	1	TRA_TRB_pair
1	Normal_A_LN	243	clonotype243	clonotype243_consensus_531;clonotype243_consensus_530	1	0.000170039	CAVSREGNNARIFF	TGTGCAGTGAGCCGGGAGGGTAACAACGCCAGAATCTTCTTT	TRAV12		TRAJ31	TRAC	CGARPVYEQYF	TGTGGTGCTCGGCCCGTGTACGAGCAGTATTTC	TRBV20		TRBJ2-6	TRBC	1	1	TRA_TRB_pair
1	Normal_A_LN	244	clonotype244	clonotype244_consensus_533;clonotype244_consensus_532	1	0.000170039	CAPNTGSSYGKLTF	TGTGCCCCTAATACTGGCTCCAGCTATGGAAAGCTGACATTT	TRAV24		TRAJ52	TRAC	CSTLRSGDFNF	TGCAGCACTCTTCGTTCGGGGGATTTTAACTTT	TRBV29		TRBJ1-2	TRBC	1	1	TRA_TRB_pair
1	Normal_A_LN	245	clonotype245	clonotype245_consensus_535;clonotype245_consensus_534	1	0.000170039	CALMEAGSGSQKLVF	TGTGCTCTCATGGAGGCAGGGAGTGGCAGCCAAAAGTTGGTGTTT	TRAV38-1		TRAJ54	TRAC	CGASLIDKQYF	TGTGGTGCTAGTTTGATCGACAAGCAGTATTTC	TRBV20		TRBJ2-6	TRBC	1	1	TRA_TRB_pair
1	Normal_A_LN	246	clonotype246	clonotype246_consensus_537;clonotype246_consensus_536	1	0.000170039	CVLAGAGGNNARIFF	TGTGTTCTTGCAGGAGCTGGCGGTAACAACGCCAGAATCTTCTTT	TRAV38-2		TRAJ31	TRAC	CAASDKNTQYF	TGTGCCGCGTCCGATAAAAATACCCAGTACTTC	TRBV20		TRBJ2-5	TRBC	1	1	TRA_TRB_pair
1	Normal_A_LN	247	clonotype247	clonotype247_consensus_539;clonotype247_consensus_538	1	0.000170039	CVLAGEEASGFQMTF	TGTGTTCTTGCAGGAGAAGAAGCCAGTGGTTTTCAAATGACATTT	TRAV38-2		TRAJ58	TRAC	CGASTGHTQYF	TGTGGTGCTAGTACAGGTCATACCCAGTACTTC	TRBV20		TRBJ2-5	TRBC	1	1	TRA_TRB_pair
1	Normal_A_LN	248	clonotype248	clonotype248_consensus_541;clonotype248_consensus_540	1	0.000170039	CAVSWGYSGVGSQLTF	TGTGCAGTGAGCTGGGGGTACTCTGGGGTTGGTAGCCAGCTCACATTC	TRAV12		TRAJ28	TRAC	CGASRGEGQYF	TGTGGTGCTAGTCGGGGGGAGGGCCAGTACTTC	TRBV20		TRBJ2-5	TRBC	1	1	TRA_TRB_pair
1	Normal_A_LN	249	clonotype249	clonotype249_consensus_543;clonotype249_consensus_542	1	0.000170039	CGASLLGNYGLHF	TGCGGAGCAAGTCTCTTAGGAAACTATGGCCTTCACTTT	TRAV29		TRAJ43	TRAC	CGAEQGAGFNF	TGTGGTGCGGAACAGGGGGCAGGATTTAACTTT	TRBV20	TRBD1	TRBJ1-2	TRBC	1	1	TRA_TRB_pair
1	Normal_A_LN	250	clonotype250	clonotype250_consensus_544	1	0.000170039	CAGGSQGRLIF	TGTGCGGGAGGCAGCCAAGGACGACTCATCTTT	TRAV43-1		TRAJ42	TRAC							1	0	TRA_only
1	Normal_A_LN	251	clonotype251	clonotype251_consensus_545	1	0.000170039	CALSADRLYF	TGTGCCTTGTCGGCCGACAGACTTTACTTT	TRAV9-11		TRAJ21	TRAC							1	0	TRA_only
1	Normal_A_LN	252	clonotype252	clonotype252_consensus_546	1	0.000170039							CSTAGYRDDFNF	TGCAGCACCGCGGGGTACAGGGATGATTTTAACTTT	TRBV29	TRBD1	TRBJ1-2	TRBC	0	1	TRB_only
1	Normal_A_LN	253	clonotype253	clonotype253_consensus_547	1	0.000170039							CSTRSVGYEQYF	TGCAGCACTCGAAGCGTTGGATACGAGCAGTATTTC	TRBV29		TRBJ2-6	TRBC	0	1	TRB_only
1	Normal_A_LN	254	clonotype254	clonotype254_consensus_548	1	0.000170039							CSTEVQGYEQYF	TGCAGCACTGAAGTACAGGGATACGAGCAGTATTTC	TRBV29		TRBJ2-6	TRBC	0	1	TRB_only
1	Normal_A_LN	255	clonotype255	clonotype255_consensus_549	1	0.000170039							CSPEKLPGDFNF	TGCAGCCCCGAAAAATTGCCGGGTGATTTTAACTTT	TRBV29		TRBJ1-2	TRBC	0	1	TRB_only
1	Normal_A_LN	256	clonotype256	clonotype256_consensus_550	1	0.000170039							CSYQGNSYEQYF	TGCAGTTACCAGGGTAACTCCTACGAGCAGTATTTC	TRBV29		TRBJ2-6	TRBC	0	1	TRB_only
1	Normal_A_LN	257	clonotype257	clonotype257_consensus_551	1	0.000170039							CGTVRGPETQYF	TGTGGTACGGTGAGGGGACCAGAAACTCAGTATTTC	TRBV20		TRBJ2-3	TRBC	0	1	TRB_only
1	Normal_A_LN	258	clonotype258	clonotype258_consensus_552	1	0.000170039							CGATVVDYEQYF	TGTGGTGCCACAGTGGTGGACTACGAGCAGTATTTC	TRBV20		TRBJ2-6	TRBC	0	1	TRB_only
1	Normal_A_LN	259	clonotype259	clonotype259_consensus_553	1	0.000170039							CGAIAEGMGFNF	TGTGGTGCCATAGCGGAGGGTATGGGTTTTAACTTT	TRBV20		TRBJ1-2	TRBC	0	1	TRB_only
1	Normal_A_LN	260	clonotype260	clonotype260_consensus_554	1	0.000170039							CGAPYRANTLHF	TGTGGTGCCCCGTACAGGGCGAACACCTTGCACTTT	TRBV20	TRBD1	TRBJ1-3	TRBC	0	1	TRB_only
1	Normal_A_LN	261	clonotype261	clonotype261_consensus_555	1	0.000170039							CGAARGYRTLHF	TGTGGTGCCGCACGAGGCTATCGGACCTTGCACTTT	TRBV20		TRBJ1-3	TRBC	0	1	TRB_only
1	Normal_A_LN	262	clonotype262	clonotype262_consensus_556	1	0.000170039							CGAFERENTQYF	TGTGGTGCCTTTGAGAGAGAAAATACCCAGTACTTC	TRBV20		TRBJ2-5	TRBC	0	1	TRB_only
1	Normal_A_LN	263	clonotype263	clonotype263_consensus_557	1	0.000170039							CGAHGPYGEQHF	TGTGGTGCGCATGGTCCTTATGGGGAGCAGCACTTT	TRBV20		TRBJ2-1	TRBC	0	1	TRB_only
1	Normal_A_LN	264	clonotype264	clonotype264_consensus_558	1	0.000170039							CGAKWEIGEQHF	TGTGGTGCTAAATGGGAGATAGGGGAGCAGCACTTT	TRBV20		TRBJ2-1	TRBC	0	1	TRB_only
1	Normal_A_LN	265	clonotype265	clonotype265_consensus_559	1	0.000170039							CGARVLLHEQYF	TGTGGTGCTAGAGTTCTTCTCCACGAGCAGTATTTC	TRBV20		TRBJ2-6	TRBC	0	1	TRB_only
1	Normal_A_LN	266	clonotype266	clonotype266_consensus_560	1	0.000170039							CGASRGNQAQHF	TGTGGTGCTAGCAGGGGCAACCAGGCACAGCACTTT	TRBV20		TRBJ1-5	TRBC	0	1	TRB_only
1	Normal_A_LN	267	clonotype267	clonotype267_consensus_561	1	0.000170039							CGASTGEDTQYF	TGTGGTGCTAGTACCGGGGAGGATACCCAGTACTTC	TRBV20		TRBJ2-5	TRBC	0	1	TRB_only
1	Normal_A_LN	268	clonotype268	clonotype268_consensus_562	1	0.000170039							CGASQSSHEQYF	TGTGGTGCTAGTCAAAGTTCCCACGAGCAGTATTTC	TRBV20		TRBJ2-6	TRBC	0	1	TRB_only
1	Normal_A_LN	269	clonotype269	clonotype269_consensus_563	1	0.000170039							CGASWGNEKLYF	TGTGGTGCTAGTTGGGGCAATGAAAAATTGTATTTT	TRBV20		TRBJ1-4	TRBC	0	1	TRB_only
1	Normal_A_LN	270	clonotype270	clonotype270_consensus_564	1	0.000170039							CGASFGGRDFNF	TGTGGTGCTAGTTTCGGGGGCCGGGATTTTAACTTT	TRBV20		TRBJ1-2	TRBC	0	1	TRB_only
1	Normal_A_LN	271	clonotype271	clonotype271_consensus_565	1	0.000170039							CGAIQGARDFNF	TGTGGTGCTATACAGGGGGCGCGTGATTTTAACTTT	TRBV20	TRBD1	TRBJ1-2	TRBC	0	1	TRB_only
1	Normal_A_LN	272	clonotype272	clonotype272_consensus_566	1	0.000170039							CGAPTPGDDFNF	TGTGGTGCTCCCACCCCGGGTGATGATTTTAACTTT	TRBV20		TRBJ1-2	TRBC	0	1	TRB_only
1	Normal_A_LN	273	clonotype273	clonotype273_consensus_567	1	0.000170039							CGARVRGYEQYF	TGTGGTGCTCGCGTTCGAGGCTACGAGCAGTATTTC	TRBV20		TRBJ2-6	TRBC	0	1	TRB_only
1	Normal_A_LN	274	clonotype274	clonotype274_consensus_568	1	0.000170039							CGARLGGYTLHF	TGTGGTGCTCGTTTGGGCGGGTACACCTTGCACTTT	TRBV20		TRBJ1-3	TRBC	0	1	TRB_only
1	Normal_A_LN	275	clonotype275	clonotype275_consensus_569	1	0.000170039							CGVERERRRVFF	TGTGGTGTCGAACGTGAACGAAGGCGGGTGTTCTTC	TRBV20		TRBJ1-1	TRBC	0	1	TRB_only
1	Normal_A_LN	276	clonotype276	clonotype276_consensus_570	1	0.000170039							CGCSGVNSPLYF	TGTGGTTGTTCGGGGGTTAACTCGCCCCTCTACTTT	TRBV20		TRBJ1-6	TRBC	0	1	TRB_only
1	Normal_A_LN	277	clonotype277	clonotype277_consensus_571	1	0.000170039							CASTGGEQYF	TGCGCCAGTACAGGGGGCGAGCAGTATTTC	TRBV28	TRBD1	TRBJ2-6	TRBC	0	1	TRB_only
1	Normal_A_LN	278	clonotype278	clonotype278_consensus_572	1	0.000170039							CASSRYEQYF	TGCGCCAGTAGCCGCTACGAGCAGTATTTC	TRBV28		TRBJ2-6	TRBC	0	1	TRB_only
1	Normal_A_LN	279	clonotype279	clonotype279_consensus_573	1	0.000170039							CAVQGHDFNF	TGCGCCGTACAGGGTCATGATTTTAACTTT	TRBV28		TRBJ1-2	TRBC	0	1	TRB_only
1	Normal_A_LN	280	clonotype280	clonotype280_consensus_574	1	0.000170039							CASRNYDFNF	TGTGCCAGCCGTAATTATGATTTTAACTTT	TRBV15		TRBJ1-2	TRBC	0	1	TRB_only
1	Normal_A_LN	281	clonotype281	clonotype281_consensus_576;clonotype281_consensus_577;clonotype281_consensus_575	1	0.000170039	CLLRDTSYNYIF;CVLAGDHMGGNNKLTF	TGTCTTCTGAGAGATACTAGTTACAACTACATTTTT;TGTGTTCTTGCAGGAGACCATATGGGAGGCAATAATAAGCTGACATTT	TRAV40;TRAV38-2	;	TRAJ20;TRAJ56	TRAC;TRAC	CGVQGALTEVFF	TGTGGTGTACAGGGGGCCCTCACTGAAGTGTTCTTC	TRBV20	TRBD1	TRBJ1-1	TRBC	2	1	extra_TRA
1	Normal_A_LN	282	clonotype282	clonotype282_consensus_579;clonotype282_consensus_578	1	0.000170039	CAYPPGFKF	TGTGCGTACCCTCCGGGCTTCAAATTT	TRAV43-1		TRAJ9	TRAC	CSTRDSRWEQHF	TGCAGCACTAGAGACAGTCGATGGGAGCAGCACTTT	TRBV29		TRBJ2-1	TRBC	1	1	TRA_TRB_pair
1	Normal_A_LN	283	clonotype283	clonotype283_consensus_581;clonotype283_consensus_580	1	0.000170039	CAVTDNARIFF	TGTGCGGTGACCGACAACGCCAGAATCTTCTTT	TRAV43-1		TRAJ31	TRAC	CSTSDPGYEQYF	TGCAGCACTAGCGACCCGGGCTACGAGCAGTATTTC	TRBV29		TRBJ2-6	TRBC	1	1	TRA_TRB_pair
1	Normal_A_LN	284	clonotype284	clonotype284_consensus_583;clonotype284_consensus_582	1	0.000170039	CALSAEGLHF	TGTGCCTTGAGTGCAGAAGGCCTTCACTTT	TRAV9-11		TRAJ43	TRAC	CSTLNRPADFNF	TGCAGCACTCTTAACAGGCCCGCGGATTTTAACTTT	TRBV29		TRBJ1-2	TRBC	1	1	TRA_TRB_pair
1	Normal_A_LN	285	clonotype285	clonotype285_consensus_585;clonotype285_consensus_584	1	0.000170039	CLPWGSNTGSSYGKLTF	TGTCTTCCCTGGGGGTCTAATACTGGCTCCAGCTATGGAAAGCTGACATTT	TRAV40		TRAJ52	TRAC	CGATGEDYDFNF	TGTGGTGCTACAGGGGAAGATTATGATTTTAACTTT	TRBV20	TRBD1	TRBJ1-2	TRBC	1	1	TRA_TRB_pair
1	Normal_A_LN	286	clonotype286	clonotype286_consensus_587;clonotype286_consensus_588;clonotype286_consensus_586	1	0.000170039	CAVDGSNNLIF;CVPRDAGNRLTF	TGTGCTGTGGATGGAAGCAACAACTTAATCTTT;TGTGTCCCGAGGGATGCAGGCAACAGGCTCACATTT	TRAV28;TRAV9-5	;	TRAJ48;TRAJ39	TRAC;TRAC	CGARLGAGEQHF	TGTGGTGCTAGATTGGGGGCTGGGGAGCAGCACTTT	TRBV20		TRBJ2-1	TRBC	2	1	extra_TRA
1	Normal_A_LN	287	clonotype287	clonotype287_consensus_590;clonotype287_consensus_589	1	0.000170039	CAVEGNQKFTF	TGTGCTGTGGAGGGTAACCAAAAGTTTACCTTT	TRAV28		TRAJ13	TRAC	CGASQGQNTQYF	TGTGGTGCTAGTCAGGGCCAAAATACCCAGTACTTC	TRBV20		TRBJ2-5	TRBC	1	1	TRA_TRB_pair
1	Normal_A_LN	288	clonotype288	clonotype288_consensus_592;clonotype288_consensus_591	1	0.000170039	CAPRSNNRLIW	TGTGCGCCCCGGAGCAACAATCGGTTGATCTGG	TRAV43-4		TRAJ33	TRAC	CGASPFEGEQHF	TGTGGTGCTAGTCCCTTTGAGGGGGAGCAGCACTTT	TRBV20		TRBJ2-1	TRBC	1	1	TRA_TRB_pair
1	Normal_A_LN	289	clonotype289	clonotype289_consensus_595;clonotype289_consensus_593;clonotype289_consensus_594	1	0.000170039	CALRQQGMLIF	TGTGCCCTGAGACAGCAGGGCATGCTAATCTTT	TRAV9-6		TRAJ3	TRAC	CAMKGGEQYF;CASSQDGGLQGEQHF	TGTGCCATGAAAGGAGGCGAGCAGTATTTC;TGTGCCAGCAGCCAAGATGGGGGACTACAGGGGGAGCAGCACTTT	TRBV26;TRBV3-2	;	TRBJ2-6;TRBJ2-1	TRBC;TRBC	1	2	extra_TRB
1	Normal_A_LN	290	clonotype290	clonotype290_consensus_597;clonotype290_consensus_596	1	0.000170039	CAVNNAGNRLTF	TGTGCGGTGAATAATGCAGGCAACAGGCTCACATTT	TRAV43-4		TRAJ39	TRAC	CSTPGSSYEQYF	TGCAGCACCCCAGGGTCTAGCTACGAGCAGTATTTC	TRBV29		TRBJ2-6	TRBC	1	1	TRA_TRB_pair
1	Normal_A_LN	291	clonotype291	clonotype291_consensus_599;clonotype291_consensus_598	1	0.000170039	CALRKNVGFKF	TGTGCCCTCAGAAAAAATGTGGGCTTCAAATTT	TRAV9-5		TRAJ9	TRAC	CSTKDVTETQYF	TGCAGCACTAAAGATGTCACAGAAACTCAGTATTTC	TRBV29		TRBJ2-3	TRBC	1	1	TRA_TRB_pair
1	Normal_A_LN	292	clonotype292	clonotype292_consensus_601;clonotype292_consensus_602;clonotype292_consensus_600	1	0.000170039	CAAEQSSEKIIF;CAVSRPGSNNRLIW	TGTGCGGCCGAACAAAGTTCGGAAAAAATCATCTTT;TGTGCAGTGAGCCGGCCGGGAAGCAACAATCGGTTGATCTGG	TRAV43-4;TRAV12	;	TRAJ30;TRAJ33	TRAC;TRAC	CGATGVDGEQHF	TGTGGTGCAACAGGGGTAGATGGGGAGCAGCACTTT	TRBV20		TRBJ2-1	TRBC	2	1	extra_TRA
1	Normal_A_LN	293	clonotype293	clonotype293_consensus_604;clonotype293_consensus_603	1	0.000170039	CAVEALLGKLTF	TGTGCTGTGGAGGCCCTACTGGGCAAACTCACATTT	TRAV28		TRAJ2	TRAC	CGADTAIGDFNF	TGTGGTGCCGATACTGCCATCGGGGATTTTAACTTT	TRBV20		TRBJ1-2	TRBC	1	1	TRA_TRB_pair
1	Normal_A_LN	294	clonotype294	clonotype294_consensus_606;clonotype294_consensus_605	1	0.000170039	CAVSQGFSFIF	TGTGCAGTATCGCAAGGCTTCTCTTTTATATTT	TRAV21		TRAJ25	TRAC	CGAVTGENTQYF	TGTGGTGCCGTCACAGGGGAAAATACCCAGTACTTC	TRBV20		TRBJ2-5	TRBC	1	1	TRA_TRB_pair
1	Normal_A_LN	295	clonotype295	clonotype295_consensus_608;clonotype295_consensus_607	1	0.000170039	CAVESNYNRLYF	TGTGCGGTGGAGTCAAACTATAACAGACTTTACTTT	TRAV43-1		TRAJ21	TRAC	CGATGAGYEQYF	TGTGGTGCTACAGGGGCCGGCTACGAGCAGTATTTC	TRBV20	TRBD1	TRBJ2-6	TRBC	1	1	TRA_TRB_pair
1	Normal_A_LN	296	clonotype296	clonotype296_consensus_610;clonotype296_consensus_609	1	0.000170039	CAADASSNKLTF	TGTGCAGCAGACGCCTCTTCCAACAAGTTGACATTT	TRAV34		TRAJ50	TRAC	CGATEEWGEQHF	TGTGGTGCTACGGAGGAATGGGGGGAGCAGCACTTT	TRBV20		TRBJ2-1	TRBC	1	1	TRA_TRB_pair
1	Normal_A_LN	297	clonotype297	clonotype297_consensus_613;clonotype297_consensus_611;clonotype297_consensus_612	1	0.000170039	CAVDSNNRLIW	TGTGCAGTGGATAGCAACAATCGGTTGATCTGG	TRAV21		TRAJ33	TRAC	CASSLRDQDWVNFYNSPLYF;CGASHSSEKLYF	TGTGCCAGCAGCCTCCGCGACCAGGATTGGGTTAATTTCTATAACTCGCCCCTCTACTTT;TGTGGTGCTAGTCATTCGTCCGAAAAATTGTATTTT	TRBV3-1;TRBV20	;	TRBJ1-6;TRBJ1-4	TRBC;TRBC	1	2	extra_TRB
1	Normal_A_LN	298	clonotype298	clonotype298_consensus_616;clonotype298_consensus_614;clonotype298_consensus_615	1	0.000170039	CAMSVYARIFF	TGTGCCATGAGTGTTTACGCCAGAATCTTCTTT	TRAV9-8		TRAJ31	TRAC	CAGNNQAQHF;CASSLGFTASYEQYF	TGTGCGGGGAACAACCAGGCACAGCACTTT;TGTGCCAGCAGTCTCGGTTTCACAGCCAGCTACGAGCAGTATTTC	TRBV15;TRBV7	;	TRBJ1-5;TRBJ2-6	TRBC;TRBC	1	2	extra_TRB
1	Normal_A_LN	299	clonotype299	clonotype299_consensus_618;clonotype299_consensus_617	1	0.000170039	CAATSNNNARIFF	TGTGCAGCAACGAGCAATAACAACGCCAGAATCTTCTTT	TRAV34		TRAJ31	TRAC	CSTRTGLYDFNF	TGCAGCACCCGTACAGGCCTTTATGATTTTAACTTT	TRBV29		TRBJ1-2	TRBC	1	1	TRA_TRB_pair
1	Normal_A_LN	300	clonotype300	clonotype300_consensus_620;clonotype300_consensus_619	1	0.000170039	CALTDSGRDLIF	TGTGCCTTGACCGACTCTGGCAGGGATTTGATCTTC	TRAV9-11		TRAJ26	TRAC	CSTIQGARDFNF	TGCAGCACGATACAGGGGGCTCGAGATTTTAACTTT	TRBV29	TRBD1	TRBJ1-2	TRBC	1	1	TRA_TRB_pair
1	Normal_A_LN	301	clonotype301	clonotype301_consensus_622;clonotype301_consensus_621	1	0.000170039	CAASSGNNARIFF	TGTGCGGCGTCTAGCGGGAACAACGCCAGAATCTTCTTT	TRAV43-1		TRAJ31	TRAC	CSIMSGQNTQYF	TGCAGCATTATGAGTGGGCAAAATACCCAGTACTTC	TRBV29		TRBJ2-5	TRBC	1	1	TRA_TRB_pair
1	Normal_A_LN	302	clonotype302	clonotype302_consensus_624;clonotype302_consensus_623	1	0.000170039	CAVGLIQQGMLIF	TGTGCGGTGGGGTTGATACAGCAGGGCATGCTAATCTTT	TRAV43-6		TRAJ3	TRAC	CGATRGIDEQYF	TGTGGTGCCACCCGGGGTATAGACGAGCAGTATTTC	TRBV20		TRBJ2-6	TRBC	1	1	TRA_TRB_pair
1	Normal_A_LN	303	clonotype303	clonotype303_consensus_626;clonotype303_consensus_625	1	0.000170039	CAASDVRYNRLYF	TGTGCTGCGAGTGATGTCCGCTATAACAGACTTTACTTT	TRAV8-2		TRAJ21	TRAC	CGAASGASEVFF	TGTGGTGCCGCATCAGGGGCGAGTGAAGTGTTCTTC	TRBV20		TRBJ1-1	TRBC	1	1	TRA_TRB_pair
1	Normal_A_LN	304	clonotype304	clonotype304_consensus_628;clonotype304_consensus_627	1	0.000170039	CAARAGNNDRLFF	TGTGCTGCGAGGGCCGGCAACAATGACAGACTCTTCTTT	TRAV8-2		TRAJ34	TRAC	CGARGVGNTLHF	TGTGGTGCGAGGGGGGTTGGAAACACCTTGCACTTT	TRBV20		TRBJ1-3	TRBC	1	1	TRA_TRB_pair
1	Normal_A_LN	305	clonotype305	clonotype305_consensus_631;clonotype305_consensus_629;clonotype305_consensus_630	1	0.000170039	CAARGSGSQKLVF	TGTGCTGCGAGAGGGAGTGGCAGCCAAAAGTTGGTGTTT	TRAV8-2		TRAJ54	TRAC	CGARIDAREVFF;CGATPISGRKSEKLYF	TGTGGTGCGCGCATCGATGCGCGTGAAGTGTTCTTC;TGTGGTGCTACGCCGATTTCAGGCAGGAAAAGTGAAAAATTGTATTTT	TRBV20;TRBV20	;	TRBJ1-1;TRBJ1-4	TRBC;TRBC	1	2	extra_TRB
1	Normal_A_LN	306	clonotype306	clonotype306_consensus_634;clonotype306_consensus_632;clonotype306_consensus_633	1	0.000170039	CAVRNNAGNRLTF	TGTGCGGTCCGCAATAATGCAGGCAACAGGCTCACATTT	TRAV43-4		TRAJ39	TRAC	CADPVRQGRYYEQYF;CGARGIGGEQHF	TGTGCCGACCCAGTCCGGCAGGGGAGGTACTACGAGCAGTATTTC;TGTGGTGCTAGAGGTATTGGGGGGGAGCAGCACTTT	TRBV10;TRBV20	;TRBD1	TRBJ2-6;TRBJ2-1	TRBC;TRBC	1	2	extra_TRB
1	Normal_A_LN	307	clonotype307	clonotype307_consensus_636;clonotype307_consensus_635	1	0.000170039	CALSTGNQNFYF	TGTGCCCTGAGCACCGGTAACCAGAACTTCTATTTT	TRAV9-7		TRAJ49	TRAC	CGASLSLDEQYF	TGTGGTGCTAGCCTGTCGCTGGACGAGCAGTATTTC	TRBV20		TRBJ2-6	TRBC	1	1	TRA_TRB_pair
1	Normal_A_LN	308	clonotype308	clonotype308_consensus_638;clonotype308_consensus_637	1	0.000170039	TTDSAIYFCAVNR	ACCACAGACTCAGCCATTTACTTCTGTGCGGTGAACAGA	TRAV22		TRAJ31	TRAC	CGARRQHYEQYF	TGTGGTGCTAGGAGGCAGCACTACGAGCAGTATTTC	TRBV20		TRBJ2-6	TRBC	1	1	TRA_TRB_pair
1	Normal_A_LN	309	clonotype309	clonotype309_consensus_640;clonotype309_consensus_639	1	0.000170039	CAVGTNSGRDLIF	TGTGCGGTGGGGACTAACTCTGGCAGGGATTTGATCTTC	TRAV43-1		TRAJ26	TRAC	CGARSVRYEQYF	TGTGGTGCTAGGTCCGTACGCTACGAGCAGTATTTC	TRBV20		TRBJ2-6	TRBC	1	1	TRA_TRB_pair
1	Normal_A_LN	310	clonotype310	clonotype310_consensus_642;clonotype310_consensus_643;clonotype310_consensus_641	1	0.000170039	CAAERVSSTNNLVF;CAVEGDSGRDLIF	TGTGCAGCCGAACGTGTATCAAGCACCAATAATCTGGTGTTC;TGTGCGGTGGAGGGGGACTCTGGCAGGGATTTGATCTTC	TRAV12;TRAV43-1	;	TRAJ16;TRAJ26	TRAC;TRAC	CGASQGNTEVFF	TGTGGTGCTAGTCAAGGGAACACTGAAGTGTTCTTC	TRBV20		TRBJ1-1	TRBC	2	1	extra_TRA
1	Normal_A_LN	311	clonotype311	clonotype311_consensus_645;clonotype311_consensus_644	1	0.000170039	CARMDSNNRLIW	TGTGCGCGTATGGATAGCAACAATCGGTTGATCTGG	TRAV9-6		TRAJ33	TRAC	CGASYITTDFNF	TGTGGTGCTAGTTACATCACAACGGATTTTAACTTT	TRBV20		TRBJ1-2	TRBC	1	1	TRA_TRB_pair
1	Normal_A_LN	312	clonotype312	clonotype312_consensus_647;clonotype312_consensus_646	1	0.000170039	CAVQGGSQGRLIF	TGTGCGGTGCAAGGAGGCAGCCAAGGACGACTCATCTTT	TRAV43-1		TRAJ42	TRAC	CGAPTEYGEQHF	TGTGGTGCTCCTACAGAATATGGGGAGCAGCACTTT	TRBV20		TRBJ2-1	TRBC	1	1	TRA_TRB_pair
1	Normal_A_LN	313	clonotype313	clonotype313_consensus_649;clonotype313_consensus_648	1	0.000170039	CALSDNYNRLYF	TGTGCCTTGAGTGATAACTATAACAGACTTTACTTT	TRAV9-11		TRAJ21	TRAC	CGVMGWNSPLYF	TGTGGTGTCATGGGGTGGAACTCGCCCCTCTACTTT	TRBV20		TRBJ1-6	TRBC	1	1	TRA_TRB_pair
1	Normal_A_LN	314	clonotype314	clonotype314_consensus_651;clonotype314_consensus_650	1	0.000170039	CAVEAPGVGSQLTF	TGTGCGGTGGAGGCCCCTGGGGTTGGTAGCCAGCTCACATTC	TRAV43-1		TRAJ28	TRAC	CSTRGVTYEQYF	TGCAGCACCCGAGGGGTGACCTACGAGCAGTATTTC	TRBV29		TRBJ2-6	TRBC	1	1	TRA_TRB_pair
1	Normal_A_LN	315	clonotype315	clonotype315_consensus_653;clonotype315_consensus_652	1	0.000170039	CAVRRRSNNRLIW	TGTGCAGTAAGGCGGAGGAGCAACAATCGGTTGATCTGG	TRAV21		TRAJ33	TRAC	CSTTIGRETQYF	TGCAGCACTACCATCGGACGAGAAACTCAGTATTTC	TRBV29		TRBJ2-3	TRBC	1	1	TRA_TRB_pair
1	Normal_A_LN	316	clonotype316	clonotype316_consensus_655;clonotype316_consensus_654	1	0.000170039	CAVDVSNSGRDLIF	TGTGCGGTGGACGTATCTAACTCTGGCAGGGATTTGATCTTC	TRAV43-4		TRAJ26	TRAC	CSTRTDGLDFNF	TGCAGCACTAGAACGGACGGGCTTGATTTTAACTTT	TRBV29		TRBJ1-2	TRBC	1	1	TRA_TRB_pair
1	Normal_A_LN	317	clonotype317	clonotype317_consensus_657;clonotype317_consensus_656	1	0.000170039	CAASGWSATNKLIF	TGTGCTGCGAGTGGGTGGAGTGCTACAAATAAGCTCATCTTT	TRAV8-2		TRAJ32	TRAC	CSTRDHGYEQYF	TGCAGCACTAGAGATCACGGCTACGAGCAGTATTTC	TRBV29		TRBJ2-6	TRBC	1	1	TRA_TRB_pair
1	Normal_A_LN	318	clonotype318	clonotype318_consensus_659;clonotype318_consensus_658	1	0.000170039	CAVERLSNNDRLFF	TGTGCGGTGGAACGGCTCAGCAACAATGACAGACTCTTCTTT	TRAV43-1		TRAJ34	TRAC	CSTRVRIYEQYF	TGCAGCACTAGAGTACGGATCTACGAGCAGTATTTC	TRBV29		TRBJ2-6	TRBC	1	1	TRA_TRB_pair
1	Normal_A_LN	319	clonotype319	clonotype319_consensus_661;clonotype319_consensus_660	1	0.000170039	CALSVGNNARIFF	TGTGCCCTGAGCGTAGGTAACAACGCCAGAATCTTCTTT	TRAV9-6		TRAJ31	TRAC	CSTSSNLDEQYF	TGCAGCACTAGCTCCAACCTGGACGAGCAGTATTTC	TRBV29		TRBJ2-6	TRBC	1	1	TRA_TRB_pair
1	Normal_A_LN	320	clonotype320	clonotype320_consensus_663;clonotype320_consensus_662	1	0.000170039	CAVEAGGAGNALTF	TGTGCGGTGGAGGCCGGCGGGGCAGGAAATGCGTTGACTTTT	TRAV43-4		TRAJ15	TRAC	CSTSRDSYDFNF	TGCAGCACTAGTAGGGACAGTTATGATTTTAACTTT	TRBV29		TRBJ1-2	TRBC	1	1	TRA_TRB_pair
1	Normal_A_LN	321	clonotype321	clonotype321_consensus_666;clonotype321_consensus_664;clonotype321_consensus_665	1	0.000170039	CALITTGARALTF	TGTGCCTTGATCACGACAGGTGCCAGAGCACTCACTTTT	TRAV9-11		TRAJ5	TRAC	CATRRGLADNSPLYF;CSTHRDSAEVFF	TGTGCCACCAGGCGGGGATTAGCCGATAACTCGCCCCTCTACTTT;TGCAGCACTCACAGGGATAGTGCTGAAGTGTTCTTC	TRBV3-2;TRBV29	;	TRBJ1-6;TRBJ1-1	TRBC;TRBC	1	2	extra_TRB
1	Normal_A_LN	322	clonotype322	clonotype322_consensus_669;clonotype322_consensus_670;clonotype322_consensus_667;clonotype322_consensus_668	1	0.000170039	CAPPTRQSSEKIIF;CVINIGNNRKLIW	TGTGCCCCGCCCACGAGACAAAGTTCGGAAAAAATCATCTTT;TGTGTCATTAATATTGGCAACAACCGTAAGCTGATTTGG	TRAV9-11;TRAV9-2	;	TRAJ30;TRAJ38	;TRAC	CASTSRDRGQDTLHF;CGAWVQGNTQYF	TGTGCCAGCACCTCTCGTGACAGGGGGCAGGACACCTTGCACTTT;TGTGGCGCCTGGGTACAGGGAAATACCCAGTACTTC	TRBV7;TRBV20	TRBD1;TRBD1	TRBJ1-3;TRBJ2-5	TRBC;TRBC	2	2	extra_TRA_TRB
1	Normal_A_LN	323	clonotype323	clonotype323_consensus_672;clonotype323_consensus_673;clonotype323_consensus_671	1	0.000170039	CALYSDNRYSLNF;CVVSPTGKLTF	TGTGCTCTTTACTCAGACAACAGGTATAGCCTCAATTTT;TGTGTGGTGAGCCCGACAGGCAAATTAACCTTT	TRAV12;TRAV10	;	TRAJ41;TRAJ27	TRAC;TRAC	CGPTIQGLDFNF	TGTGGTCCCACCATACAGGGTTTAGATTTTAACTTT	TRBV20		TRBJ1-2	TRBC	2	1	extra_TRA
1	Normal_A_LN	324	clonotype324	clonotype324_consensus_675;clonotype324_consensus_674	1	0.000170039	CAAKRKDTGYRWIF	TGTGCGGCCAAAAGGAAGGACACAGGCTATAGATGGATCTTT	TRAV43-4		TRAJ12	TRAC	CGESRAGEDFNF	TGTGGTGAGAGTCGAGCAGGGGAAGATTTTAACTTT	TRBV20		TRBJ1-2	TRBC	1	1	TRA_TRB_pair
1	Normal_A_LN	325	clonotype325	clonotype325_consensus_677;clonotype325_consensus_676	1	0.000170039	CALRPSQNVGFKF	TGTGCCCTCCGACCAAGTCAAAATGTGGGCTTCAAATTT	TRAV9-6		TRAJ9	TRAC	CGALASRYEQYF	TGTGGTGCCCTCGCATCGCGCTACGAGCAGTATTTC	TRBV20		TRBJ2-6	TRBC	1	1	TRA_TRB_pair
1	Normal_A_LN	326	clonotype326	clonotype326_consensus_679;clonotype326_consensus_678	1	0.000170039	CALSDPRSYNYIF	TGTGCCTTGAGTGATCCCCGGAGTTACAACTACATTTTT	TRAV9-11		TRAJ20	TRAC	CGAREGMGEQHF	TGTGGTGCGAGGGAGGGTATGGGGGAGCAGCACTTT	TRBV20		TRBJ2-1	TRBC	1	1	TRA_TRB_pair
1	Normal_A_LN	327	clonotype327	clonotype327_consensus_681;clonotype327_consensus_680	1	0.000170039	CAVDTTGSYSQLTF	TGTGCGGTGGACACAACTGGTAGCTACAGTCAGCTGACCTTT	TRAV43-1		TRAJ4	TRAC	CGADNGGPTQYF	TGTGGTGCGGATAACGGGGGGCCGACCCAGTACTTC	TRBV20		TRBJ2-5	TRBC	1	1	TRA_TRB_pair
1	Normal_A_LN	328	clonotype328	clonotype328_consensus_683;clonotype328_consensus_682	1	0.000170039	CAADERSGSQKLVF	TGTGCAGCAGACGAGAGGAGTGGCAGCCAAAAGTTGGTGTTT	TRAV34		TRAJ54	TRAC	CGATGGTETQYF	TGTGGTGCTACAGGGGGGACAGAAACTCAGTATTTC	TRBV20	TRBD1	TRBJ2-3	TRBC	1	1	TRA_TRB_pair
1	Normal_A_LN	329	clonotype329	clonotype329_consensus_685;clonotype329_consensus_684	1	0.000170039	CAVEESGAGNALTF	TGTGCGGTGGAGGAGTCGGGGGCAGGAAATGCGTTGACTTTT	TRAV43-1		TRAJ15	TRAC	CGARLQVGEQHF	TGTGGTGCTAGACTTCAGGTAGGGGAGCAGCACTTT	TRBV20		TRBJ2-1	TRBC	1	1	TRA_TRB_pair
1	Normal_A_LN	330	clonotype330	clonotype330_consensus_687;clonotype330_consensus_686	1	0.000170039	CALRAANTGKLTF	TGTGCCCTGAGAGCCGCCAACACAGGCAAATTAACCTTT	TRAV9-7		TRAJ27	TRAC	CGASPRGEKLYF	TGTGGTGCTAGCCCACGGGGTGAAAAATTGTATTTT	TRBV20		TRBJ1-4	TRBC	1	1	TRA_TRB_pair
1	Normal_A_LN	331	clonotype331	clonotype331_consensus_690;clonotype331_consensus_688;clonotype331_consensus_689	1	0.000170039	CASRSNRLYF	TGTGCCTCCAGGTCGAACAGACTTTACTTT	TRAV24		TRAJ21	TRAC	CASSRVLGGGETQYF;CGASESRYEQYF	TGTGCCAGCAGTCGCGTCTTAGGGGGCGGAGAAACTCAGTATTTC;TGTGGTGCTAGCGAATCGCGCTACGAGCAGTATTTC	TRBV5-2;TRBV20	;	TRBJ2-3;TRBJ2-6	TRBC;TRBC	1	2	extra_TRB
1	Normal_A_LN	332	clonotype332	clonotype332_consensus_692;clonotype332_consensus_691	1	0.000170039	CAVTRSSYGKLTF	TGTGCAGTAACTCGCTCCAGCTATGGAAAGCTGACATTT	TRAV21		TRAJ52	TRAC	CGARRAGYEQYF	TGTGGTGCTAGGAGGGCGGGCTACGAGCAGTATTTC	TRBV20		TRBJ2-6	TRBC	1	1	TRA_TRB_pair
1	Normal_A_LN	333	clonotype333	clonotype333_consensus_694;clonotype333_consensus_695;clonotype333_consensus_693	1	0.000170039	CAAASGSGSQKLVF;CGASTMSNYGSNNLIF	TGTGCAGCGGCCTCAGGGAGTGGCAGCCAAAAGTTGGTGTTT;TGCGGAGCAAGCACAATGTCTAACTATGGAAGCAACAACTTAATCTTT	TRAV34;TRAV29	;	TRAJ54;TRAJ48	TRAC;TRAC	CGASSRTETQYF	TGTGGTGCTAGTAGCCGCACAGAAACTCAGTATTTC	TRBV20		TRBJ2-3	TRBC	2	1	extra_TRA
1	Normal_A_LN	334	clonotype334	clonotype334_consensus_697;clonotype334_consensus_696	1	0.000170039	CAVEAIGNNARIFF	TGTGCGGTGGAGGCCATTGGGAACAACGCCAGAATCTTCTTT	TRAV43-1		TRAJ31	TRAC	CGASPAQDTLHF	TGTGGTGCTAGTCCTGCCCAAGACACCTTGCACTTT	TRBV20		TRBJ1-3	TRBC	1	1	TRA_TRB_pair
1	Normal_A_LN	335	clonotype335	clonotype335_consensus_699;clonotype335_consensus_698	1	0.000170039	CAPYVGAGNRLTF	TGTGCACCGTACGTGGGTGCAGGCAACAGGCTCACATTT	TRAV21		TRAJ39	TRAC	CGASAGNEKLYF	TGTGGTGCTAGTGCAGGGAATGAAAAATTGTATTTT	TRBV20		TRBJ1-4	TRBC	1	1	TRA_TRB_pair
1	Normal_A_LN	336	clonotype336	clonotype336_consensus_701;clonotype336_consensus_700	1	0.000170039	CAAEAWGQGFSFIF	TGTGCGGCGGAGGCGTGGGGACAAGGCTTCTCTTTTATATTT	TRAV43-5		TRAJ25	TRAC	CGAPGGQNTQYF	TGTGGTGCTCCGGGGGGCCAAAATACCCAGTACTTC	TRBV20	TRBD1	TRBJ2-5	TRBC	1	1	TRA_TRB_pair
1	Normal_A_LN	337	clonotype337	clonotype337_consensus_703;clonotype337_consensus_702	1	0.000170039	CAVRPDAGNRLTF	TGTGCAGTAAGGCCCGATGCAGGCAACAGGCTCACATTT	TRAV21		TRAJ39	TRAC	CGAAGVFHDFNF	TGTGGTGCTGCTGGGGTCTTTCATGATTTTAACTTT	TRBV20		TRBJ1-2	TRBC	1	1	TRA_TRB_pair
1	Normal_A_LN	338	clonotype338	clonotype338_consensus_705;clonotype338_consensus_704	1	0.000170039	CAASGLAHNDRLFF	TGTGCTGCCAGCGGCCTAGCGCACAATGACAGACTCTTCTTT	TRAV8-2		TRAJ34	TRAC	CGVGGTIGEQYF	TGTGGTGTAGGTGGTACCATAGGCGAGCAGTATTTC	TRBV20		TRBJ2-6	TRBC	1	1	TRA_TRB_pair
1	Normal_A_LN	339	clonotype339	clonotype339_consensus_707;clonotype339_consensus_706	1	0.000170039	CALSPFSSYNYIF	TGTGCCCTGAGTCCCTTTAGTAGTTACAACTACATTTTT	TRAV9-6		TRAJ20	TRAC	CGSKVGHGEQHF	TGTGGTTCTAAAGTAGGACATGGGGAGCAGCACTTT	TRBV20		TRBJ2-1	TRBC	1	1	TRA_TRB_pair
1	Normal_A_LN	340	clonotype340	clonotype340_consensus_709;clonotype340_consensus_708	1	0.000170039	CAVGNYNQGGKLIF	TGTGCGGTGGGGAATTATAACCAGGGAGGAAAGCTTATCTTC	TRAV43-4		TRAJ23	TRAC	CASSREQHF	TGTGCCAGCAGCCGGGAGCAGCACTTT	TRBV7		TRBJ2-1	TRBC	1	1	TRA_TRB_pair
1	Normal_A_LN	341	clonotype341	clonotype341_consensus_711;clonotype341_consensus_710	1	0.000170039	CAVEQSSDIGKLIF	TGTGCGGTGGAGCAATCTAGTGACATAGGAAAACTCATCTTT	TRAV43-1		TRAJ37	TRAC	CASSESALHF	TGCGCCAGTAGTGAGTCCGCCTTGCACTTT	TRBV28		TRBJ1-3	TRBC	1	1	TRA_TRB_pair
1	Normal_A_LN	342	clonotype342	clonotype342_consensus_713;clonotype342_consensus_714;clonotype342_consensus_712	1	0.000170039	CAVEGVYNYNRLYF;CGASADMDSNNRLIW	TGTGCGGTGGAGGGCGTATACAACTATAACAGACTTTACTTT;TGCGGAGCAAGTGCGGACATGGATAGCAACAATCGGTTGATCTGG	TRAV43-4;TRAV29	;	TRAJ21;TRAJ33	TRAC;TRAC	CASQGDWVFF	TGCGCCTCCCAAGGGGATTGGGTGTTCTTC	TRBV28		TRBJ1-1	TRBC	2	1	extra_TRA
1	Normal_A_LN	343	clonotype343	clonotype343_consensus_717;clonotype343_consensus_718;clonotype343_consensus_715;clonotype343_consensus_716	1	0.000170039	CARAVDTGNQNFYF;CAVMARYNQGGKLIF	TGTGCTCGAGCCGTGGACACCGGTAACCAGAACTTCTATTTT;TGTGCGGTCATGGCCCGTTATAACCAGGGAGGAAAGCTTATCTTC	TRAV21;TRAV43-5	;	TRAJ49;TRAJ23	TRAC;TRAC	CGASSRNFYEQYF;CSTRELDYEQYF	TGTGGTGCTAGTTCCCGTAATTTCTACGAGCAGTATTTC;TGCAGCACTAGAGAATTAGACTACGAGCAGTATTTC	TRBV20;TRBV29	;	TRBJ2-6;TRBJ2-6	TRBC;TRBC	2	2	extra_TRA_TRB
1	Normal_A_LN	344	clonotype344	clonotype344_consensus_720;clonotype344_consensus_719	1	0.000170039	CVPENYNQGGKLIF	TGTGTCCCCGAGAATTATAACCAGGGAGGAAAGCTTATCTTC	TRAV9-10		TRAJ23	TRAC	CSTRDNTGQLYF	TGCAGCACTAGAGACAACACGGGGCAGCTGTACTTC	TRBV29		TRBJ2-2	TRBC	1	1	TRA_TRB_pair
1	Normal_A_LN	345	clonotype345	clonotype345_consensus_722;clonotype345_consensus_721	1	0.000170039	CAMFESGGNYRLTF	TGTGCCATGTTCGAATCAGGAGGAAACTACAGACTTACATTT	TRAV9-8		TRAJ6	TRAC	CSTRSGGDEQYF	TGCAGCACTAGATCGGGGGGCGACGAGCAGTATTTC	TRBV29		TRBJ2-6	TRBC	1	1	TRA_TRB_pair
1	Normal_A_LN	346	clonotype346	clonotype346_consensus_724;clonotype346_consensus_723	1	0.000170039	CAVRGPSGGNQKFTF	TGTGCGGTGAGGGGGCCTTCTGGGGGTAACCAAAAGTTTACCTTT	TRAV43-1		TRAJ13	TRAC	CSTRAGVDDFNF	TGCAGCACTCGTGCTGGGGTGGATGATTTTAACTTT	TRBV29		TRBJ1-2	TRBC	1	1	TRA_TRB_pair
1	Normal_A_LN	347	clonotype347	clonotype347_consensus_727;clonotype347_consensus_728;clonotype347_consensus_725;clonotype347_consensus_726	1	0.000170039	CASKTSSNKLTF;CVMRVSGGNQKFTF	TGTGCCTCCAAGACCTCTTCCAACAAGTTGACATTT;TGTGTCATGCGTGTTTCTGGGGGTAACCAAAAGTTTACCTTT	TRAV24;TRAV9-10	;	TRAJ50;TRAJ13	TRAC;TRAC	CASATGMYRTRYEQYF;CSTFRHSETQYF	TGTGCCAGCGCTACGGGGATGTACAGGACGCGCTACGAGCAGTATTTC;TGCAGCACTTTCAGGCACTCCGAAACTCAGTATTTC	TRBV15;TRBV29	TRBD1;	TRBJ2-6;TRBJ2-3	TRBC;TRBC	2	2	extra_TRA_TRB
1	Normal_A_LN	348	clonotype348	clonotype348_consensus_730;clonotype348_consensus_731;clonotype348_consensus_729	1	0.000170039	CAVDGVDTGARALTF;CVMSGRGQQGMLIF	TGTGCGGTGGACGGTGTAGACACAGGTGCCAGAGCACTCACTTTT;TGTGTCATGAGTGGGCGCGGACAGCAGGGCATGCTAATCTTT	TRAV43-1;TRAV9-10	;	TRAJ5;TRAJ3	TRAC;TRAC	CAPYTRGYEQYF	TGCGCACCTTACACTCGGGGTTACGAGCAGTATTTC	TRBV20		TRBJ2-6	TRBC	2	1	extra_TRA
1	Normal_A_LN	349	clonotype349	clonotype349_consensus_733;clonotype349_consensus_732	1	0.000170039	CAMRKRQSSEKIIF	TGTGCCATGAGAAAGCGACAAAGTTCGGAAAAAATCATCTTT	TRAV9-8		TRAJ30	TRAC	CGLGTVNTEVFF	TGTGGCCTCGGGACAGTCAACACTGAAGTGTTCTTC	TRBV20		TRBJ1-1	TRBC	1	1	TRA_TRB_pair
1	Normal_A_LN	350	clonotype350	clonotype350_consensus_735;clonotype350_consensus_734	1	0.000170039	CAVVSGSGSQKLVF	TGTGCAGTGGTCTCAGGGAGTGGCAGCCAAAAGTTGGTGTTT	TRAV21		TRAJ54	TRAC	CGTTSRSYEQYF	TGTGGGACGACGTCCAGAAGCTACGAGCAGTATTTC	TRBV20		TRBJ2-6	TRBC	1	1	TRA_TRB_pair
1	Normal_A_LN	351	clonotype351	clonotype351_consensus_737;clonotype351_consensus_736	1	0.000170039	CALSDPDAGNRLTF	TGTGCCCTGAGTGATCCCGATGCAGGCAACAGGCTCACATTT	TRAV9-7		TRAJ39	TRAC	CGARGLAYEQYF	TGTGGTGCAAGGGGATTAGCCTACGAGCAGTATTTC	TRBV20		TRBJ2-6	TRBC	1	1	TRA_TRB_pair
1	Normal_A_LN	352	clonotype352	clonotype352_consensus_739;clonotype352_consensus_738	1	0.000170039	CAMSDSSGSYNYIF	TGTGCCATGAGTGATAGTTCGGGGAGTTACAACTACATTTTT	TRAV9-8		TRAJ20	TRAC	CGALRRGNTLHF	TGTGGTGCCCTCCGGAGGGGAAACACCTTGCACTTT	TRBV20		TRBJ1-3	TRBC	1	1	TRA_TRB_pair
1	Normal_A_LN	353	clonotype353	clonotype353_consensus_741;clonotype353_consensus_740	1	0.000170039	CVMTRKDSNNRLIW	TGTGTCATGACCCGGAAGGATAGCAACAATCGGTTGATCTGG	TRAV9-8		TRAJ33	TRAC	CGARGGGYEQYF	TGTGGTGCGCGCGGAGGCGGCTACGAGCAGTATTTC	TRBV20		TRBJ2-6	TRBC	1	1	TRA_TRB_pair
1	Normal_A_LN	354	clonotype354	clonotype354_consensus_743;clonotype354_consensus_744;clonotype354_consensus_742	1	0.000170039	CAVEVRPSGNYKYTF;CGVNPGLHF	TGTGCGGTGGAGGTTCGGCCCTCAGGAAACTACAAATACACCTTT;TGCGGAGTAAATCCGGGCCTTCACTTT	TRAV43-1;TRAV29	;	TRAJ40;TRAJ43	TRAC;TRAC	CGAGGGSYEQYF	TGTGGTGCGGGGGGAGGGAGCTACGAGCAGTATTTC	TRBV20		TRBJ2-6	TRBC	2	1	extra_TRA
1	Normal_A_LN	355	clonotype355	clonotype355_consensus_746;clonotype355_consensus_745	1	0.000170039	CVMSVFGAGNRLTF	TGTGTCATGAGTGTTTTCGGTGCAGGCAACAGGCTCACATTT	TRAV9-5		TRAJ39	TRAC	CGATPGGGEQYF	TGTGGTGCTACCCCAGGGGGCGGCGAGCAGTATTTC	TRBV20		TRBJ2-6	TRBC	1	1	TRA_TRB_pair
1	Normal_A_LN	356	clonotype356	clonotype356_consensus_748;clonotype356_consensus_747	1	0.000170039	CALRPIMAGNRLTF	TGTGCCCTGAGACCCATTATGGCAGGCAACAGGCTCACATTT	TRAV9-9		TRAJ39	TRAC	CGATPRGNEQYF	TGTGGTGCTACCCCGCGGGGGAACGAGCAGTATTTC	TRBV20		TRBJ2-6	TRBC	1	1	TRA_TRB_pair
1	Normal_A_LN	357	clonotype357	clonotype357_consensus_750;clonotype357_consensus_749	1	0.000170039	CALRDYNQGGKLIF	TGTGCCCTGAGAGATTATAACCAGGGAGGAAAGCTTATCTTC	TRAV9-6		TRAJ23	TRAC	CGASHREGEQHF	TGTGGTGCTAGCCACAGGGAAGGGGAGCAGCACTTT	TRBV20		TRBJ2-1	TRBC	1	1	TRA_TRB_pair
1	Normal_A_LN	358	clonotype358	clonotype358_consensus_752;clonotype358_consensus_751	1	0.000170039	CAVDYSGSATNKLIF	TGTGCGGTGGATTACTCTGGGAGTGCTACAAATAAGCTCATCTTT	TRAV43-4		TRAJ32	TRAC	CGARRGGNDFNF	TGTGGTGCTAGGAGGGGCGGCAATGATTTTAACTTT	TRBV20		TRBJ1-2	TRBC	1	1	TRA_TRB_pair
1	Normal_A_LN	359	clonotype359	clonotype359_consensus_754;clonotype359_consensus_753	1	0.000170039	CAASASGGTANKLIF	TGTGCTGCGAGCGCGTCGGGGGGAACAGCTAACAAACTCATCTTT	TRAV8-2		TRAJ45	TRAC	CGASTSNSPLYF	TGTGGTGCTAGTACTAGTAACTCGCCCCTCTACTTT	TRBV20		TRBJ1-6	TRBC	1	1	TRA_TRB_pair
1	Normal_A_LN	360	clonotype360	clonotype360_consensus_756;clonotype360_consensus_755	1	0.000170039	CALSDSGSSEKIIF	TGTGCCCTGAGCGACTCAGGGAGTTCGGAAAAAATCATCTTT	TRAV9-7		TRAJ30	TRAC	CGASLTAEAQHF	TGTGGTGCTAGTCTCACTGCGGAGGCACAGCACTTT	TRBV20		TRBJ1-5	TRBC	1	1	TRA_TRB_pair
1	Normal_A_LN	361	clonotype361	clonotype361_consensus_758;clonotype361_consensus_757	1	0.000170039	CAVGGSSGSYSQLTF	TGTGCGGTGGGGGGGTCATCTGGTAGCTACAGTCAGCTGACCTTT	TRAV43-1		TRAJ4	TRAC	CGAVLEDGTQYF	TGTGGTGCTGTGCTTGAGGATGGGACCCAGTACTTC	TRBV20		TRBJ2-5	TRBC	1	1	TRA_TRB_pair
1	Normal_A_LN	362	clonotype362	clonotype362_consensus_761;clonotype362_consensus_759;clonotype362_consensus_760	1	0.000170039	CAPRYSGVGSQLTF	TGTGCCCCGCGGTACTCTGGGGTTGGTAGCCAGCTCACATTC	TRAV9-6		TRAJ28	TRAC	CASSQDYVQGSNAREYEQYF;CGAFDQLYEQYF	TGTGCCAGCAGCCAAGATTACGTACAGGGGTCGAATGCCCGCGAATACGAGCAGTATTTC;TGTGGTGCTTTTGACCAACTCTACGAGCAGTATTTC	TRBV3-2;TRBV20	TRBD1;	TRBJ2-6;TRBJ2-6	TRBC;TRBC	1	2	extra_TRB
1	Normal_A_LN	363	clonotype363	clonotype363_consensus_763;clonotype363_consensus_762	1	0.000170039	CAADENMGGNNKLTF	TGTGCAGCAGACGAGAATATGGGAGGCAATAATAAGCTGACATTT	TRAV34		TRAJ56	TRAC	CGGAGEAETQYF	TGTGGTGGCGCAGGGGAGGCAGAAACTCAGTATTTC	TRBV20		TRBJ2-3	TRBC	1	1	TRA_TRB_pair
1	Normal_A_LN	364	clonotype364	clonotype364_consensus_766;clonotype364_consensus_764;clonotype364_consensus_765	1	0.000170039	CVMTRHGDIGKLIF	TGTGTCATGACTCGCCACGGTGACATAGGAAAACTCATCTTT	TRAV9-10		TRAJ37	TRAC	CASNEGGRGF;CGARYRGATEVFF	TGTGCCAGCAACGAGGGAGGTAGAGGCTTT;TGTGGTGCCCGATACAGGGGGGCCACTGAAGTGTTCTTC	TRBV25;TRBV20	;TRBD1	TRBJ1-2;TRBJ1-1	TRBC;TRBC	1	2	extra_TRB
1	Normal_A_LN	365	clonotype365	clonotype365_consensus_768;clonotype365_consensus_767	1	0.000170039	CALREGRAGNALTF	TGTGCCCTGAGAGAAGGGAGGGCAGGAAATGCGTTGACTTTT	TRAV9-6		TRAJ15	TRAC	CASSRYEQYF	TGCGCCAGTAGTCGATACGAGCAGTATTTC	TRBV28		TRBJ2-6	TRBC	1	1	TRA_TRB_pair
1	Normal_A_LN	366	clonotype366	clonotype366_consensus_770;clonotype366_consensus_769	1	0.000170039	CAASGGRKDTGYRWIF	TGTGCTGCGAGCGGGGGCCGGAAGGACACAGGCTATAGATGGATCTTT	TRAV8-2		TRAJ12	TRAC	CSTSFGPNEQHF	TGCAGCACTAGTTTCGGCCCTAACGAGCAGCACTTT	TRBV29		TRBJ2-1	TRBC	1	1	TRA_TRB_pair
1	Normal_A_LN	367	clonotype367	clonotype367_consensus_772;clonotype367_consensus_771	1	0.000170039	CAPEINSGSATNKLIF	TGTGCGCCGGAGATTAACTCTGGGAGTGCTACAAATAAGCTCATCTTT	TRAV43-4		TRAJ32	TRAC	CSTGQLFHEQYF	TGCAGCACTGGGCAGCTTTTTCACGAGCAGTATTTC	TRBV29		TRBJ2-6	TRBC	1	1	TRA_TRB_pair
1	Normal_A_LN	368	clonotype368	clonotype368_consensus_774;clonotype368_consensus_773	1	0.000170039	CALRPLLSSTNNLVF	TGTGCCCTGAGACCCCTTTTATCAAGCACCAATAATCTGGTGTTC	TRAV9-9		TRAJ16	TRAC	CGAQLQIREQYF	TGTGGTGCCCAACTCCAGATTCGCGAGCAGTATTTC	TRBV20		TRBJ2-6	TRBC	1	1	TRA_TRB_pair
1	Normal_A_LN	369	clonotype369	clonotype369_consensus_776;clonotype369_consensus_775	1	0.000170039	CVMSEGNTNTGKLTF	TGTGTCATGAGTGAAGGTAACACCAACACAGGCAAATTAACCTTT	TRAV9-10		TRAJ27	TRAC	CGAEVQMGEQHF	TGTGGTGCCGAGGTCCAGATGGGGGAGCAGCACTTT	TRBV20		TRBJ2-1	TRBC	1	1	TRA_TRB_pair
1	Normal_A_LN	370	clonotype370	clonotype370_consensus_778;clonotype370_consensus_777	1	0.000170039	CAVEEMNNNAGNRLTF	TGTGCGGTGGAGGAGATGAATAATAATGCAGGCAACAGGCTCACATTT	TRAV43-5		TRAJ39	TRAC	CGAAGTRYEQYF	TGTGGTGCCGCCGGGACGCGCTACGAGCAGTATTTC	TRBV20		TRBJ2-6	TRBC	1	1	TRA_TRB_pair
1	Normal_A_LN	371	clonotype371	clonotype371_consensus_781;clonotype371_consensus_779;clonotype371_consensus_780	1	0.000170039	CALRMTGSATNKLIF	TGTGCCCTGAGAATGACTGGGAGTGCTACAAATAAGCTCATCTTT	TRAV9-9		TRAJ32	TRAC	CASSARPDRQNTQYF;CGASPINSPLYF	TGTGCCAGCAGTGCGCGTCCGGACAGGCAAAATACCCAGTACTTC;TGTGGTGCTAGCCCAATAAACTCGCCCCTCTACTTT	TRBV25;TRBV20	;	TRBJ2-5;TRBJ1-6	TRBC;TRBC	1	2	extra_TRB
1	Normal_A_LN	372	clonotype372	clonotype372_consensus_783;clonotype372_consensus_782	1	0.000170039	CVVARVSSYNYIF	TGTGTGGTCGCAAGGGTTAGTAGTTACAACTACATTTTT	TRAV10		TRAJ20	TRAC	CGARLGSDEQYF	TGTGGTGCTAGGTTAGGGTCGGACGAGCAGTATTTC	TRBV20		TRBJ2-6	TRBC	1	1	TRA_TRB_pair
1	Normal_A_LN	373	clonotype373	clonotype373_consensus_785;clonotype373_consensus_784	1	0.000170039	CAMFLRGQSSEKIIF	TGTGCCATGTTCCTTCGAGGACAAAGTTCGGAAAAAATCATCTTT	TRAV9-8		TRAJ30	TRAC	CGASNSQSPLYF	TGTGGTGCTAGTAACTCGCAGTCGCCCCTCTACTTT	TRBV20		TRBJ1-6	TRBC	1	1	TRA_TRB_pair
1	Normal_A_LN	374	clonotype374	clonotype374_consensus_787;clonotype374_consensus_786	1	0.000170039	CAVTSQSSEKIIF	TGTGCAGTGACCTCACAAAGTTCGGAAAAAATCATCTTT	TRAV12		TRAJ30	TRAC	CGASPGRYDFNF	TGTGGTGCTAGTCCGGGACGTTATGATTTTAACTTT	TRBV20		TRBJ1-2	TRBC	1	1	TRA_TRB_pair
1	Normal_A_LN	375	clonotype375	clonotype375_consensus_789;clonotype375_consensus_788	1	0.000170039	CAVRDTGYQNLAF	TGTGCAGTGAGGGACACAGGCTATCAGAACCTTGCATTT	TRAV12		TRAJ8	TRAC	CGASLNGGEQHF	TGTGGTGCTAGTCTAAACGGGGGGGAGCAGCACTTT	TRBV20		TRBJ2-1	TRBC	1	1	TRA_TRB_pair
1	Normal_A_LN	376	clonotype376	clonotype376_consensus_791;clonotype376_consensus_790	1	0.000170039	CAMSPGTGGNYRLTF	TGTGCCATGAGTCCGGGCACAGGAGGAAACTACAGACTTACATTT	TRAV9-8		TRAJ6	TRAC	CGAPTSTETQYF	TGTGGTGCTCCCACTAGCACAGAAACTCAGTATTTC	TRBV20		TRBJ2-3	TRBC	1	1	TRA_TRB_pair
1	Normal_A_LN	377	clonotype377	clonotype377_consensus_793;clonotype377_consensus_792	1	0.000170039	CALSDRGGNNRKLIW	TGTGCCTTGAGTGATCGTGGTGGCAACAACCGTAAGCTGATTTGG	TRAV9-11		TRAJ38	TRAC	CGAYSLGGEQHF	TGTGGTGCTTACTCCTTGGGTGGGGAGCAGCACTTT	TRBV20		TRBJ2-1	TRBC	1	1	TRA_TRB_pair
1	Normal_A_LN	378	clonotype378	clonotype378_consensus_795;clonotype378_consensus_794	1	0.000170039	CALSTTSSNKLTF	TGTGCTCTCTCGACAACCTCTTCCAACAAGTTGACATTT	TRAV38-1		TRAJ50	TRAC	CGAYSLGGEQHF	TGTGGTGCTTACTCCTTGGGTGGGGAGCAGCACTTT	TRBV20		TRBJ2-1	TRBC	1	1	TRA_TRB_pair
1	Normal_A_LN	379	clonotype379	clonotype379_consensus_797;clonotype379_consensus_798;clonotype379_consensus_796	1	0.000170039	CAAYQRGLSATNKLIF;CGAPDLYNNYGLHF	TGTGCAGCATACCAGAGGGGCTTAAGTGCTACAAATAAGCTCATCTTT;TGCGGAGCTCCAGACCTTTATAATAACTATGGCCTTCACTTT	TRAV34;TRAV29	;	TRAJ32;TRAJ43	TRAC;TRAC	CATLYGEQHF	TGCGCCACCTTATACGGGGAGCAGCACTTT	TRBV28		TRBJ2-1	TRBC	2	1	extra_TRA
1	Normal_A_LN	380	clonotype380	clonotype380_consensus_801;clonotype380_consensus_799;clonotype380_consensus_800	1	0.000170039	CAMSEFSGVGSQLTF	TGTGCCATGAGTGAATTCTCTGGGGTTGGTAGCCAGCTCACATTC	TRAV9-8		TRAJ28	TRAC	CASSGSPLYF;CASSPEAGGTVERYEQYF	TGTGCCAGCAGTGGGTCGCCCCTCTACTTT;TGTGCCAGCAGCCCGGAAGCCGGGGGGACTGTGGAGCGCTACGAGCAGTATTTC	TRBV15;TRBV3-2	;	TRBJ1-6;TRBJ2-6	TRBC;TRBC	1	2	extra_TRB
1	Normal_A_LN	381	clonotype381	clonotype381_consensus_803;clonotype381_consensus_802	1	0.000170039	CAVSWAGGNYRLTF	TGTGCAGTGAGCTGGGCAGGAGGAAACTACAGACTTACATTT	TRAV12		TRAJ6	TRAC	CGAPEGNTEVFF	TGTGGTGCCCCGGAAGGGAACACTGAAGTGTTCTTC	TRBV20		TRBJ1-1	TRBC	1	1	TRA_TRB_pair
1	Normal_A_LN	382	clonotype382	clonotype382_consensus_806;clonotype382_consensus_804;clonotype382_consensus_805	1	0.000170039	CALSALGIGNNRKLIW	TGTGCCCTGAGTGCCCTCGGGATTGGCAACAACCGTAAGCTGATTTGG	TRAV9-7		TRAJ38	TRAC	CARMGAIDYEQYF;CGAYRGRGEQYF	TGTGCCCGGATGGGGGCGATTGACTACGAGCAGTATTTC;TGTGGTGCCTACAGGGGGCGCGGCGAGCAGTATTTC	TRBV15;TRBV20	;TRBD1	TRBJ2-6;TRBJ2-6	TRBC;TRBC	1	2	extra_TRB
1	Normal_A_LN	383	clonotype383	clonotype383_consensus_808;clonotype383_consensus_807	1	0.000170039	CALSRDRASALGKLHF	TGTGCCCTGAGCCGCGACAGAGCCTCAGCCTTAGGGAAACTGCACTTC	TRAV9-6		TRAJ18	TRAC	CGATNLHEAQHF	TGTGGTGCGACGAACCTCCATGAGGCACAGCACTTT	TRBV20		TRBJ1-5	TRBC	1	1	TRA_TRB_pair
1	Normal_A_LN	384	clonotype384	clonotype384_consensus_810;clonotype384_consensus_809	1	0.000170039	CASSTGSSYGKLTF	TGTGCATCCTCTACTGGCTCCAGCTATGGAAAGCTGACATTT	TRAV12		TRAJ52	TRAC	CGAARGFGEQYF	TGTGGTGCGGCTAGGGGTTTCGGCGAGCAGTATTTC	TRBV20		TRBJ2-6	TRBC	1	1	TRA_TRB_pair
1	Normal_A_LN	385	clonotype385	clonotype385_consensus_812;clonotype385_consensus_811	1	0.000170039	CAVSREGGARKFIF	TGTGCAGTGAGCCGCGAAGGTGGTGCCAGGAAATTCATCTTT	TRAV12		TRAJ44	TRAC	CGATPLRYEQYF	TGTGGTGCTACCCCCTTACGCTACGAGCAGTATTTC	TRBV20		TRBJ2-6	TRBC	1	1	TRA_TRB_pair
1	Normal_A_LN	386	clonotype386	clonotype386_consensus_814;clonotype386_consensus_813	1	0.000170039	CAASERQYNTNTGKLTF	TGTGCTGCGAGTGAAAGGCAGTATAACACCAACACAGGCAAATTAACCTTT	TRAV8-2		TRAJ27	TRAC	CGAIQGDEKLYF	TGTGGTGCTATACAGGGGGATGAAAAATTGTATTTT	TRBV20	TRBD1	TRBJ1-4	TRBC	1	1	TRA_TRB_pair
1	Normal_A_LN	387	clonotype387	clonotype387_consensus_816;clonotype387_consensus_815	1	0.000170039	CAVSRMGGNNKLTF	TGTGCAGTGAGCCGAATGGGAGGCAATAATAAGCTGACATTT	TRAV12		TRAJ56	TRAC	CGAIYRIYEQYF	TGTGGTGCTATATACCGCATCTACGAGCAGTATTTC	TRBV20		TRBJ2-6	TRBC	1	1	TRA_TRB_pair
1	Normal_A_LN	388	clonotype388	clonotype388_consensus_818;clonotype388_consensus_817	1	0.000170039	CVLADMGGNNKLTF	TGTGTTCTTGCAGATATGGGAGGCAATAATAAGCTGACATTT	TRAV38-2		TRAJ56	TRAC	CSTSVRGYDFNF	TGCAGCACTAGTGTACGCGGGTATGATTTTAACTTT	TRBV29		TRBJ1-2	TRBC	1	1	TRA_TRB_pair
1	Normal_A_LN	389	clonotype389	clonotype389_consensus_820;clonotype389_consensus_819	1	0.000170039	CAVSRGNYGSNNLIF	TGTGCAGTGAGCCGCGGAAACTATGGAAGCAACAACTTAATCTTT	TRAV12		TRAJ48	TRAC	CGARLGLQAQHF	TGTGGTGCTAGATTGGGGCTCCAGGCACAGCACTTT	TRBV20		TRBJ1-5	TRBC	1	1	TRA_TRB_pair
1	Normal_A_LN	390	clonotype390	clonotype390_consensus_822;clonotype390_consensus_821	1	0.000170039	CVLEVGSATNKLIF	TGTGTTCTTGAGGTTGGGAGTGCTACAAATAAGCTCATCTTT	TRAV38-2		TRAJ32	TRAC	CGARWGVDEQYF	TGTGGTGCTAGGTGGGGAGTCGACGAGCAGTATTTC	TRBV20		TRBJ2-6	TRBC	1	1	TRA_TRB_pair
1	Normal_A_LN	391	clonotype391	clonotype391_consensus_824;clonotype391_consensus_823	1	0.000170039	CVLAGAGGNNKLTF	TGTGTTCTTGCAGGAGCGGGAGGCAATAATAAGCTGACATTT	TRAV38-2		TRAJ56	TRAC	CGASTVLYDFNF	TGTGGTGCTAGTACAGTACTTTATGATTTTAACTTT	TRBV20		TRBJ1-2	TRBC	1	1	TRA_TRB_pair
1	Normal_A_LN	392	clonotype392	clonotype392_consensus_827;clonotype392_consensus_825;clonotype392_consensus_826	1	0.000170039	CAVSPNDNAGNRLTF	TGTGCAGTGAGCCCTAATGATAATGCAGGCAACAGGCTCACATTT	TRAV12		TRAJ39	TRAC	CASSPPTGVF;CASSRDSTETADFNF	TGTGCCAGCAGCCCCCCCACAGGGGTCTTT;TGTGCTAGCAGCAGGGATTCGACGGAAACAGCTGATTTTAACTTT	TRBV25;TRBV4-3	;	TRBJ1-2;TRBJ1-2	TRBC;TRBC	1	2	extra_TRB
1	Normal_A_LN	393	clonotype393	clonotype393_consensus_829;clonotype393_consensus_828	1	0.000170039	CAVSRSRNNAGNRLTF	TGTGCAGTGAGCCGTTCCCGCAATAATGCAGGCAACAGGCTCACATTT	TRAV12		TRAJ39	TRAC	CGAHEVGYEQYF	TGTGGTGCCCACGAAGTGGGCTACGAGCAGTATTTC	TRBV20		TRBJ2-6	TRBC	1	1	TRA_TRB_pair
1	Normal_A_LN	394	clonotype394	clonotype394_consensus_831;clonotype394_consensus_830	1	0.000170039	CVLAGAPGQGFSFIF	TGTGTTCTTGCAGGAGCGCCAGGACAAGGCTTCTCTTTTATATTT	TRAV38-2		TRAJ25	TRAC	CADSLYDFNF	TGTGCCGACAGCCTGTATGATTTTAACTTT	TRBV10		TRBJ1-2	TRBC	1	1	TRA_TRB_pair
1	Normal_A_LN	395	clonotype395	clonotype395_consensus_833;clonotype395_consensus_832	1	0.000170039	CGASVENVGFKF	TGCGGAGCAAGTGTGGAAAATGTGGGCTTCAAATTT	TRAV29		TRAJ9	TRAC	CSTRTGYGEQHF	TGCAGCACTAGAACAGGTTACGGGGAGCAGCACTTT	TRBV29		TRBJ2-1	TRBC	1	1	TRA_TRB_pair
1	Normal_A_LN	396	clonotype396	clonotype396_consensus_836;clonotype396_consensus_837;clonotype396_consensus_834;clonotype396_consensus_835	1	0.000170039	CGARENNNARIFF;CVLAGATGSSYGKLTF	TGCGGAGCAAGGGAGAATAACAACGCCAGAATCTTCTTT;TGTGTTCTTGCAGGAGCCACTGGCTCCAGCTATGGAAAGCTGACATTT	TRAV29;TRAV38-2	;	TRAJ31;TRAJ52	TRAC;TRAC	CGAGDRAGEQYF;CTCSKDRDTNYEQYF	TGTGGTGCAGGGGACAGGGCGGGCGAGCAGTATTTC;TGCACCTGCAGTAAAGATCGGGATACAAACTACGAGCAGTATTTC	TRBV20;TRBV1	TRBD1;	TRBJ2-6;TRBJ2-6	TRBC;TRBC	2	2	extra_TRA_TRB
1	Normal_A_LN	397	clonotype397	clonotype397_consensus_839;clonotype397_consensus_838	1	0.000170039	CVLAGAGKASGFQMTF	TGTGTTCTTGCAGGAGCGGGAAAAGCCAGTGGTTTTCAAATGACATTT	TRAV38-2		TRAJ58	TRAC	CGATLQGREQHF	TGTGGTGCTACCCTACAGGGTCGGGAGCAGCACTTT	TRBV20		TRBJ2-1	TRBC	1	1	TRA_TRB_pair
1	Normal_A_LN	398	clonotype398	clonotype398_consensus_841;clonotype398_consensus_840	1	0.000170039	CGAMMANTGKLTF	TGCGGAGCAATGATGGCCAACACAGGCAAATTAACCTTT	TRAV29		TRAJ27	TRAC	CSTDRVTETQYF	TGCAGCACAGACAGGGTCACAGAAACTCAGTATTTC	TRBV29		TRBJ2-3	TRBC	1	1	TRA_TRB_pair
1	Normal_A_LN	399	clonotype399	clonotype399_consensus_843;clonotype399_consensus_842	1	0.000170039	CGAMGGGNNKLTF	TGCGGAGCAATGGGGGGAGGCAATAATAAGCTGACATTT	TRAV29		TRAJ56	TRAC	CGARGGAETQYF	TGTGGTGCACGAGGCGGGGCGGAAACTCAGTATTTC	TRBV20		TRBJ2-3	TRBC	1	1	TRA_TRB_pair
1	Normal_A_LN	400	clonotype400	clonotype400_consensus_845;clonotype400_consensus_844	1	0.000170039	CGASMGGNNKLTF	TGCGGAGCGAGTATGGGAGGCAATAATAAGCTGACATTT	TRAV29		TRAJ56	TRAC	CGASMQGDDFNF	TGTGGTGCTAGTATGCAGGGAGATGATTTTAACTTT	TRBV20		TRBJ1-2	TRBC	1	1	TRA_TRB_pair
1	Normal_A_LN	401	clonotype401	clonotype401_consensus_847;clonotype401_consensus_846	1	0.000170039	CGASGSSYGKLTF	TGCGGAGCAAGTGGCTCCAGCTATGGAAAGCTGACATTT	TRAV29		TRAJ52	TRAC	CGASPAHGEQHF	TGTGGTGCTAGTCCCGCTCACGGGGAGCAGCACTTT	TRBV20		TRBJ2-1	TRBC	1	1	TRA_TRB_pair
1	Normal_A_LN	402	clonotype402	clonotype402_consensus_849;clonotype402_consensus_848	1	0.000170039	CGASGAGGARKFIF	TGCGGAGCAAGTGGCGCTGGTGGTGCCAGGAAATTCATCTTT	TRAV29		TRAJ44	TRAC	CGAVGTNEKLYF	TGTGGTGCCGTCGGCACTAATGAAAAATTGTATTTT	TRBV20		TRBJ1-4	TRBC	1	1	TRA_TRB_pair
1	Normal_A_LN	403	clonotype403	clonotype403_consensus_851;clonotype403_consensus_850	1	0.000170039	CGAIENTGNQNFYF	TGCGGAGCAATTGAGAACACCGGTAACCAGAACTTCTATTTT	TRAV29		TRAJ49	TRAC	CGATRLNGEQHF	TGTGGTGCTACCCGACTGAATGGGGAGCAGCACTTT	TRBV20		TRBJ2-1	TRBC	1	1	TRA_TRB_pair
1	Normal_A_LN	404	clonotype404	clonotype404_consensus_853;clonotype404_consensus_852	1	0.000170039	CGASGEASGFQMTF	TGCGGAGCAAGTGGGGAAGCCAGTGGTTTTCAAATGACATTT	TRAV29		TRAJ58	TRAC	CGASAKRYEQYF	TGTGGTGCTAGTGCAAAGCGCTACGAGCAGTATTTC	TRBV20		TRBJ2-6	TRBC	1	1	TRA_TRB_pair
1	Normal_A_LN	405	clonotype405	clonotype405_consensus_854	1	0.000170039	CAAGGNNDRLFF	TGTGCGGCGGGAGGGAACAATGACAGACTCTTCTTT	TRAV43-1		TRAJ34	TRAC							1	0	TRA_only
1	Normal_A_LN	406	clonotype406	clonotype406_consensus_855	1	0.000170039	CAVEAEGARIFF	TGTGCGGTGGAGGCGGAGGGCGCCAGAATCTTCTTT	TRAV43-1		TRAJ31	TRAC							1	0	TRA_only
1	Normal_A_LN	407	clonotype407	clonotype407_consensus_856	1	0.000170039	CAVEVRNVGFKF	TGTGCGGTGGAGGTGAGGAATGTGGGCTTCAAATTT	TRAV43-1		TRAJ9	TRAC							1	0	TRA_only
1	Normal_A_LN	408	clonotype408	clonotype408_consensus_857	1	0.000170039	CAVEDTGYRWIF	TGTGCGGTGGAGGACACAGGCTATAGATGGATCTTT	TRAV43-1		TRAJ12	TRAC							1	0	TRA_only
1	Normal_A_LN	409	clonotype409	clonotype409_consensus_858	1	0.000170039	CAPPDSYNYIF	TGTGCCCCGCCTGATAGTTACAACTACATTTTT	TRAV9-9		TRAJ20	TRAC							1	0	TRA_only
1	Normal_A_LN	410	clonotype410	clonotype410_consensus_859	1	0.000170039	CALHQGGKLIF	TGTGCCTTGCACCAGGGAGGAAAGCTTATCTTC	TRAV9-9		TRAJ23	TRAC							1	0	TRA_only
1	Normal_A_LN	411	clonotype411	clonotype411_consensus_860	1	0.000170039	CVMYNYNRLYF	TGTGTCATGTACAACTATAACAGACTTTACTTT	TRAV9-10		TRAJ21	TRAC							1	0	TRA_only
1	Normal_A_LN	412	clonotype412	clonotype412_consensus_861	1	0.000170039	CAASDNYNRLYF	TGTGCTGCGAGCGACAACTATAACAGACTTTACTTT	TRAV8-2		TRAJ21	TRAC							1	0	TRA_only
1	Normal_A_LN	413	clonotype413	clonotype413_consensus_862	1	0.000170039	CAVINSGRDLIF	TGTGCGGTGATAAACTCTGGCAGGGATTTGATCTTC	TRAV43-4		TRAJ26	TRAC							1	0	TRA_only
1	Normal_A_LN	414	clonotype414	clonotype414_consensus_863	1	0.000170039							CSTPVGEQNTQYF	TGCAGCACCCCCGTCGGGGAGCAAAATACCCAGTACTTC	TRBV29		TRBJ2-5	TRBC	0	1	TRB_only
1	Normal_A_LN	415	clonotype415	clonotype415_consensus_864	1	0.000170039							CSTLRPNRYEQYF	TGCAGCACCCTCAGGCCGAATCGCTACGAGCAGTATTTC	TRBV29		TRBJ2-6	TRBC	0	1	TRB_only
1	Normal_A_LN	416	clonotype416	clonotype416_consensus_865	1	0.000170039							CSTYGGEVDEQYF	TGCAGCACCTATGGTGGGGAAGTAGACGAGCAGTATTTC	TRBV29		TRBJ2-6	TRBC	0	1	TRB_only
1	Normal_A_LN	417	clonotype417	clonotype417_consensus_866	1	0.000170039							CSTFGVSNGEQHF	TGCAGCACCTTCGGGGTTTCAAATGGGGAGCAGCACTTT	TRBV29		TRBJ2-1	TRBC	0	1	TRB_only
1	Normal_A_LN	418	clonotype418	clonotype418_consensus_867	1	0.000170039							CSTRAYGEFYFNF	TGCAGCACTAGAGCTTACGGGGAATTCTATTTTAACTTT	TRBV29		TRBJ1-2	TRBC	0	1	TRB_only
1	Normal_A_LN	419	clonotype419	clonotype419_consensus_868	1	0.000170039							CSARRDGNSPLYF	TGCAGCGCCCGTAGAGACGGAAACTCGCCCCTCTACTTT	TRBV29		TRBJ1-6	TRBC	0	1	TRB_only
1	Normal_A_LN	420	clonotype420	clonotype420_consensus_869	1	0.000170039							CGADWDGQNTQYF	TGTGGTGCCGACTGGGACGGCCAAAATACCCAGTACTTC	TRBV20		TRBJ2-5	TRBC	0	1	TRB_only
1	Normal_A_LN	421	clonotype421	clonotype421_consensus_870	1	0.000170039							CGAGGGFTETQYF	TGTGGTGCCGGAGGGGGGTTCACAGAAACTCAGTATTTC	TRBV20		TRBJ2-3	TRBC	0	1	TRB_only
1	Normal_A_LN	422	clonotype422	clonotype422_consensus_871	1	0.000170039							CGAGGGFTETQYF	TGTGGTGCCGGAGGGGGGTTCACAGAAACTCAGTATTTC	TRBV20		TRBJ2-3	TRBC	0	1	TRB_only
1	Normal_A_LN	423	clonotype423	clonotype423_consensus_872	1	0.000170039							CGAKKEGRSPLYF	TGTGGTGCTAAGAAGGAGGGTAGATCGCCCCTCTACTTT	TRBV20		TRBJ1-6	TRBC	0	1	TRB_only
1	Normal_A_LN	424	clonotype424	clonotype424_consensus_873	1	0.000170039							CGATATRDREQHF	TGTGGTGCTACCGCGACCCGAGATCGGGAGCAGCACTTT	TRBV20		TRBJ2-1	TRBC	0	1	TRB_only
1	Normal_A_LN	425	clonotype425	clonotype425_consensus_874	1	0.000170039							CGATSLPSGEQHF	TGTGGTGCTACTTCTCTTCCGTCCGGGGAGCAGCACTTT	TRBV20		TRBJ2-1	TRBC	0	1	TRB_only
1	Normal_A_LN	426	clonotype426	clonotype426_consensus_875	1	0.000170039							CGARGRGSTEVFF	TGTGGTGCTAGAGGAAGGGGCAGCACTGAAGTGTTCTTC	TRBV20		TRBJ1-1	TRBC	0	1	TRB_only
1	Normal_A_LN	427	clonotype427	clonotype427_consensus_876	1	0.000170039							CGASIHRDGTLHF	TGTGGTGCTAGCATCCACAGGGATGGCACCTTGCACTTT	TRBV20		TRBJ1-3	TRBC	0	1	TRB_only
1	Normal_A_LN	428	clonotype428	clonotype428_consensus_877	1	0.000170039							CGASPGHSYEQYF	TGTGGTGCTAGCCCCGGACATAGCTACGAGCAGTATTTC	TRBV20		TRBJ2-6	TRBC	0	1	TRB_only
1	Normal_A_LN	429	clonotype429	clonotype429_consensus_878	1	0.000170039							CGASDYRENTQYF	TGTGGTGCTAGCGACTACAGGGAAAATACCCAGTACTTC	TRBV20		TRBJ2-5	TRBC	0	1	TRB_only
1	Normal_A_LN	430	clonotype430	clonotype430_consensus_879	1	0.000170039							CGASGTGRNTLHF	TGTGGTGCTAGCGGTACAGGAAGAAACACCTTGCACTTT	TRBV20	TRBD1	TRBJ1-3	TRBC	0	1	TRB_only
1	Normal_A_LN	431	clonotype431	clonotype431_consensus_880	1	0.000170039							CGARSGDDGEQHF	TGTGGTGCTAGGTCCGGGGACGATGGGGAGCAGCACTTT	TRBV20		TRBJ2-1	TRBC	0	1	TRB_only
1	Normal_A_LN	432	clonotype432	clonotype432_consensus_881	1	0.000170039							CGASKQAIYDFNF	TGTGGTGCTAGTAAACAGGCGATTTATGATTTTAACTTT	TRBV20		TRBJ1-2	TRBC	0	1	TRB_only
1	Normal_A_LN	433	clonotype433	clonotype433_consensus_882	1	0.000170039							CGASTGVGNTLHF	TGTGGTGCTAGTACCGGGGTGGGAAACACCTTGCACTTT	TRBV20		TRBJ1-3	TRBC	0	1	TRB_only
1	Normal_A_LN	434	clonotype434	clonotype434_consensus_883	1	0.000170039							CGASQELDEKLYF	TGTGGTGCTAGTCAAGAGCTCGATGAAAAATTGTATTTT	TRBV20		TRBJ1-4	TRBC	0	1	TRB_only
1	Normal_A_LN	435	clonotype435	clonotype435_consensus_884	1	0.000170039							CGASQVGYGEQHF	TGTGGTGCTAGTCAAGTTGGCTATGGGGAGCAGCACTTT	TRBV20		TRBJ2-1	TRBC	0	1	TRB_only
1	Normal_A_LN	436	clonotype436	clonotype436_consensus_885	1	0.000170039							CGASHRRGEKLYF	TGTGGTGCTAGTCACCGTCGGGGTGAAAAATTGTATTTT	TRBV20		TRBJ1-4	TRBC	0	1	TRB_only
1	Normal_A_LN	437	clonotype437	clonotype437_consensus_886	1	0.000170039							CGASQTPWDTQYF	TGTGGTGCTAGTCAGACTCCTTGGGATACCCAGTACTTC	TRBV20		TRBJ2-5	TRBC	0	1	TRB_only
1	Normal_A_LN	438	clonotype438	clonotype438_consensus_887	1	0.000170039							CGASPVQGGEQHF	TGTGGTGCTAGTCCCGTACAGGGAGGGGAGCAGCACTTT	TRBV20	TRBD1	TRBJ2-1	TRBC	0	1	TRB_only
1	Normal_A_LN	439	clonotype439	clonotype439_consensus_888	1	0.000170039							CGASRDRGTEVFF	TGTGGTGCTAGTCGGGACAGGGGAACTGAAGTGTTCTTC	TRBV20		TRBJ1-1	TRBC	0	1	TRB_only
1	Normal_A_LN	440	clonotype440	clonotype440_consensus_889	1	0.000170039							CGASGSYISDFNF	TGTGGTGCTAGTGGGTCGTACATCTCGGATTTTAACTTT	TRBV20		TRBJ1-2	TRBC	0	1	TRB_only
1	Normal_A_LN	441	clonotype441	clonotype441_consensus_890	1	0.000170039							CGASYRGHTEVFF	TGTGGTGCTAGTTACAGGGGGCACACTGAAGTGTTCTTC	TRBV20	TRBD1	TRBJ1-1	TRBC	0	1	TRB_only
1	Normal_A_LN	442	clonotype442	clonotype442_consensus_891	1	0.000170039							CGASYTRVDTQYF	TGTGGTGCTAGTTATACCAGGGTTGATACCCAGTACTTC	TRBV20		TRBJ2-4	TRBC	0	1	TRB_only
1	Normal_A_LN	443	clonotype443	clonotype443_consensus_892	1	0.000170039							CGAIQGADTEVFF	TGTGGTGCTATACAGGGGGCGGACACTGAAGTGTTCTTC	TRBV20	TRBD1	TRBJ1-1	TRBC	0	1	TRB_only
1	Normal_A_LN	444	clonotype444	clonotype444_consensus_893	1	0.000170039							CGAIVQAGDTLHF	TGTGGTGCTATCGTACAGGCGGGGGACACCTTGCACTTT	TRBV20	TRBD1	TRBJ1-3	TRBC	0	1	TRB_only
1	Normal_A_LN	445	clonotype445	clonotype445_consensus_894	1	0.000170039							CGAMGTVQETQYF	TGTGGTGCTATGGGTACAGTTCAAGAAACTCAGTATTTC	TRBV20		TRBJ2-3	TRBC	0	1	TRB_only
1	Normal_A_LN	446	clonotype446	clonotype446_consensus_895	1	0.000170039							CGAQEDYNSPLYF	TGTGGTGCTCAAGAGGACTATAACTCGCCCCTCTACTTT	TRBV20		TRBJ1-6	TRBC	0	1	TRB_only
1	Normal_A_LN	447	clonotype447	clonotype447_consensus_896	1	0.000170039							CGAPSTGNYDFNF	TGTGGTGCTCCAAGTACAGGAAATTATGATTTTAACTTT	TRBV20		TRBJ1-2	TRBC	0	1	TRB_only
1	Normal_A_LN	448	clonotype448	clonotype448_consensus_897	1	0.000170039							CGARGTGDEKLYF	TGTGGTGCTCGAGGTACAGGGGACGAAAAATTGTATTTT	TRBV20	TRBD1	TRBJ1-4	TRBC	0	1	TRB_only
1	Normal_A_LN	449	clonotype449	clonotype449_consensus_898	1	0.000170039							CGARVGVSETQYF	TGTGGTGCTCGTGTGGGGGTCTCAGAAACTCAGTATTTC	TRBV20		TRBJ2-3	TRBC	0	1	TRB_only
1	Normal_A_LN	450	clonotype450	clonotype450_consensus_899	1	0.000170039							CGALNTGGDTLHF	TGTGGTGCTCTTAATACAGGGGGGGACACCTTGCACTTT	TRBV20	TRBD1	TRBJ1-3	TRBC	0	1	TRB_only
1	Normal_A_LN	451	clonotype451	clonotype451_consensus_900	1	0.000170039							CGAGVQGANTLHF	TGTGGTGCTGGAGTACAGGGGGCAAACACCTTGCACTTT	TRBV20	TRBD1	TRBJ1-3	TRBC	0	1	TRB_only
1	Normal_A_LN	452	clonotype452	clonotype452_consensus_901	1	0.000170039							CGASTGGDTEVFF	TGTGGTGCTTCGACAGGGGGGGACACTGAAGTGTTCTTC	TRBV20		TRBJ1-1	TRBC	0	1	TRB_only
1	Normal_A_LN	453	clonotype453	clonotype453_consensus_902	1	0.000170039							CGASYTINSPLYF	TGTGGTGCTTCGTACACGATTAACTCGCCCCTCTACTTT	TRBV20		TRBJ1-6	TRBC	0	1	TRB_only
1	Normal_A_LN	454	clonotype454	clonotype454_consensus_903	1	0.000170039							CGALAQPQNTQYF	TGTGGTGCTTTAGCTCAGCCGCAAAATACCCAGTACTTC	TRBV20		TRBJ2-5	TRBC	0	1	TRB_only
1	Normal_A_LN	455	clonotype455	clonotype455_consensus_904	1	0.000170039							CGVAGGITETQYF	TGTGGTGTCGCTGGGGGGATCACAGAAACTCAGTATTTC	TRBV20		TRBJ2-3	TRBC	0	1	TRB_only
1	Normal_A_LN	456	clonotype456	clonotype456_consensus_905	1	0.000170039	CAPGSNNRLIW	TGTGCCCCGGGTAGCAACAATCGGTTGATCTGG	TRAV21		TRAJ33	TRAC							1	0	TRA_only
1	Normal_A_LN	457	clonotype457	clonotype457_consensus_906	1	0.000170039							CASGKGGEQHF	TGTGCTAGCGGAAAGGGGGGGGAGCAGCACTTT	TRBV4-2		TRBJ2-1	TRBC	0	1	TRB_only
1	Normal_A_LN	458	clonotype458	clonotype458_consensus_907	1	0.000170039							CASGKGGEQHF	TGTGCTAGCGGAAAGGGGGGGGAGCAGCACTTT	TRBV4-2		TRBJ2-1	TRBC	0	1	TRB_only
1	Normal_A_LN	459	clonotype459	clonotype459_consensus_908	1	0.000170039							CATERGRDFNF	TGCGCCACAGAACGGGGGAGGGATTTTAACTTT	TRBV28		TRBJ1-2	TRBC	0	1	TRB_only
1	Normal_A_LN	460	clonotype460	clonotype460_consensus_909	1	0.000170039							CASSRWGEQHF	TGCGCCAGCTCTAGGTGGGGGGAGCAGCACTTT	TRBV28		TRBJ2-1	TRBC	0	1	TRB_only
1	Normal_A_LN	461	clonotype461	clonotype461_consensus_911;clonotype461_consensus_912;clonotype461_consensus_910	1	0.000170039	CLLEKLTF;CVLAGVTSDNRYSLNF	TGTCTTCTAGAGAAGCTGACATTT;TGTGTTCTTGCAGGAGTGACCTCAGACAACAGGTATAGCCTCAATTTT	TRAV40;TRAV38-2	;	TRAJ56;TRAJ41	TRAC;TRAC	CGATIRPHGEQHF	TGTGGTGCCACCATTCGCCCTCATGGGGAGCAGCACTTT	TRBV20		TRBJ2-1	TRBC	2	1	extra_TRA
1	Normal_A_LN	462	clonotype462	clonotype462_consensus_914;clonotype462_consensus_913	1	0.000170039	CLLRDTSNNDRLFF	TGTCTTCTGAGAGATACAAGCAACAATGACAGACTCTTCTTT	TRAV40		TRAJ34	TRAC	CGASEGVTGEQHF	TGTGGCGCAAGCGAGGGGGTTACGGGGGAGCAGCACTTT	TRBV20		TRBJ2-1	TRBC	1	1	TRA_TRB_pair
1	Normal_A_LN	463	clonotype463	clonotype463_consensus_916;clonotype463_consensus_917;clonotype463_consensus_915	1	0.000170039	TTDSAIYFCA;CAVEGFWVGSQLTF	ACCACAGACTCAGCCATTTACTTCTGTGCG;TGTGCGGTGGAGGGTTTCTGGGTTGGTAGCCAGCTCACATTC	TRAV22;TRAV43-4	;	TRAJ33;TRAJ28	TRAC;TRAC	CGASKDSRGEQHF	TGTGGTGCTAGCAAGGACTCAAGAGGGGAGCAGCACTTT	TRBV20		TRBJ2-1	TRBC	2	1	extra_TRA
1	Normal_A_LN	464	clonotype464	clonotype464_consensus_919;clonotype464_consensus_918	1	0.000170039	CAVETGKLTF	TGTGCGGTGGAGACCGGCAAATTAACCTTT	TRAV43-1		TRAJ27	TRAC	CGARLGGDTEVFF	TGTGGTGCTAGGTTGGGCGGGGACACTGAAGTGTTCTTC	TRBV20		TRBJ1-1	TRBC	1	1	TRA_TRB_pair
1	Normal_A_LN	465	clonotype465	clonotype465_consensus_922;clonotype465_consensus_923;clonotype465_consensus_920;clonotype465_consensus_921	1	0.000170039	CALPLFSNNDRLFF;CAVVYNRLYF	TGTGCGCTCCCCCTGTTCAGCAACAATGACAGACTCTTCTTT;TGTGCGGTGGTATATAACAGACTTTACTTT	TRAV43-1;TRAV43-4	;	TRAJ34;TRAJ21	TRAC;TRAC	CADSYGRGGYEQYF;CGASQEIGSPLYF	TGTGCCGACAGTTATGGGAGGGGGGGCTACGAGCAGTATTTC;TGTGGTGCTAGTCAGGAGATAGGCTCGCCCCTCTACTTT	TRBV10;TRBV20	TRBD1;	TRBJ2-6;TRBJ1-6	TRBC;TRBC	2	2	extra_TRA_TRB
1	Normal_A_LN	466	clonotype466	clonotype466_consensus_926;clonotype466_consensus_927;clonotype466_consensus_924;clonotype466_consensus_925	1	0.000170039	CASGNNARIFF;CAVNARIFF	TGTGCCTCCGGGAACAACGCCAGAATCTTCTTT;TGTGCAGTAAACGCCAGAATCTTCTTT	TRAV9-6;TRAV21	;	TRAJ31;TRAJ31	TRAC;TRAC	CASSSDLSGEQYF;CGASLGPSGEQHF	TGTGCCAGCAGTTCCGACCTCTCGGGCGAGCAGTATTTC;TGTGGTGCTAGTCTGGGTCCATCGGGGGAGCAGCACTTT	TRBV26;TRBV20	;	TRBJ2-6;TRBJ2-1	TRBC;TRBC	2	2	extra_TRA_TRB
1	Normal_A_LN	467	clonotype467	clonotype467_consensus_929;clonotype467_consensus_930;clonotype467_consensus_928	1	0.000170039	CALDTGSSYGKLTF;CLLRDSDMGGNNKLTF	TGTGCCCTGGATACTGGCTCCAGCTATGGAAAGCTGACATTT;TGTCTTCTGAGAGACTCTGATATGGGAGGCAATAATAAGCTGACATTT	TRAV9-7;TRAV40	;	TRAJ52;TRAJ56	TRAC;TRAC	CASRHNTEVFF	TGCGCCAGCCGTCATAACACTGAAGTGTTCTTC	TRBV28		TRBJ1-1	TRBC	2	1	extra_TRA
1	Normal_A_LN	468	clonotype468	clonotype468_consensus_932;clonotype468_consensus_933;clonotype468_consensus_931	1	0.000170039	CAVEDRVGKLTF;CAVPELGKLTF	TGTGCGGTGGAGGATCGCGTGGGCAAACTCACATTT;TGTGCGGTCCCAGAACTGGGCAAACTCACATTT	TRAV43-4;TRAV43-4	;	TRAJ2;TRAJ2	TRAC;TRAC	CSTTTGGAGEQYF	TGCAGCACTACTACAGGGGGGGCCGGCGAGCAGTATTTC	TRBV29	TRBD1	TRBJ2-6	TRBC	2	1	extra_TRA
1	Normal_A_LN	469	clonotype469	clonotype469_consensus_935;clonotype469_consensus_934	1	0.000170039	CAVEGDNRLYF	TGTGCGGTGGAGGGGGATAACAGACTTTACTTT	TRAV43-4		TRAJ21	TRAC	CGAASVGTYEQYF	TGTGGTGCCGCCTCGGTAGGAACCTACGAGCAGTATTTC	TRBV20		TRBJ2-6	TRBC	1	1	TRA_TRB_pair
1	Normal_A_LN	470	clonotype470	clonotype470_consensus_938;clonotype470_consensus_936;clonotype470_consensus_937	1	0.000170039	CAVITDVGFKF	TGTGCGGTGATAACGGATGTGGGCTTCAAATTT	TRAV43-1		TRAJ9	TRAC	CASSPVQGTNSPLYF;CGATHALQNTQYF	TGCGCCAGTAGTCCGGTACAGGGTACGAACTCGCCCCTCTACTTT;TGTGGTGCTACACACGCCCTTCAAAATACCCAGTACTTC	TRBV28;TRBV20	TRBD1;	TRBJ1-6;TRBJ2-5	TRBC;TRBC	1	2	extra_TRB
1	Normal_A_LN	471	clonotype471	clonotype471_consensus_940;clonotype471_consensus_939	1	0.000170039	CAVVDYNRLYF	TGTGCGGTGGTAGACTATAACAGACTTTACTTT	TRAV43-4		TRAJ21	TRAC	CGASLEENSPLYF	TGTGGTGCTAGTCTTGAGGAAAACTCGCCCCTCTACTTT	TRBV20		TRBJ1-6	TRBC	1	1	TRA_TRB_pair
1	Normal_A_LN	472	clonotype472	clonotype472_consensus_942;clonotype472_consensus_941	1	0.000170039	CAAGDIGKLIF	TGTGCTGCGGGAGACATAGGAAAACTCATCTTT	TRAV8-2		TRAJ37	TRAC	CADSRYNDFNF	TGTGCCGACAGTCGTTATAACGATTTTAACTTT	TRBV10		TRBJ1-2	TRBC	1	1	TRA_TRB_pair
1	Normal_A_LN	473	clonotype473	clonotype473_consensus_944;clonotype473_consensus_943	1	0.000170039	CAPRWNARIFF	TGTGCCCCCCGTTGGAACGCCAGAATCTTCTTT	TRAV9-7		TRAJ31	TRAC	CASSYRDEQYF	TGTGCCAGCAGTTACAGAGACGAGCAGTATTTC	TRBV26		TRBJ2-6	TRBC	1	1	TRA_TRB_pair
1	Normal_A_LN	474	clonotype474	clonotype474_consensus_946;clonotype474_consensus_945	1	0.000170039	CAPRVGYNRLYF	TGTGCGCCACGGGTCGGCTATAACAGACTTTACTTT	TRAV43-1		TRAJ21	TRAC	CSTMGEDNQAQHF	TGCAGCACAATGGGGGAGGACAACCAGGCACAGCACTTT	TRBV29		TRBJ1-5	TRBC	1	1	TRA_TRB_pair
1	Normal_A_LN	475	clonotype475	clonotype475_consensus_948;clonotype475_consensus_947	1	0.000170039	CALSSPNRLYF	TGTGCCCTGAGTTCTCCTAACAGACTTTACTTT	TRAV9-7		TRAJ21	TRAC	CSTRIGTSDTLHF	TGCAGCACTAGAATCGGTACAAGTGACACCTTGCACTTT	TRBV29	TRBD1	TRBJ1-3	TRBC	1	1	TRA_TRB_pair
1	Normal_A_LN	476	clonotype476	clonotype476_consensus_951;clonotype476_consensus_952;clonotype476_consensus_949;clonotype476_consensus_950	1	0.000170039	CAASDSNNRLIW;CALRAGGNQKFTF	TGTGCTGCGAGTGATAGCAACAATCGGTTGATCTGG;TGTGCCCTGAGAGCTGGGGGTAACCAAAAGTTTACCTTT	TRAV8-2;TRAV9-6	;	TRAJ33;TRAJ13	TRAC;TRAC	CASSLGQGGTETQYF;CSTRERGIDEQYF	TGTGCCAGCAGCCTAGGGCAGGGAGGCACAGAAACTCAGTATTTC;TGCAGCACTAGAGAGCGGGGTATCGACGAGCAGTATTTC	TRBV3-1;TRBV29	;	TRBJ2-3;TRBJ2-6	TRBC;TRBC	2	2	extra_TRA_TRB
1	Normal_A_LN	477	clonotype477	clonotype477_consensus_954;clonotype477_consensus_953	1	0.000170039	CAPPSSEKIIF	TGTGCCCCGCCTAGTTCGGAAAAAATCATCTTT	TRAV9-6		TRAJ30	TRAC	CSTSQIEQNTQYF	TGCAGCACTAGTCAGATAGAGCAAAATACCCAGTACTTC	TRBV29		TRBJ2-5	TRBC	1	1	TRA_TRB_pair
1	Normal_A_LN	478	clonotype478	clonotype478_consensus_956;clonotype478_consensus_955	1	0.000170039	TTDSAIYFCAVP	ACCACAGACTCAGCCATTTACTTCTGTGCGGTGCCG	TRAV22		TRAJ54	TRAC	CGAQIDARNTLHF	TGTGGTGCCCAAATAGACGCCCGAAACACCTTGCACTTT	TRBV20		TRBJ1-3	TRBC	1	1	TRA_TRB_pair
1	Normal_A_LN	479	clonotype479	clonotype479_consensus_958;clonotype479_consensus_957	1	0.000170039	CAASDRNARIFF	TGTGCTGCGAGTGATCGTAACGCCAGAATCTTCTTT	TRAV8-2		TRAJ31	TRAC	CGARTGGSYEQYF	TGTGGTGCCCGAACAGGTGGGAGCTACGAGCAGTATTTC	TRBV20		TRBJ2-6	TRBC	1	1	TRA_TRB_pair
1	Normal_A_LN	480	clonotype480	clonotype480_consensus_961;clonotype480_consensus_962;clonotype480_consensus_959;clonotype480_consensus_960	1	0.000170039	CALLSGGNQKFTF;CAVEASSYNYIF	TGTGCCCTTCTTTCTGGGGGTAACCAAAAGTTTACCTTT;TGTGCGGTGGAGGCGAGTAGTTACAACTACATTTTT	TRAV9-9;TRAV43-4	;	TRAJ13;TRAJ20	TRAC;TRAC	CASSLVGGLSGEQHF;CGARAIPGGEQHF	TGTGCCAGCAGCCTAGTTGGGGGACTCTCGGGGGAGCAGCACTTT;TGTGGTGCCCGGGCTATACCGGGTGGGGAGCAGCACTTT	TRBV3-1;TRBV20	;	TRBJ2-1;TRBJ2-1	TRBC;TRBC	2	2	extra_TRA_TRB
1	Normal_A_LN	481	clonotype481	clonotype481_consensus_964;clonotype481_consensus_963	1	0.000170039	CAVDIGSEKIIF	TGTGCGGTGGACATTGGTTCGGAAAAAATCATCTTT	TRAV43-4		TRAJ30	TRAC	CGASYAVSGQLYF	TGTGGTGCCTCTTACGCCGTATCGGGGCAGCTGTACTTC	TRBV20		TRBJ2-2	TRBC	1	1	TRA_TRB_pair
1	Normal_A_LN	482	clonotype482	clonotype482_consensus_966;clonotype482_consensus_965	1	0.000170039	CAVHYSNNRLIW	TGTGCAGTCCATTATAGCAACAATCGGTTGATCTGG	TRAV34		TRAJ33	TRAC	CGATTIQSGEQYF	TGTGGTGCTACCACAATTCAGAGCGGCGAGCAGTATTTC	TRBV20		TRBJ2-6	TRBC	1	1	TRA_TRB_pair
1	Normal_A_LN	483	clonotype483	clonotype483_consensus_968;clonotype483_consensus_967	1	0.000170039	CAVLGNQNFYF	TGTGCAGTATTGGGTAACCAGAACTTCTATTTT	TRAV21		TRAJ49	TRAC	CGATTSGAETQYF	TGTGGTGCTACTACAAGCGGGGCAGAAACTCAGTATTTC	TRBV20		TRBJ2-3	TRBC	1	1	TRA_TRB_pair
1	Normal_A_LN	484	clonotype484	clonotype484_consensus_970;clonotype484_consensus_969	1	0.000170039	CVMSSRVGFKF	TGTGTCATGAGCTCCCGGGTGGGCTTCAAATTT	TRAV9-10		TRAJ9	TRAC	CGARMGINYEQYF	TGTGGTGCTAGAATGGGGATCAACTACGAGCAGTATTTC	TRBV20		TRBJ2-6	TRBC	1	1	TRA_TRB_pair
1	Normal_A_LN	485	clonotype485	clonotype485_consensus_972;clonotype485_consensus_971	1	0.000170039	CAVDRSWNRLYF	TGTGCTGTGGATCGCTCCTGGAACAGACTTTACTTT	TRAV28		TRAJ21	TRAC	CGASRESGATQHF	TGTGGTGCTAGCAGGGAATCCGGCGCGACACAGCACTTT	TRBV20		TRBJ1-5	TRBC	1	1	TRA_TRB_pair
1	Normal_A_LN	486	clonotype486	clonotype486_consensus_974;clonotype486_consensus_973	1	0.000170039	CAAPGSGRDLIF	TGTGCAGCTCCTGGCTCTGGCAGGGATTTGATCTTC	TRAV34		TRAJ26	TRAC	CGARAELNSPLYF	TGTGGTGCTAGGGCCGAGCTAAACTCGCCCCTCTACTTT	TRBV20		TRBJ1-6	TRBC	1	1	TRA_TRB_pair
1	Normal_A_LN	487	clonotype487	clonotype487_consensus_977;clonotype487_consensus_978;clonotype487_consensus_975;clonotype487_consensus_976	1	0.000170039	CAVAVVMGKLTF;CAVVGAGNRLTF	TGTGCGGTGGCTGTTGTGATGGGCAAACTCACATTT;TGTGCGGTGGTGGGGGCAGGCAACAGGCTCACATTT	TRAV43-1;TRAV43-4	;	TRAJ2;TRAJ39	TRAC;TRAC	CASTEWGGGLYDFNF;CGASRTGGFDFNF	TGTGCCAGCACCGAGTGGGGGGGGGGCCTTTATGATTTTAACTTT;TGTGGTGCTAGTCGAACAGGGGGATTTGATTTTAACTTT	TRBV18;TRBV20	;	TRBJ1-2;TRBJ1-2	TRBC;TRBC	2	2	extra_TRA_TRB
1	Normal_A_LN	488	clonotype488	clonotype488_consensus_981;clonotype488_consensus_979;clonotype488_consensus_980	1	0.000170039	CALGGNQKFTF	TGTGCCCTTGGGGGTAACCAAAAGTTTACCTTT	TRAV9-9		TRAJ13	TRAC	CASSLALSSPNNEKLYF;CGASSNLGGEQHF	TGTGCCAGCAGCCTAGCTCTTAGTTCACCTAACAATGAAAAATTGTATTTT;TGTGGTGCTAGTTCGAATCTGGGTGGGGAGCAGCACTTT	TRBV3-1;TRBV20	;	TRBJ1-4;TRBJ2-1	TRBC;TRBC	1	2	extra_TRB
1	Normal_A_LN	489	clonotype489	clonotype489_consensus_983;clonotype489_consensus_982	1	0.000170039	CAVDSNNDRLFF	TGTGCGGTGGACAGCAACAATGACAGACTCTTCTTT	TRAV43-4		TRAJ34	TRAC	CGAPTDSTETQYF	TGTGGTGCTCCAACTGATAGCACAGAAACTCAGTATTTC	TRBV20		TRBJ2-3	TRBC	1	1	TRA_TRB_pair
1	Normal_A_LN	490	clonotype490	clonotype490_consensus_986;clonotype490_consensus_987;clonotype490_consensus_984;clonotype490_consensus_985	1	0.000170039	CAATDFSGNRLYF;CAVGRQGFSFIF	TGTGCTGCGACCGACTTTAGCGGTAACAGACTTTACTTT;TGTGCTGTGGGGCGACAAGGCTTCTCTTTTATATTT	TRAV8-2;TRAV28	;	TRAJ21;TRAJ25	TRAC;TRAC	CASSPWTSDTETQYF;CGAPQGVGGEQHF	TGTGCCAGCAGCCCCTGGACCTCGGACACAGAAACTCAGTATTTC;TGTGGTGCTCCCCAGGGGGTGGGTGGGGAGCAGCACTTT	TRBV3-1;TRBV20	;	TRBJ2-3;TRBJ2-1	TRBC;TRBC	2	2	extra_TRA_TRB
1	Normal_A_LN	491	clonotype491	clonotype491_consensus_989;clonotype491_consensus_990;clonotype491_consensus_988	1	0.000170039	CAVESNYNQGGKLIF;CLLRDTFRRASALGKLHF	TGTGCGGTGGAATCGAATTATAACCAGGGAGGAAAGCTTATCTTC;TGTCTTCTGAGAGATACCTTCAGGCGAGCCTCAGCCTTAGGGAAACTGCACTTC	TRAV43-1;TRAV40	;	TRAJ23;TRAJ18	TRAC;TRAC	CGARGGFGTEVFF	TGTGGTGCTCGAGGAGGGTTTGGCACTGAAGTGTTCTTC	TRBV20		TRBJ1-1	TRBC	2	1	extra_TRA
1	Normal_A_LN	492	clonotype492	clonotype492_consensus_992;clonotype492_consensus_993;clonotype492_consensus_991	1	0.000170039	CAVEGQNYGLHF;CAVSPGRYNYNRLYF	TGTGCGGTGGAGGGGCAAAACTATGGCCTTCACTTT;TGTGCAGTGAGCCCTGGGCGTTACAACTATAACAGACTTTACTTT	TRAV43-1;TRAV12	;	TRAJ43;TRAJ21	TRAC;TRAC	CGAEGTGDGEQYF	TGTGGTGCTGAGGGTACAGGGGACGGCGAGCAGTATTTC	TRBV20	TRBD1	TRBJ2-6	TRBC	2	1	extra_TRA
1	Normal_A_LN	493	clonotype493	clonotype493_consensus_995;clonotype493_consensus_994	1	0.000170039	CAVVNNARIFF	TGTGCAGTCGTTAACAACGCCAGAATCTTCTTT	TRAV21		TRAJ31	TRAC	CGAGLAASGEQHF	TGTGGTGCTGGATTGGCAGCTTCGGGGGAGCAGCACTTT	TRBV20		TRBJ2-1	TRBC	1	1	TRA_TRB_pair
1	Normal_A_LN	494	clonotype494	clonotype494_consensus_997;clonotype494_consensus_996	1	0.000170039	CAVSKSNNLIF	TGTGCAGTATCGAAAAGCAACAACTTAATCTTT	TRAV21		TRAJ48	TRAC	CGVLTRPTETQYF	TGTGGTGTTCTGACGAGGCCCACAGAAACTCAGTATTTC	TRBV20		TRBJ2-3	TRBC	1	1	TRA_TRB_pair
1	Normal_A_LN	495	clonotype495	clonotype495_consensus_999;clonotype495_consensus_998	1	0.000170039	CAVRDIGKLIF	TGTGCAGTAAGGGACATAGGAAAACTCATCTTT	TRAV21		TRAJ37	TRAC	CASSSDGEQHF	TGTGCCAGCAGCTCCGATGGGGAGCAGCACTTT	TRBV3-2		TRBJ2-1	TRBC	1	1	TRA_TRB_pair
1	Normal_A_LN	496	clonotype496	clonotype496_consensus_1001;clonotype496_consensus_1000	1	0.000170039	CAVVGNYGLHF	TGTGCAGTAGTGGGTAACTATGGCCTTCACTTT	TRAV21		TRAJ43	TRAC	CASRSGADFNF	TGCGCCAGTAGATCCGGGGCTGATTTTAACTTT	TRBV28		TRBJ1-2	TRBC	1	1	TRA_TRB_pair
1	Normal_A_LN	497	clonotype497	clonotype497_consensus_1004;clonotype497_consensus_1005;clonotype497_consensus_1002;clonotype497_consensus_1003	1	0.000170039	CAMNKSGGNQKFTF;CAVGNQGGKLIF	TGTGCCATGAATAAGTCTGGGGGTAACCAAAAGTTTACCTTT;TGTGCGGTGGGGAACCAGGGAGGAAAGCTTATCTTC	TRAV9-8;TRAV43-1	;	TRAJ13;TRAJ23	TRAC;TRAC	CASSPVDTQYF;CASSQTDRKDDFNF	TGCGCCAGTAGTCCCGTGGATACCCAGTACTTC;TGTGCCAGCAGCCAAACGGATAGGAAGGATGATTTTAACTTT	TRBV28;TRBV3-2	;	TRBJ2-5;TRBJ1-2	TRBC;TRBC	2	2	extra_TRA_TRB
1	Normal_A_LN	498	clonotype498	clonotype498_consensus_1008;clonotype498_consensus_1009;clonotype498_consensus_1006;clonotype498_consensus_1007	1	0.000170039	CAGPNSGRDLIF;CAVEALSIGNNRKLIW	TGTGCGGGGCCAAACTCTGGCAGGGATTTGATCTTC;TGTGCGGTGGAGGCATTGAGTATTGGCAACAACCGTAAGCTGATTTGG	TRAV43-4;TRAV43-1	;	TRAJ26;TRAJ38	TRAC;TRAC	CASSHRLPEEQYF;CASTWKGEQHF	TGTGCCAGCAGCCACCGTCTACCTGAGGAGCAGTATTTC;TGTGCCAGCACCTGGAAGGGGGAGCAGCACTTT	TRBV3-2;TRBV15	;	TRBJ2-6;TRBJ2-1	TRBC;TRBC	2	2	extra_TRA_TRB
1	Normal_A_LN	499	clonotype499	clonotype499_consensus_1011;clonotype499_consensus_1010	1	0.000170039	CAASSNYNRLYF	TGTGCTGCGAGTTCAAACTATAACAGACTTTACTTT	TRAV8-2		TRAJ21	TRAC	CASSNRLLEFF	TGTGCCAGCAGTAATCGCCTACTTGAGTTCTTC	TRBV15		TRBJ1-1	TRBC	1	1	TRA_TRB_pair
1	Normal_A_LN	500	clonotype500	clonotype500_consensus_1013;clonotype500_consensus_1012	1	0.000170039	CANRGSTNNLVF	TGTGCCAATCGTGGGAGCACCAATAATCTGGTGTTC	TRAV9-7		TRAJ16	TRAC	CATSPGYEQYF	TGTGCCACCTCGCCGGGCTACGAGCAGTATTTC	TRBV26		TRBJ2-6	TRBC	1	1	TRA_TRB_pair
1	Normal_A_LN	501	clonotype501	clonotype501_consensus_1015;clonotype501_consensus_1014	1	0.000170039	CAVLFSNNDRLFF	TGTGCGGTCCTATTCAGCAACAATGACAGACTCTTCTTT	TRAV43-4		TRAJ34	TRAC	CASSDLYTQYF	TGTGCCAGCAGCGATCTATATACCCAGTACTTC	TRBV26		TRBJ2-5	TRBC	1	1	TRA_TRB_pair
1	Normal_A_LN	502	clonotype502	clonotype502_consensus_1017;clonotype502_consensus_1016	1	0.000170039	CAHNSDNRYSLNF	TGTGCTCATAACTCAGACAACAGGTATAGCCTCAATTTT	TRAV28		TRAJ41	TRAC	CASSLNAEQYF	TGTGCCAGCAGCTTAAATGCCGAGCAGTATTTC	TRBV26		TRBJ2-6	TRBC	1	1	TRA_TRB_pair
1	Normal_A_LN	503	clonotype503	clonotype503_consensus_1019;clonotype503_consensus_1018	1	0.000170039	CAVETNNNARIFF	TGTGCGGTGGAAACCAATAACAACGCCAGAATCTTCTTT	TRAV43-5		TRAJ31	TRAC	CASSFDGEQHF	TGTGCCAGCAGTTTCGATGGGGAGCAGCACTTT	TRBV26		TRBJ2-1	TRBC	1	1	TRA_TRB_pair
1	Normal_A_LN	504	clonotype504	clonotype504_consensus_1021;clonotype504_consensus_1020	1	0.000170039	CAVEGSENVGFKF	TGTGCGGTGGAGGGCTCGGAAAATGTGGGCTTCAAATTT	TRAV43-4		TRAJ9	TRAC	CASGREDEQYF	TGTGCTTCTGGGCGTGAGGACGAGCAGTATTTC	TRBV26		TRBJ2-6	TRBC	1	1	TRA_TRB_pair
1	Normal_A_LN	505	clonotype505	clonotype505_consensus_1023;clonotype505_consensus_1022	1	0.000170039	CVMSENYNRLYF	TGTGTCATGAGTGAGAACTATAACAGACTTTACTTT	TRAV9-10		TRAJ21	TRAC	CSTSTGTRETQYF	TGCAGCACGTCGACAGGGACTAGGGAAACTCAGTATTTC	TRBV29		TRBJ2-3	TRBC	1	1	TRA_TRB_pair
1	Normal_A_LN	506	clonotype506	clonotype506_consensus_1025;clonotype506_consensus_1024	1	0.000170039	CAVDSWSSYNYIF	TGTGCGGTGGATTCGTGGAGTAGTTACAACTACATTTTT	TRAV43-1		TRAJ20	TRAC	CSTTTGGDGEQHF	TGCAGCACTACCACAGGGGGTGACGGGGAGCAGCACTTT	TRBV29		TRBJ2-1	TRBC	1	1	TRA_TRB_pair
1	Normal_A_LN	507	clonotype507	clonotype507_consensus_1027;clonotype507_consensus_1026	1	0.000170039	CVMREFGDRLYF	TGTGTCATGAGGGAATTTGGGGACAGACTTTACTTT	TRAV9-5		TRAJ21	TRAC	CSTRPSVNGEQYF	TGCAGCACTAGACCGTCCGTCAACGGCGAGCAGTATTTC	TRBV29		TRBJ2-6	TRBC	1	1	TRA_TRB_pair
1	Normal_A_LN	508	clonotype508	clonotype508_consensus_1029;clonotype508_consensus_1028	1	0.000170039	CAVNNNNARIFF	TGTGCAGTTAATAATAACAACGCCAGAATCTTCTTT	TRAV21		TRAJ31	TRAC	CSIRRGGGEDFNF	TGCAGCATAAGAAGAGGGGGCGGTGAAGATTTTAACTTT	TRBV29	TRBD1	TRBJ1-2	TRBC	1	1	TRA_TRB_pair
1	Normal_A_LN	509	clonotype509	clonotype509_consensus_1031;clonotype509_consensus_1030	1	0.000170039	CAVKRGDIGKLIF	TGTGCGGTAAAAAGGGGTGACATAGGAAAACTCATCTTT	TRAV43-4		TRAJ37	TRAC	CGPRVGGSYEQYF	TGTGGTCCGAGGGTGGGGGGTTCTTACGAGCAGTATTTC	TRBV20		TRBJ2-6		1	1	TRA_TRB_pair
1	Normal_A_LN	510	clonotype510	clonotype510_consensus_1033;clonotype510_consensus_1032	1	0.000170039	CALIYNYNRLYF	TGTGCCTTGATTTACAACTATAACAGACTTTACTTT	TRAV9-11		TRAJ21	TRAC	CGARYRINSPLYF	TGTGGTGCACGGTACAGGATAAACTCGCCCCTCTACTTT	TRBV20		TRBJ1-6	TRBC	1	1	TRA_TRB_pair
1	Normal_A_LN	511	clonotype511	clonotype511_consensus_1035;clonotype511_consensus_1034	1	0.000170039	CAASDFESNNLIF	TGTGCTGCGAGTGACTTTGAAAGCAACAACTTAATCTTT	TRAV8-2		TRAJ48	TRAC	CGACESRVDTLHF	TGTGGTGCCTGCGAGAGTAGGGTGGACACCTTGCACTTT	TRBV20		TRBJ1-3	TRBC	1	1	TRA_TRB_pair
1	Normal_A_LN	512	clonotype512	clonotype512_consensus_1037;clonotype512_consensus_1036	1	0.000170039	CALRDSDNRLIW	TGTGCCCTGAGAGATTCGGACAATCGGTTGATCTGG	TRAV9-6		TRAJ33	TRAC	CGARTTTSYEQYF	TGTGGTGCTAGAACGACGACGAGTTACGAGCAGTATTTC	TRBV20		TRBJ2-6	TRBC	1	1	TRA_TRB_pair
1	Normal_A_LN	513	clonotype513	clonotype513_consensus_1039;clonotype513_consensus_1038	1	0.000170039	CAPLRSTNNLVF	TGTGCCCCCCTTAGAAGCACCAATAATCTGGTGTTC	TRAV9-9		TRAJ16	TRAC	CGASSTGGDTQYF	TGTGGTGCTAGCTCAACAGGAGGGGATACCCAGTACTTC	TRBV20		TRBJ2-5	TRBC	1	1	TRA_TRB_pair
1	Normal_A_LN	514	clonotype514	clonotype514_consensus_1042;clonotype514_consensus_1043;clonotype514_consensus_1040;clonotype514_consensus_1041	1	0.000170039	CAAGVNNARIFF;CGANRETNTGKLTF	TGTGCAGCAGGAGTTAACAACGCCAGAATCTTCTTT;TGCGGAGCAAATCGGGAAACCAACACAGGCAAATTAACCTTT	TRAV21;TRAV29	;	TRAJ31;TRAJ27	TRAC;TRAC	CGASFIPVQGGFRNTLHF;CGASTGAGYEQYF	TGTGGTGCTAGCTTCATTCCGGTACAGGGTGGCTTTAGAAACACCTTGCACTTT;TGTGGTGCTAGTACGGGGGCTGGCTACGAGCAGTATTTC	TRBV20;TRBV20	TRBD1;	TRBJ1-3;TRBJ2-6	TRBC;TRBC	2	2	extra_TRA_TRB
1	Normal_A_LN	515	clonotype515	clonotype515_consensus_1046;clonotype515_consensus_1044;clonotype515_consensus_1045	1	0.000170039	CAVEQNNNARIFF	TGTGCGGTGGAGCAGAATAACAACGCCAGAATCTTCTTT	TRAV43-1		TRAJ31	TRAC	CASSPPGEGQLYF;CGASPFSGGEQHF	TGTGCCAGCAGCCCACCAGGCGAGGGGCAGCTGTACTTC;TGTGGTGCTAGTCCTTTCTCCGGGGGGGAGCAGCACTTT	TRBV3-2;TRBV20	;	TRBJ2-2;TRBJ2-1	TRBC;TRBC	1	2	extra_TRB
1	Normal_A_LN	516	clonotype516	clonotype516_consensus_1048;clonotype516_consensus_1047	1	0.000170039	CALREGNVGFKF	TGTGCCCTGAGAGAGGGAAATGTGGGCTTCAAATTT	TRAV9-9		TRAJ9	TRAC	CGASYRGAETQYF	TGTGGTGCTAGTTACAGGGGAGCAGAAACTCAGTATTTC	TRBV20	TRBD1	TRBJ2-3	TRBC	1	1	TRA_TRB_pair
1	Normal_A_LN	517	clonotype517	clonotype517_consensus_1050;clonotype517_consensus_1049	1	0.000170039	CALSDYDNRLIW	TGTGCCTTGAGTGATTATGACAATCGGTTGATCTGG	TRAV9-11		TRAJ33	TRAC	CGASWGTENTQYF	TGTGGTGCTAGTTGGGGTACAGAAAATACCCAGTACTTC	TRBV20		TRBJ2-5	TRBC	1	1	TRA_TRB_pair
1	Normal_A_LN	518	clonotype518	clonotype518_consensus_1052;clonotype518_consensus_1051	1	0.000170039	CAASPQSSEKIIF	TGTGCTGCGAGCCCTCAAAGTTCGGAAAAAATCATCTTT	TRAV8-2		TRAJ30	TRAC	CGAIAGSTGQLYF	TGTGGTGCTATCGCCGGTAGCACGGGGCAGCTGTACTTC	TRBV20		TRBJ2-2	TRBC	1	1	TRA_TRB_pair
1	Normal_A_LN	519	clonotype519	clonotype519_consensus_1054;clonotype519_consensus_1053	1	0.000170039	CAVSGSNNRLIW	TGTGCAGTAAGCGGGAGCAACAATCGGTTGATCTGG	TRAV21		TRAJ33	TRAC	CGARPTSDTEVFF	TGTGGTGCTCGACCGACGAGCGACACTGAAGTGTTCTTC	TRBV20		TRBJ1-1	TRBC	1	1	TRA_TRB_pair
1	Normal_A_LN	520	clonotype520	clonotype520_consensus_1056;clonotype520_consensus_1055	1	0.000170039	CALGTGNQNFYF	TGTGCCCTTGGCACCGGTAACCAGAACTTCTATTTT	TRAV9-9		TRAJ49	TRAC	CGGSGGLAYEQYF	TGTGGTGGGTCAGGGGGGCTGGCCTACGAGCAGTATTTC	TRBV20		TRBJ2-6	TRBC	1	1	TRA_TRB_pair
1	Normal_A_LN	521	clonotype521	clonotype521_consensus_1059;clonotype521_consensus_1057;clonotype521_consensus_1058	1	0.000170039	CAVEADQLGKLTF	TGTGCTGTGGAGGCCGATCAGCTGGGCAAACTCACATTT	TRAV28		TRAJ2	TRAC	CADTTLHVTPN;CASSLIEEGKDEQYF	TGTGCCGACACTACCCTACATGTTACACCCAAC;TGTGCCAGCAGCCTTATAGAGGAGGGAAAAGACGAGCAGTATTTC	TRBV10;TRBV3-1	;	TRBJ1-2;TRBJ2-6	TRBC;TRBC	1	2	extra_TRB
1	Normal_A_LN	522	clonotype522	clonotype522_consensus_1061;clonotype522_consensus_1060	1	0.000170039	CAVEADNTGKLTF	TGTGCGGTGGAGGCCGACAACACAGGCAAATTAACCTTT	TRAV43-1		TRAJ27	TRAC	CASSQERVPDF	TGTGCCAGCAGCCAAGAGAGAGTTCCCGACTTT	TRBV3-2		TRBJ2-1	TRBC	1	1	TRA_TRB_pair
1	Normal_A_LN	523	clonotype523	clonotype523_consensus_1063;clonotype523_consensus_1062	1	0.000170039	CAGRGTNTGKLTF	TGTGCGGGCCGCGGCACCAACACAGGCAAATTAACCTTT	TRAV43-1		TRAJ27	TRAC	CASARDTEVFF	TGTGCCTCGGCTCGGGACACTGAAGTGTTCTTC	TRBV4-4		TRBJ1-1	TRBC	1	1	TRA_TRB_pair
1	Normal_A_LN	524	clonotype524	clonotype524_consensus_1065;clonotype524_consensus_1064	1	0.000170039	CAVEGTGYQNLAF	TGTGCGGTGGAGGGGACAGGCTATCAGAACCTTGCATTT	TRAV43-4		TRAJ8	TRAC	CASISGYEQYF	TGCGCCAGCATATCGGGATACGAGCAGTATTTC	TRBV28		TRBJ2-6	TRBC	1	1	TRA_TRB_pair
1	Normal_A_LN	525	clonotype525	clonotype525_consensus_1067;clonotype525_consensus_1066	1	0.000170039	CAPAYGAGNALTF	TGTGCGCCAGCCTACGGGGCAGGAAATGCGTTGACTTTT	TRAV43-4		TRAJ15	TRAC	CASSDYTLHF	TGTGCCAGCAGTGATTACACCTTGCACTTT	TRBV16		TRBJ1-3	TRBC	1	1	TRA_TRB_pair
1	Normal_A_LN	526	clonotype526	clonotype526_consensus_1069;clonotype526_consensus_1070;clonotype526_consensus_1068	1	0.000170039	CAVEARASALGKLHF;CVLAGYGLHF	TGTGCGGTGGAGGCGAGAGCCTCAGCCTTAGGGAAACTGCACTTC;TGTGTTCTTGCAGGATATGGCCTTCACTTT	TRAV43-4;TRAV38-2	;	TRAJ18;TRAJ43	TRAC;TRAC	CASSPGVEQYF	TGTGCCAGCAGTCCAGGGGTCGAGCAGTATTTC	TRBV26	TRBD1	TRBJ2-6	TRBC	2	1	extra_TRA
1	Normal_A_LN	527	clonotype527	clonotype527_consensus_1072;clonotype527_consensus_1071	1	0.000170039	CAAQNYNQGGKLIF	TGTGCGGCCCAGAATTATAACCAGGGAGGAAAGCTTATCTTC	TRAV43-1		TRAJ23	TRAC	CASSLGDTLHF	TGTGCCAGCAGTTTGGGGGATACCTTGCACTTT	TRBV26		TRBJ1-3	TRBC	1	1	TRA_TRB_pair
1	Normal_A_LN	528	clonotype528	clonotype528_consensus_1074;clonotype528_consensus_1073	1	0.000170039	CALSNTGYQNLAF	TGTGCCCTCTCGAACACAGGCTATCAGAACCTTGCATTT	TRAV9-9		TRAJ8	TRAC	CSTPHQGGGEQHF	TGCAGCACACCACATCAGGGAGGTGGGGAGCAGCACTTT	TRBV29		TRBJ2-1	TRBC	1	1	TRA_TRB_pair
1	Normal_A_LN	529	clonotype529	clonotype529_consensus_1076;clonotype529_consensus_1075	1	0.000170039	CALREGNTGKLTF	TGTGCCCTGAGAGAGGGCAACACAGGCAAATTAACCTTT	TRAV9-6		TRAJ27	TRAC	CSTEKGAGETQYF	TGCAGCACAGAGAAGGGGGCTGGAGAAACTCAGTATTTC	TRBV29		TRBJ2-3	TRBC	1	1	TRA_TRB_pair
1	Normal_A_LN	530	clonotype530	clonotype530_consensus_1078;clonotype530_consensus_1077	1	0.000170039	CAAQTVSGNYKYTF	TGTGCTGCCCAGACCGTCTCAGGAAACTACAAATACACCTTT	TRAV28		TRAJ40	TRAC	CSTPSGLGGEQHF	TGCAGCACCCCCTCAGGGTTGGGGGGGGAGCAGCACTTT	TRBV29		TRBJ2-1	TRBC	1	1	TRA_TRB_pair
1	Normal_A_LN	531	clonotype531	clonotype531_consensus_1080;clonotype531_consensus_1079	1	0.000170039	CAGLAGSSYGKLTF	TGTGCTGGCTTAGCCGGCTCCAGCTATGGAAAGCTGACATTT	TRAV28		TRAJ52	TRAC	CSTGTILLYEQYF	TGCAGCACCGGAACTATCTTGTTGTACGAGCAGTATTTC	TRBV29		TRBJ2-6	TRBC	1	1	TRA_TRB_pair
1	Normal_A_LN	532	clonotype532	clonotype532_consensus_1082;clonotype532_consensus_1083;clonotype532_consensus_1081	1	0.000170039	CALSGLRGNRLTF;CALSGPNYGSNNLIF	TGTGCCTTGAGTGGCCTTCGGGGCAACAGGCTCACATTT;TGTGCTCTTAGTGGGCCTAACTATGGAAGCAACAACTTAATCTTT	TRAV9-11;TRAV12	;	TRAJ39;TRAJ48	TRAC;TRAC	CSTKQVLGYEQYF	TGCAGCACTAAACAGGTTTTGGGCTACGAGCAGTATTTC	TRBV29		TRBJ2-6	TRBC	2	1	extra_TRA
1	Normal_A_LN	533	clonotype533	clonotype533_consensus_1085;clonotype533_consensus_1084	1	0.000170039	CALSPNAGNRLTF	TGTGCCCTGAGCCCTAATGCAGGCAACAGGCTCACATTT	TRAV9-7		TRAJ39	TRAC	CSTNRAGVDTQYF	TGCAGCACTAATCGAGCAGGGGTGGATACCCAGTACTTC	TRBV29		TRBJ2-5	TRBC	1	1	TRA_TRB_pair
1	Normal_A_LN	534	clonotype534	clonotype534_consensus_1087;clonotype534_consensus_1086	1	0.000170039	CAVHAGGARKFIF	TGTGCAGTACACGCTGGTGGTGCCAGGAAATTCATCTTT	TRAV21		TRAJ44	TRAC	CSTRDGPSYEQYF	TGCAGCACTAGAGACGGACCTAGCTACGAGCAGTATTTC	TRBV29		TRBJ2-6	TRBC	1	1	TRA_TRB_pair
1	Normal_A_LN	535	clonotype535	clonotype535_consensus_1089;clonotype535_consensus_1088	1	0.000170039	CAVAVDTGARALTF	TGTGCGGTGGCCGTAGACACAGGTGCCAGAGCACTCACTTTT	TRAV43-1		TRAJ5	TRAC	CSTSLRGDTEVFF	TGCAGCACTAGTCTGCGGGGTGACACTGAAGTGTTCTTC	TRBV29		TRBJ1-1	TRBC	1	1	TRA_TRB_pair
1	Normal_A_LN	536	clonotype536	clonotype536_consensus_1091;clonotype536_consensus_1090	1	0.000170039	CAMSAGGNNRLIW	TGTGCCATGAGCGCCGGGGGCAACAATCGGTTGATCTGG	TRAV9-8		TRAJ33	TRAC	CSTGQGLGETQYF	TGCAGCACTGGCCAGGGTTTGGGAGAAACTCAGTATTTC	TRBV29		TRBJ2-3	TRBC	1	1	TRA_TRB_pair
1	Normal_A_LN	537	clonotype537	clonotype537_consensus_1093;clonotype537_consensus_1092	1	0.000170039	CAASANYGSNNLIF	TGTGCAGCAAGCGCTAACTATGGAAGCAACAACTTAATCTTT	TRAV34		TRAJ48	TRAC	CSTLQAARGEQHF	TGCAGCACTTTACAGGCAGCTCGAGGGGAGCAGCACTTT	TRBV29		TRBJ2-1	TRBC	1	1	TRA_TRB_pair
1	Normal_A_LN	538	clonotype538	clonotype538_consensus_1095;clonotype538_consensus_1094	1	0.000170039	CAVEAVGTANKLIF	TGTGCGGTGGAGGCTGTAGGAACAGCTAACAAACTCATCTTT	TRAV43-1		TRAJ45	TRAC	CGPRELNTGQLYF	TGTGGCCCAAGGGAACTTAACACGGGGCAGCTGTACTTC	TRBV20		TRBJ2-2	TRBC	1	1	TRA_TRB_pair
1	Normal_A_LN	539	clonotype539	clonotype539_consensus_1097;clonotype539_consensus_1096	1	0.000170039	CAVEGGDTGYRWIF	TGTGCGGTGGAGGGCGGGGACACAGGCTATAGATGGATCTTT	TRAV43-1		TRAJ12	TRAC	CGAKATEGSPLYF	TGTGGTGCAAAAGCGACGGAGGGATCGCCCCTCTACTTT	TRBV20		TRBJ1-6	TRBC	1	1	TRA_TRB_pair
1	Normal_A_LN	540	clonotype540	clonotype540_consensus_1099;clonotype540_consensus_1098	1	0.000170039	CAPHRNQGGKLIF	TGTGCCCCCCATCGTAACCAGGGAGGAAAGCTTATCTTC	TRAV9-5		TRAJ23	TRAC	CGATREGAGDFNF	TGTGGTGCCACGCGAGAGGGGGCTGGGGATTTTAACTTT	TRBV20	TRBD1	TRBJ1-2	TRBC	1	1	TRA_TRB_pair
1	Normal_A_LN	541	clonotype541	clonotype541_consensus_1102;clonotype541_consensus_1100;clonotype541_consensus_1101	1	0.000170039	CVMLGRSNARIFF	TGTGTCATGCTCGGGCGGAGCAACGCCAGAATCTTCTTT	TRAV9-8		TRAJ31		CASSLFLQAVNEQYF;CGAQRDVRETQYF	TGTGCCAGCAGTTTATTTCTACAGGCGGTGAACGAGCAGTATTTC;TGTGGTGCCCAGAGGGATGTGAGAGAAACTCAGTATTTC	TRBV7;TRBV20	;	TRBJ2-6;TRBJ2-3	TRBC;TRBC	1	2	extra_TRB
1	Normal_A_LN	542	clonotype542	clonotype542_consensus_1105;clonotype542_consensus_1106;clonotype542_consensus_1103;clonotype542_consensus_1104	1	0.000170039	CALSDLYGGSQGRLIF;CAVRVNARIFF	TGTGCCTTGAGTGACCTTTATGGAGGCAGCCAAGGACGACTCATCTTT;TGTGCAGTGAGGGTGAACGCCAGAATCTTCTTT	TRAV9-11;TRAV12	;	TRAJ42;TRAJ31	TRAC;TRAC	CASSQVVIEENSPLYF;CGALKGIRSPLYF	TGTGCCAGCAGCCAAGTTGTTATTGAGGAGAACTCGCCCCTCTACTTT;TGTGGTGCCCTTAAGGGAATTCGCTCGCCCCTCTACTTT	TRBV3-2;TRBV20	;	TRBJ1-6;TRBJ1-6	TRBC;TRBC	2	2	extra_TRA_TRB
1	Normal_A_LN	543	clonotype543	clonotype543_consensus_1108;clonotype543_consensus_1107	1	0.000170039	CAARVGSSYGKLTF	TGTGCAGCACGGGTTGGCTCCAGCTATGGAAAGCTGACATTT	TRAV34		TRAJ52	TRAC	CGAVIQGEGDFNF	TGTGGTGCCGTAATTCAGGGAGAGGGTGATTTTAACTTT	TRBV20		TRBJ1-2	TRBC	1	1	TRA_TRB_pair
1	Normal_A_LN	544	clonotype544	clonotype544_consensus_1110;clonotype544_consensus_1109	1	0.000170039	CAMSDPNYNRLYF	TGTGCCATGAGTGATCCCAACTATAACAGACTTTACTTT	TRAV9-8		TRAJ21	TRAC	CGATTGARGEQHF	TGTGGTGCGACGACCGGGGCGCGTGGGGAGCAGCACTTT	TRBV20		TRBJ2-1	TRBC	1	1	TRA_TRB_pair
1	Normal_A_LN	545	clonotype545	clonotype545_consensus_1112;clonotype545_consensus_1111	1	0.000170039	CAAEPFVAGNRLTF	TGTGCAGCAGAACCTTTTGTGGCAGGCAACAGGCTCACATTT	TRAV34		TRAJ39	TRAC	CGATRGAVNTLHF	TGTGGTGCTACCCGTGGCGCCGTGAACACCTTGCACTTT	TRBV20		TRBJ1-3	TRBC	1	1	TRA_TRB_pair
1	Normal_A_LN	546	clonotype546	clonotype546_consensus_1114;clonotype546_consensus_1113	1	0.000170039	CAASPPTSSNKLTF	TGTGCTGCGAGTCCCCCCACCTCTTCCAACAAGTTGACATTT	TRAV8-2		TRAJ50	TRAC	CGARRDSRYEQYF	TGTGGTGCTAGAAGGGATAGTCGCTACGAGCAGTATTTC	TRBV20		TRBJ2-6	TRBC	1	1	TRA_TRB_pair
1	Normal_A_LN	547	clonotype547	clonotype547_consensus_1116;clonotype547_consensus_1115	1	0.000170039	CAPEADTGYRWIF	TGTGCCCCGGAAGCGGACACAGGCTATAGATGGATCTTT	TRAV9-5		TRAJ12	TRAC	CGARLQGKETQYF	TGTGGTGCTAGACTTCAGGGGAAAGAAACTCAGTATTTC	TRBV20		TRBJ2-3	TRBC	1	1	TRA_TRB_pair
1	Normal_A_LN	548	clonotype548	clonotype548_consensus_1118;clonotype548_consensus_1119;clonotype548_consensus_1117	1	0.000170039	CAAAKRDSNNRLIW;CALYTGSSYGKLTF	TGTGCAGCAGCCAAGAGGGATAGCAACAATCGGTTGATCTGG;TGTGCTCTGTATACTGGCTCCAGCTATGGAAAGCTGACATTT	TRAV34;TRAV38-1	;	TRAJ33;TRAJ52	TRAC;TRAC	CGARYPSQNTQYF	TGTGGTGCTAGATATCCTAGCCAAAATACCCAGTACTTC	TRBV20		TRBJ2-5	TRBC	2	1	extra_TRA
1	Normal_A_LN	549	clonotype549	clonotype549_consensus_1121;clonotype549_consensus_1120	1	0.000170039	CAAASGSGSQKLVF	TGTGCAGCAGCCTCAGGGAGTGGCAGCCAAAAGTTGGTGTTT	TRAV34		TRAJ54	TRAC	CGASHTNNQAQHF	TGTGGTGCTAGCCATACGAACAACCAGGCACAGCACTTT	TRBV20		TRBJ1-5	TRBC	1	1	TRA_TRB_pair
1	Normal_A_LN	550	clonotype550	clonotype550_consensus_1123;clonotype550_consensus_1122	1	0.000170039	CAVEVRPNTGKLTF	TGTGCGGTGGAGGTGAGGCCCAACACAGGCAAATTAACCTTT	TRAV43-4		TRAJ27	TRAC	CGASPPTYSEQYF	TGTGGTGCTAGCCCCCCCACCTACTCCGAGCAGTATTTC	TRBV20		TRBJ2-6	TRBC	1	1	TRA_TRB_pair
1	Normal_A_LN	551	clonotype551	clonotype551_consensus_1125;clonotype551_consensus_1126;clonotype551_consensus_1124	1	0.000170039	CAASRTSGNYKYTF;CARSFRGSNNLIF	TGTGCTGCGAGCCGCACCTCAGGAAACTACAAATACACCTTT;TGTGCCCGGTCGTTTAGGGGAAGCAACAACTTAATCTTT	TRAV8-2;TRAV12	;	TRAJ40;TRAJ48	TRAC;TRAC	CGASAGQGQAQHF	TGTGGTGCTAGCGCAGGGCAGGGCCAGGCACAGCACTTT	TRBV20		TRBJ1-5	TRBC	2	1	extra_TRA
1	Normal_A_LN	552	clonotype552	clonotype552_consensus_1128;clonotype552_consensus_1127	1	0.000170039	CAVEARTGNQNFYF	TGTGCGGTGGAGGCGAGGACCGGTAACCAGAACTTCTATTTT	TRAV43-1		TRAJ49	TRAC	CGASGRSGNTLHF	TGTGGTGCTAGCGGGAGGTCGGGAAACACCTTGCACTTT	TRBV20		TRBJ1-3	TRBC	1	1	TRA_TRB_pair
1	Normal_A_LN	553	clonotype553	clonotype553_consensus_1130;clonotype553_consensus_1129	1	0.000170039	CAVEASDNRYSLNF	TGTGCTGTGGAGGCCTCAGACAACAGGTATAGCCTCAATTTT	TRAV28		TRAJ41	TRAC	CGASLSTPDTLHF	TGTGGTGCTAGCTTGTCCACTCCCGACACCTTGCACTTT	TRBV20		TRBJ1-3	TRBC	1	1	TRA_TRB_pair
1	Normal_A_LN	554	clonotype554	clonotype554_consensus_1132;clonotype554_consensus_1133;clonotype554_consensus_1131	1	0.000170039	CAMSDSTPRSGGNQKFTF;CAVEVYNQGGKLIF	TGTGCCATGAGTGATTCTACCCCACGTTCTGGGGGTAACCAAAAGTTTACCTTT;TGTGCGGTGGAGGTCTATAACCAGGGAGGAAAGCTTATCTTC	TRAV9-8;TRAV43-1	;	TRAJ13;TRAJ23	TRAC;TRAC	CGARPGDNEKLYF	TGTGGTGCTAGGCCGGGGGACAATGAAAAATTGTATTTT	TRBV20		TRBJ1-4	TRBC	2	1	extra_TRA
1	Normal_A_LN	555	clonotype555	clonotype555_consensus_1135;clonotype555_consensus_1134	1	0.000170039	CAASANGATNKLIF	TGTGCTGCGAGTGCCAACGGTGCTACAAATAAGCTCATCTTT	TRAV8-2		TRAJ32		CGARLQQGYEQYF	TGTGGTGCTAGGCTTCAACAGGGCTACGAGCAGTATTTC	TRBV20		TRBJ2-6	TRBC	1	1	TRA_TRB_pair
1	Normal_A_LN	556	clonotype556	clonotype556_consensus_1138;clonotype556_consensus_1136;clonotype556_consensus_1137	1	0.000170039	CAVDDNTNTGKLTF	TGTGCGGTGGATGATAACACCAACACAGGCAAATTAACCTTT	TRAV43-6		TRAJ27	TRAC	CASTGHRGRDSPLYF;CGARGRVNTEVFF	TGTGCCAGCACCGGACACAGGGGGCGGGACTCGCCCCTCTACTTT;TGTGGTGCTAGGGGCAGGGTAAACACTGAAGTGTTCTTC	TRBV18;TRBV20	TRBD1;	TRBJ1-6;TRBJ1-1	TRBC;TRBC	1	2	extra_TRB
1	Normal_A_LN	557	clonotype557	clonotype557_consensus_1140;clonotype557_consensus_1141;clonotype557_consensus_1139	1	0.000170039	CAGNTGSSYGKLTF;CVLAGGGNQNFYF	TGTGCAGGGAATACTGGCTCCAGCTATGGAAAGCTGACATTT;TGTGTTCTTGCAGGAGGAGGTAACCAGAACTTCTATTTT	TRAV34;TRAV38-2	;	TRAJ52;TRAJ49	TRAC;TRAC	CGASIGGSGEQHF	TGTGGTGCTAGTATCGGAGGGAGTGGGGAGCAGCACTTT	TRBV20		TRBJ2-1	TRBC	2	1	extra_TRA
1	Normal_A_LN	558	clonotype558	clonotype558_consensus_1143;clonotype558_consensus_1142	1	0.000170039	CALRLAAGNRLTF	TGTGCCCTTCGCTTGGCGGCAGGCAACAGGCTCACATTT	TRAV9-6		TRAJ39	TRAC	CGASQGISYEQYF	TGTGGTGCTAGTCAGGGGATTAGCTACGAGCAGTATTTC	TRBV20		TRBJ2-6	TRBC	1	1	TRA_TRB_pair
1	Normal_A_LN	559	clonotype559	clonotype559_consensus_1145;clonotype559_consensus_1144	1	0.000170039	CAASDMGGNNKLTF	TGTGCTGCGAGCGATATGGGAGGCAATAATAAGCTGACATTT	TRAV8-2		TRAJ56	TRAC	CGASHPVANDFNF	TGTGGTGCTAGTCATCCAGTGGCTAATGATTTTAACTTT	TRBV20		TRBJ1-2	TRBC	1	1	TRA_TRB_pair
1	Normal_A_LN	560	clonotype560	clonotype560_consensus_1147;clonotype560_consensus_1146	1	0.000170039	TTDSAIYFCAVSMN	ACCACAGACTCAGCCATTTACTTCTGTGCGGTGTCCATGAAC	TRAV22		TRAJ49	TRAC	CGASPGGGSPLYF	TGTGGTGCTAGTCCGGGGGGGGGGTCGCCCCTCTACTTT	TRBV20		TRBJ1-6	TRBC	1	1	TRA_TRB_pair
1	Normal_A_LN	561	clonotype561	clonotype561_consensus_1149;clonotype561_consensus_1148	1	0.000170039	CAADISTSSNKLTF	TGTGCAGCAGACATTTCGACCTCTTCCAACAAGTTGACATTT	TRAV34		TRAJ50	TRAC	CGASRELYYDFNF	TGTGGTGCTAGTCGAGAACTTTATTATGATTTTAACTTT	TRBV20		TRBJ1-2	TRBC	1	1	TRA_TRB_pair
1	Normal_A_LN	562	clonotype562	clonotype562_consensus_1151;clonotype562_consensus_1150	1	0.000170039	CALRVGGNNKLTF	TGTGCCCTGAGAGTGGGAGGCAATAATAAGCTGACATTT	TRAV9-6		TRAJ56	TRAC	CGASRPTQNTQYF	TGTGGTGCTAGTCGTCCGACGCAAAATACCCAGTACTTC	TRBV20		TRBJ2-5	TRBC	1	1	TRA_TRB_pair
1	Normal_A_LN	563	clonotype563	clonotype563_consensus_1153;clonotype563_consensus_1152	1	0.000170039	CAVEAHGAGNALTF	TGTGCGGTGGAGGCCCACGGGGCAGGAAATGCGTTGACTTTT	TRAV43-1		TRAJ15	TRAC	CGASLQGPDTQYF	TGTGGTGCTAGTCTACAGGGACCCGATACCCAGTACTTC	TRBV20		TRBJ2-5	TRBC	1	1	TRA_TRB_pair
1	Normal_A_LN	564	clonotype564	clonotype564_consensus_1155;clonotype564_consensus_1154	1	0.000170039	CALFINAGNRLTF	TGTGCCCTCTTTATTAATGCAGGCAACAGGCTCACATTT	TRAV9-7		TRAJ39	TRAC	CGASFQPGNTLHF	TGTGGTGCTAGTTTTCAGCCCGGAAACACCTTGCACTTT	TRBV20		TRBJ1-3	TRBC	1	1	TRA_TRB_pair
1	Normal_A_LN	565	clonotype565	clonotype565_consensus_1157;clonotype565_consensus_1156	1	0.000170039	CAASGSTNTGKLTF	TGTGCTGCGAGTGGTAGCACCAACACAGGCAAATTAACCTTT	TRAV8-2		TRAJ27	TRAC	CGAQIPRRDTQYF	TGTGGTGCTCAGATCCCCCGCCGGGATACCCAGTACTTC	TRBV20		TRBJ2-4	TRBC	1	1	TRA_TRB_pair
1	Normal_A_LN	566	clonotype566	clonotype566_consensus_1159;clonotype566_consensus_1158	1	0.000170039	CAVNSDNRYSLNF	TGTGCAGTCAACTCAGACAACAGGTATAGCCTCAATTTT	TRAV21		TRAJ41	TRAC	CGAPLTGTETQYF	TGTGGTGCTCCGCTAACTGGGACAGAAACTCAGTATTTC	TRBV20		TRBJ2-3	TRBC	1	1	TRA_TRB_pair
1	Normal_A_LN	567	clonotype567	clonotype567_consensus_1161;clonotype567_consensus_1160	1	0.000170039	CALSWVNTGKLTF	TGTGCCCTGAGTTGGGTCAACACAGGCAAATTAACCTTT	TRAV9-9		TRAJ27	TRAC	CGARYRQDDTLHF	TGTGGTGCTCGGTACAGACAAGACGACACCTTGCACTTT	TRBV20		TRBJ1-3	TRBC	1	1	TRA_TRB_pair
1	Normal_A_LN	568	clonotype568	clonotype568_consensus_1163;clonotype568_consensus_1162	1	0.000170039	CAVDDGANTGKLTF	TGTGCGGTGGACGATGGAGCCAACACAGGCAAATTAACCTTT	TRAV43-1		TRAJ27	TRAC	CGALGGPRYEQYF	TGTGGTGCTCTTGGAGGTCCACGCTACGAGCAGTATTTC	TRBV20		TRBJ2-6	TRBC	1	1	TRA_TRB_pair
1	Normal_A_LN	569	clonotype569	clonotype569_consensus_1165;clonotype569_consensus_1164	1	0.000170039	CAVTSSSYGKLTF	TGTGCAGTAACGAGCTCCAGCTATGGAAAGCTGACATTT	TRAV21		TRAJ52	TRAC	CGAGTGDWGEQYF	TGTGGTGCTGGAACGGGGGATTGGGGCGAGCAGTATTTC	TRBV20		TRBJ2-6	TRBC	1	1	TRA_TRB_pair
1	Normal_A_LN	570	clonotype570	clonotype570_consensus_1167;clonotype570_consensus_1168;clonotype570_consensus_1166	1	0.000170039	CAPLVGKLTF;CAVEQGTGARALTF	TGTGCCCCCTTGGTGGGCAAACTCACATTT;TGTGCGGTGGAACAGGGCACAGGTGCCAGAGCACTCACTTTT	TRAV24;TRAV43-1	;	TRAJ2;TRAJ5	TRAC;TRAC	CGASQGSNTEVFF	TGTGGTGCTTCTCAAGGCAGTAACACTGAAGTGTTCTTC	TRBV20		TRBJ1-1	TRBC	2	1	extra_TRA
1	Normal_A_LN	571	clonotype571	clonotype571_consensus_1170;clonotype571_consensus_1169	1	0.000170039	CAVDANYGSNNLIF	TGTGCGGTGGACGCTAACTATGGAAGCAACAACTTAATCTTT	TRAV43-1		TRAJ48	TRAC	CGASYGSQNTQYF	TGTGGTGCTTCTTACGGTAGCCAAAATACCCAGTACTTC	TRBV20		TRBJ2-5	TRBC	1	1	TRA_TRB_pair
1	Normal_A_LN	572	clonotype572	clonotype572_consensus_1172;clonotype572_consensus_1171	1	0.000170039	CAVDMNTGYQNLAF	TGTGCGGTGGACATGAACACAGGCTATCAGAACCTTGCATTT	TRAV43-1		TRAJ8	TRAC	CASSDLNTQYF	TGTGCCAGCAGTGACCTTAATACCCAGTACTTC	TRBV25		TRBJ2-5	TRBC	1	1	TRA_TRB_pair
1	Normal_A_LN	573	clonotype573	clonotype573_consensus_1174;clonotype573_consensus_1173	1	0.000170039	CAVEVRDNYNRLYF	TGTGCGGTGGAGGTACGTGACAACTATAACAGACTTTACTTT	TRAV43-1		TRAJ21	TRAC	CASSDHVDFNF	TGTGCCAGCAGTGATCACGTGGATTTTAACTTT	TRBV25		TRBJ1-2	TRBC	1	1	TRA_TRB_pair
1	Normal_A_LN	574	clonotype574	clonotype574_consensus_1176;clonotype574_consensus_1177;clonotype574_consensus_1175	1	0.000170039	CAMRDNQGGKLIF;CASKSSDIGKLIF	TGTGCCATGCGGGATAACCAGGGAGGAAAGCTTATCTTC;TGTGCATCTAAATCTAGTGACATAGGAAAACTCATCTTT	TRAV9-8;TRAV21	;	TRAJ23;TRAJ37	TRAC;TRAC	CASSPGETQYF	TGTGCCAGCAGCCCGGGGGAAACTCAGTATTTC	TRBV3-2		TRBJ2-3	TRBC	2	1	extra_TRA
1	Normal_A_LN	575	clonotype575	clonotype575_consensus_1179;clonotype575_consensus_1178	1	0.000170039	CAAGTGSSYGKLTF	TGTGCTGCAGGGACTGGCTCCAGCTATGGAAAGCTGACATTT	TRAV43-1		TRAJ52	TRAC	CASSGETTQYF	TGTGCCAGCAGCGGGGAGACTACCCAGTACTTC	TRBV3-1		TRBJ2-5	TRBC	1	1	TRA_TRB_pair
1	Normal_A_LN	576	clonotype576	clonotype576_consensus_1181;clonotype576_consensus_1180	1	0.000170039	CALRFRNNDRLFF	TGTGCCTTGCGTTTTCGGAACAATGACAGACTCTTCTTT	TRAV9-11		TRAJ34	TRAC	CAAEGPGEQHF	TGTGCCGCGGAGGGGCCGGGGGAGCAGCACTTT	TRBV4-3		TRBJ2-1	TRBC	1	1	TRA_TRB_pair
1	Normal_A_LN	577	clonotype577	clonotype577_consensus_1183;clonotype577_consensus_1182	1	0.000170039	CAVEDSAGYQNLAF	TGTGCGGTGGAGGATTCTGCAGGCTATCAGAACCTTGCATTT	TRAV43-4		TRAJ8	TRAC	CASIDSGTLHF	TGCGCCAGTATCGACAGCGGCACCTTGCACTTT	TRBV28		TRBJ1-3	TRBC	1	1	TRA_TRB_pair
1	Normal_A_LN	578	clonotype578	clonotype578_consensus_1185;clonotype578_consensus_1184	1	0.000170039	CAADMGSATNKLIF	TGTGCAGCAGACATGGGGAGTGCTACAAATAAGCTCATCTTT	TRAV34		TRAJ32	TRAC	CASPTDTEVFF	TGCGCCAGTCCGACGGACACTGAAGTGTTCTTC	TRBV28		TRBJ1-1	TRBC	1	1	TRA_TRB_pair
1	Normal_A_LN	579	clonotype579	clonotype579_consensus_1187;clonotype579_consensus_1186	1	0.000170039	CAVEGASGGNQKFTF	TGTGCGGTGGAGGGCGCGTCTGGGGGTAACCAAAAGTTTACCTTT	TRAV43-1		TRAJ13	TRAC	CASRMDAQQYF	TGTGCCAGTCGAATGGATGCACAGCAGTATTTC	TRBV26		TRBJ2-6	TRBC	1	1	TRA_TRB_pair
1	Normal_A_LN	580	clonotype580	clonotype580_consensus_1189;clonotype580_consensus_1188	1	0.000170039	CALTLYGAGNALTF	TGTGCCCTGACCCTCTACGGGGCAGGAAATGCGTTGACTTTT	TRAV9-6		TRAJ15	TRAC	CSTDYRGGYEQYF	TGCAGCACCGATTACAGGGGAGGCTACGAGCAGTATTTC	TRBV29		TRBJ2-6	TRBC	1	1	TRA_TRB_pair
1	Normal_A_LN	581	clonotype581	clonotype581_consensus_1192;clonotype581_consensus_1193;clonotype581_consensus_1190;clonotype581_consensus_1191	1	0.000170039	CAASDTIRQGTNSGRDLIF;CAMTYYNQGGKLIF	TGTGCTGCGAGTGATACCATTCGACAAGGGACTAACTCTGGCAGGGATTTGATCTTC;TGTGCCATGACGTATTATAACCAGGGAGGAAAGCTTATCTTC	TRAV8-2;TRAV9-8	;	TRAJ26;TRAJ23	TRAC;TRAC	CASTEGGTDITGQLYF;CSTTMGFNGEQHF	TGTGCCAGCACCGAAGGGGGTACAGACATAACGGGGCAGCTGTACTTC;TGCAGCACTACGATGGGATTCAATGGGGAGCAGCACTTT	TRBV18;TRBV29	;	TRBJ2-2;TRBJ2-1	TRBC;TRBC	2	2	extra_TRA_TRB
1	Normal_A_LN	582	clonotype582	clonotype582_consensus_1195;clonotype582_consensus_1194	1	0.000170039	CALRDEYNNARIFF	TGTGCCCTGAGAGATGAGTATAACAACGCCAGAATCTTCTTT	TRAV9-6		TRAJ31	TRAC	CSTRDGAFAEQYF	TGCAGCACTAGAGATGGAGCCTTCGCGGAGCAGTATTTC	TRBV29		TRBJ2-6	TRBC	1	1	TRA_TRB_pair
1	Normal_A_LN	583	clonotype583	clonotype583_consensus_1197;clonotype583_consensus_1196	1	0.000170039	CALSRPAGNYKYTF	TGTGCCTTGAGTCGCCCTGCAGGAAACTACAAATACACCTTT	TRAV9-11		TRAJ40	TRAC	CSTSGVSGTEVFF	TGCAGCACTAGTGGGGTATCGGGCACTGAAGTGTTCTTC	TRBV29		TRBJ1-1	TRBC	1	1	TRA_TRB_pair
1	Normal_A_LN	584	clonotype584	clonotype584_consensus_1199;clonotype584_consensus_1198	1	0.000170039	CAFHLRTNTGKLTF	TGTGCCTTCCACCTACGGACCAACACAGGCAAATTAACCTTT	TRAV9-11		TRAJ27	TRAC	CSTSYGVGGEQHF	TGCAGCACTAGTTATGGGGTGGGGGGGGAGCAGCACTTT	TRBV29		TRBJ2-1	TRBC	1	1	TRA_TRB_pair
1	Normal_A_LN	585	clonotype585	clonotype585_consensus_1202;clonotype585_consensus_1203;clonotype585_consensus_1200;clonotype585_consensus_1201	1	0.000170039	CAVDSGSGSQKLVF;CVLAAPVDYYKFTF	TGTGCAGTTGACTCAGGGAGTGGCAGCCAAAAGTTGGTGTTT;TGTGTTCTTGCAGCCCCCGTAGATTACTACAAATTCACATTT	TRAV21;TRAV38-2	;	TRAJ54;TRAJ53	TRAC;TRAC	CASTFQLGDSTETQYF;CSTQTVQGDTQYF	TGTGCCAGCACATTCCAACTGGGGGACTCGACAGAAACTCAGTATTTC;TGCAGCACTCAAACCGTACAGGGGGATACCCAGTACTTC	TRBV15;TRBV29	TRBD2;TRBD1	TRBJ2-3;TRBJ2-5	TRBC;TRBC	2	2	extra_TRA_TRB
1	Normal_A_LN	586	clonotype586	clonotype586_consensus_1205;clonotype586_consensus_1204	1	0.000170039	CAVEADYNQGGKLIF	TGTGCGGTGGAGGCAGATTATAACCAGGGAGGAAAGCTTATCTTC	TRAV43-4		TRAJ23	TRAC	CGHRTGADPPLYF	TGTGGCCATAGAACGGGGGCTGATCCGCCCCTCTACTTT	TRBV20		TRBJ1-6	TRBC	1	1	TRA_TRB_pair
1	Normal_A_LN	587	clonotype587	clonotype587_consensus_1207;clonotype587_consensus_1206	1	0.000170039	CAVGKMMSNNDRLFF	TGTGCGGTGGGTAAGATGATGAGCAACAATGACAGACTCTTCTTT	TRAV43-1		TRAJ34	TRAC	CGLGGTSTETQYF	TGTGGCCTCGGCGGGACGAGCACAGAAACTCAGTATTTC	TRBV20		TRBJ2-3	TRBC	1	1	TRA_TRB_pair
1	Normal_A_LN	588	clonotype588	clonotype588_consensus_1209;clonotype588_consensus_1208	1	0.000170039	CAASDTSGGNQKFTF	TGTGCTGCGAGTGATACGTCTGGGGGTAACCAAAAGTTTACCTTT	TRAV8-2		TRAJ13	TRAC	CGAKRGANEKLYF	TGTGGTGCCAAACGGGGGGCAAATGAAAAATTGTATTTT	TRBV20		TRBJ1-4	TRBC	1	1	TRA_TRB_pair
1	Normal_A_LN	589	clonotype589	clonotype589_consensus_1211;clonotype589_consensus_1210	1	0.000170039	CALTSRNNNARIFF	TGTGCCTTGACCTCGCGCAATAACAACGCCAGAATCTTCTTT	TRAV9-11		TRAJ31	TRAC	CGATSTGGNEQYF	TGTGGTGCCACGAGTACAGGGGGTAACGAGCAGTATTTC	TRBV20	TRBD1	TRBJ2-6	TRBC	1	1	TRA_TRB_pair
1	Normal_A_LN	590	clonotype590	clonotype590_consensus_1214;clonotype590_consensus_1212;clonotype590_consensus_1213	1	0.000170039	CAVEVLDTGARALTF	TGTGCGGTGGAGGTCCTAGACACAGGTGCCAGAGCACTCACTTTT	TRAV43-1		TRAJ5	TRAC	CASSDLPSTGFLNTLHF;CGAQLGDYNEQYF	TGTGCCAGCAGCGACCTACCGAGTACAGGGTTTTTGAACACCTTGCACTTT;TGTGGTGCCCAACTGGGGGACTACAACGAGCAGTATTTC	TRBV24;TRBV20	;TRBD2	TRBJ1-3;TRBJ2-6	TRBC;TRBC	1	2	extra_TRB
1	Normal_A_LN	591	clonotype591	clonotype591_consensus_1216;clonotype591_consensus_1215	1	0.000170039	CAGGGSQKLVF	TGTGCCGGGGGTGGCAGCCAAAAGTTGGTGTTT	TRAV24		TRAJ54	TRAC	CGAQPGVSWEQHF	TGTGGTGCCCAGCCGGGCGTCAGCTGGGAGCAGCACTTT	TRBV20		TRBJ2-1	TRBC	1	1	TRA_TRB_pair
1	Normal_A_LN	592	clonotype592	clonotype592_consensus_1218;clonotype592_consensus_1217	1	0.000170039	CAMSESGSYSQLTF	TGTGCCATGAGTGAGTCTGGTAGCTACAGTCAGCTGACCTTT	TRAV9-8		TRAJ4	TRAC	CGAHGTDNTEVFF	TGTGGTGCCCATGGTACGGACAACACTGAAGTGTTCTTC	TRBV20		TRBJ1-1	TRBC	1	1	TRA_TRB_pair
1	Normal_A_LN	593	clonotype593	clonotype593_consensus_1220;clonotype593_consensus_1219	1	0.000170039	CAVGPRLNAGNRLTF	TGTGCGGTGGGGCCACGACTTAATGCAGGCAACAGGCTCACATTT	TRAV43-1		TRAJ39	TRAC	CGAPTGTGRDFNF	TGTGGTGCCCCTACCGGTACAGGGAGGGATTTTAACTTT	TRBV20	TRBD1	TRBJ1-2	TRBC	1	1	TRA_TRB_pair
1	Normal_A_LN	594	clonotype594	clonotype594_consensus_1222;clonotype594_consensus_1221	1	0.000170039	CALWRYGAGNALTF	TGTGCCCTCTGGAGATACGGGGCAGGAAATGCGTTGACTTTT	TRAV9-5		TRAJ15	TRAC	CGARGGQHDDFNF	TGTGGTGCCCGAGGAGGGCAGCACGATGATTTTAACTTT	TRBV20		TRBJ1-2	TRBC	1	1	TRA_TRB_pair
1	Normal_A_LN	595	clonotype595	clonotype595_consensus_1224;clonotype595_consensus_1223	1	0.000170039	CALGAYGAGNALTF	TGTGCCCTAGGAGCCTACGGGGCAGGAAATGCGTTGACTTTT	TRAV9-9		TRAJ15	TRAC	CGARPTGEDTQYF	TGTGGTGCCCGGCCAACAGGGGAAGATACCCAGTACTTC	TRBV20		TRBJ2-5	TRBC	1	1	TRA_TRB_pair
1	Normal_A_LN	596	clonotype596	clonotype596_consensus_1226;clonotype596_consensus_1225	1	0.000170039	TTDSAIYFCAVKDRA	ACCACAGACTCAGCCATTTACTTCTGTGCGGTGAAAGACAGAGCC	TRAV22		TRAJ18	TRAC	CGASGTASSPLYF	TGTGGTGCCTCCGGGACAGCGAGCTCGCCCCTCTACTTT	TRBV20	TRBD1	TRBJ1-6	TRBC	1	1	TRA_TRB_pair
1	Normal_A_LN	597	clonotype597	clonotype597_consensus_1228;clonotype597_consensus_1227	1	0.000170039	CAVEGTASDIGKLIF	TGTGCGGTGGAGGGGACAGCTAGTGACATAGGAAAACTCATCTTT	TRAV43-4		TRAJ37	TRAC	CGAKGTVTYEQYF	TGTGGTGCTAAAGGGACTGTGACCTACGAGCAGTATTTC	TRBV20		TRBJ2-6	TRBC	1	1	TRA_TRB_pair
1	Normal_A_LN	598	clonotype598	clonotype598_consensus_1230;clonotype598_consensus_1229	1	0.000170039	CAAVDSGSGSQKLVF	TGTGCAGCAGTTGACTCAGGGAGTGGCAGCCAAAAGTTGGTGTTT	TRAV34		TRAJ54	TRAC	CGATTVQGGTLHF	TGTGGTGCTACCACGGTACAGGGTGGCACCTTGCACTTT	TRBV20	TRBD1	TRBJ1-3	TRBC	1	1	TRA_TRB_pair
1	Normal_A_LN	599	clonotype599	clonotype599_consensus_1232;clonotype599_consensus_1231	1	0.000170039	CALSANTGNQNFYF	TGTGCCTTGAGCGCGAACACCGGTAACCAGAACTTCTATTTT	TRAV9-11		TRAJ49	TRAC	CGATQGTGNTQYF	TGTGGTGCTACCCAAGGTACAGGAAATACCCAGTACTTC	TRBV20		TRBJ2-5	TRBC	1	1	TRA_TRB_pair
1	Normal_A_LN	600	clonotype600	clonotype600_consensus_1235;clonotype600_consensus_1236;clonotype600_consensus_1233;clonotype600_consensus_1234	1	0.000170039	CAASYGSNNLIF;CAVEPGSSDIGKLIF	TGTGCAGCCTCTTATGGAAGCAACAACTTAATCTTT;TGTGCGGTGGAACCGGGCTCTAGTGACATAGGAAAACTCATCTTT	TRAV12;TRAV43-4	;	TRAJ48;TRAJ37	TRAC;TRAC	CASSLGGANQAQHF;CGATPGSDYEQYF	TGTGCCAGCAGCCTAGGAGGGGCCAACCAGGCACAGCACTTT;TGTGGTGCTACCCCTGGCAGCGACTACGAGCAGTATTTC	TRBV3-1;TRBV20	;	TRBJ1-5;TRBJ2-6	TRBC;TRBC	2	2	extra_TRA_TRB
1	Normal_A_LN	601	clonotype601	clonotype601_consensus_1238;clonotype601_consensus_1237	1	0.000170039	CAMSPAPEQGMLIF	TGTGCCATGAGTCCCGCCCCGGAGCAGGGCATGCTAATCTTT	TRAV9-8		TRAJ3	TRAC	CGATRTGSYEQYF	TGTGGTGCTACCCGTACAGGATCCTACGAGCAGTATTTC	TRBV20		TRBJ2-6	TRBC	1	1	TRA_TRB_pair
1	Normal_A_LN	602	clonotype602	clonotype602_consensus_1240;clonotype602_consensus_1239	1	0.000170039	CAVSPRYNRLYF	TGTGCAGTGAGCCCCCGGTATAACAGACTTTACTTT	TRAV12		TRAJ21	TRAC	CGATGGDRDTLHF	TGTGGTGCTACCGGGGGGGATCGGGACACCTTGCACTTT	TRBV20	TRBD1	TRBJ1-3	TRBC	1	1	TRA_TRB_pair
1	Normal_A_LN	603	clonotype603	clonotype603_consensus_1242;clonotype603_consensus_1241	1	0.000170039	CAVSPNYNRLYF	TGTGCAGTGAGCCCAAACTATAACAGACTTTACTTT	TRAV12		TRAJ21	TRAC	CGARATQGYTQYF	TGTGGTGCTAGAGCGACACAGGGGTATACCCAGTACTTC	TRBV20		TRBJ2-5	TRBC	1	1	TRA_TRB_pair
1	Normal_A_LN	604	clonotype604	clonotype604_consensus_1244;clonotype604_consensus_1243	1	0.000170039	CAVQTIDTGARALTF	TGTGCGGTCCAAACTATAGACACAGGTGCCAGAGCACTCACTTTT	TRAV43-4		TRAJ5	TRAC	CGASQGGQNTQYF	TGTGGTGCTAGCCAAGGGGGCCAAAATACCCAGTACTTC	TRBV20		TRBJ2-5	TRBC	1	1	TRA_TRB_pair
1	Normal_A_LN	605	clonotype605	clonotype605_consensus_1246;clonotype605_consensus_1245	1	0.000170039	CASASSEKIIF	TGTGCCTCCGCGAGTTCGGAAAAAATCATCTTT	TRAV24		TRAJ30	TRAC	CGARVEASWTLYF	TGTGGTGCTAGGGTGGAGGCGTCTTGGACCCTCTACTTT	TRBV20		TRBJ1-6	TRBC	1	1	TRA_TRB_pair
1	Normal_A_LN	606	clonotype606	clonotype606_consensus_1248;clonotype606_consensus_1247	1	0.000170039	CALRDGRGNNRLIW	TGTGCCCTGAGAGACGGGCGGGGCAACAATCGGTTGATCTGG	TRAV9-9		TRAJ33	TRAC	CGASQQGTNEQYF	TGTGGTGCTAGTCAACAGGGGACCAACGAGCAGTATTTC	TRBV20		TRBJ2-6	TRBC	1	1	TRA_TRB_pair
1	Normal_A_LN	607	clonotype607	clonotype607_consensus_1250;clonotype607_consensus_1249	1	0.000170039	CAATRESSDIGKLIF	TGTGCTGCGACCCGGGAATCTAGTGACATAGGAAAACTCATCTTT	TRAV8-2		TRAJ37	TRAC	CGASHLEGNTQYF	TGTGGTGCTAGTCATCTCGAGGGAAATACCCAGTACTTC	TRBV20		TRBJ2-5	TRBC	1	1	TRA_TRB_pair
1	Normal_A_LN	608	clonotype608	clonotype608_consensus_1252;clonotype608_consensus_1251	1	0.000170039	CAASQSVGTANKLIF	TGTGCTGCGAGTCAGTCTGTAGGAACAGCTAACAAACTCATCTTT	TRAV8-2		TRAJ45	TRAC	CGASPRLYGEQHF	TGTGGTGCTAGTCCAAGGTTATATGGGGAGCAGCACTTT	TRBV20		TRBJ2-1	TRBC	1	1	TRA_TRB_pair
1	Normal_A_LN	609	clonotype609	clonotype609_consensus_1254;clonotype609_consensus_1253	1	0.000170039	CAARRSNNAGNRLTF	TGTGCAGCGAGGAGGTCAAATAATGCAGGCAACAGGCTCACATTT	TRAV34		TRAJ39	TRAC	CGASPVDNSPLYF	TGTGGTGCTAGTCCCGTGGATAACTCGCCCCTCTACTTT	TRBV20		TRBJ1-6	TRBC	1	1	TRA_TRB_pair
1	Normal_A_LN	610	clonotype610	clonotype610_consensus_1256;clonotype610_consensus_1255	1	0.000170039	CALPPFSNNDRLFF	TGTGCCCTGCCGCCGTTCAGCAACAATGACAGACTCTTCTTT	TRAV9-9		TRAJ34	TRAC	CGASPLGAGEQHF	TGTGGTGCTAGTCCTCTGGGTGCCGGGGAGCAGCACTTT	TRBV20		TRBJ2-1	TRBC	1	1	TRA_TRB_pair
1	Normal_A_LN	611	clonotype611	clonotype611_consensus_1258;clonotype611_consensus_1257	1	0.000170039	CAAGKTYNQGGKLIF	TGTGCTGCGGGAAAAACTTATAACCAGGGAGGAAAGCTTATCTTC	TRAV8-2		TRAJ23	TRAC	CGASRRGAETQYF	TGTGGTGCTAGTCGGAGGGGGGCAGAAACTCAGTATTTC	TRBV20		TRBJ2-3	TRBC	1	1	TRA_TRB_pair
1	Normal_A_LN	612	clonotype612	clonotype612_consensus_1261;clonotype612_consensus_1262;clonotype612_consensus_1259;clonotype612_consensus_1260	1	0.000170039	CALSDPRTGNQNFYF;CALSDRKSSEKIIF	TGTGCCTTGAGTGATCCGCGGACCGGTAACCAGAACTTCTATTTT;TGTGCCCTGAGTGATCGTAAAAGTTCGGAAAAAATCATCTTT	TRAV9-11;TRAV9-7	;	TRAJ49;TRAJ30	TRAC;TRAC	CGASAPALYEQYF;CGASGEGSANTQYF	TGTGGTGCTAGTGCACCGGCCCTCTACGAGCAGTATTTC;TGTGGTGCTAGTGGCGAAGGCAGCGCAAATACCCAGTACTTC	TRBV20;TRBV20	;	TRBJ2-6;TRBJ2-5	TRBC;TRBC	2	2	extra_TRA_TRB
1	Normal_A_LN	613	clonotype613	clonotype613_consensus_1264;clonotype613_consensus_1263	1	0.000170039	CAADIAPNSNNRLIW	TGTGCAGCAGACATTGCTCCTAATAGCAACAATCGGTTGATCTGG	TRAV34		TRAJ33	TRAC	CGASSYKTRDFNF	TGTGGTGCTAGTTCCTACAAGACGCGCGATTTTAACTTT	TRBV20		TRBJ1-2	TRBC	1	1	TRA_TRB_pair
1	Normal_A_LN	614	clonotype614	clonotype614_consensus_1266;clonotype614_consensus_1267;clonotype614_consensus_1265	1	0.000170039	CAMRPSNNNARIFF;CAMSDRDSSYNYIF	TGTGCCATGAGGCCATCCAATAACAACGCCAGAATCTTCTTT;TGTGCCATGAGTGATCGGGATAGTAGTTACAACTACATTTTT	TRAV9-8;TRAV9-8	;	TRAJ31;TRAJ20	TRAC;TRAC	CGAIEGSGEKLYF	TGTGGTGCTATAGAGGGGTCGGGTGAAAAATTGTATTTT	TRBV20		TRBJ1-4	TRBC	2	1	extra_TRA
1	Normal_A_LN	615	clonotype615	clonotype615_consensus_1269;clonotype615_consensus_1268	1	0.000170039	CAADTPNYGSNNLIF	TGTGCAGCAGACACCCCTAACTATGGAAGCAACAACTTAATCTTT	TRAV34		TRAJ48	TRAC	CGAPPTGTETQYF	TGTGGTGCTCCTCCCACAGGCACAGAAACTCAGTATTTC	TRBV20		TRBJ2-3	TRBC	1	1	TRA_TRB_pair
1	Normal_A_LN	616	clonotype616	clonotype616_consensus_1271;clonotype616_consensus_1270	1	0.000170039	CAVLSNYGSNNLIF	TGTGCAGTACTGTCTAACTATGGAAGCAACAACTTAATCTTT	TRAV21		TRAJ48	TRAC	CGARTGTGGTLHF	TGTGGTGCTCGAACCGGTACAGGAGGTACCTTGCACTTT	TRBV20	TRBD1	TRBJ1-3	TRBC	1	1	TRA_TRB_pair
1	Normal_A_LN	617	clonotype617	clonotype617_consensus_1273;clonotype617_consensus_1272	1	0.000170039	CALRDQSSTNNLVF	TGTGCCCTGAGAGATCAATCAAGCACCAATAATCTGGTGTTC	TRAV9-9		TRAJ16	TRAC	CGARTGRDYEQYF	TGTGGTGCTCGTACAGGTAGAGACTACGAGCAGTATTTC	TRBV20		TRBJ2-6	TRBC	1	1	TRA_TRB_pair
1	Normal_A_LN	618	clonotype618	clonotype618_consensus_1275;clonotype618_consensus_1274	1	0.000170039	CALAPYNQGGKLIF	TGTGCCCTGGCGCCATATAACCAGGGAGGAAAGCTTATCTTC	TRAV9-7		TRAJ23	TRAC	CGAAGGALDTQYF	TGTGGTGCTGCGGGGGGGGCTCTCGATACCCAGTACTTC	TRBV20		TRBJ2-5	TRBC	1	1	TRA_TRB_pair
1	Normal_A_LN	619	clonotype619	clonotype619_consensus_1277;clonotype619_consensus_1278;clonotype619_consensus_1276	1	0.000170039	CALRDRGKNVGFKF;CVVRTSSYNYIF	TGTGCCCTGAGAGATCGCGGAAAAAATGTGGGCTTCAAATTT;TGTGTGGTGAGGACGAGTAGTTACAACTACATTTTT	TRAV9-6;TRAV10	;	TRAJ9;TRAJ20	TRAC;TRAC	CGASTGASDDFNF	TGTGGTGCTTCTACAGGGGCGTCGGATGATTTTAACTTT	TRBV20		TRBJ1-2	TRBC	2	1	extra_TRA
1	Normal_A_LN	620	clonotype620	clonotype620_consensus_1280;clonotype620_consensus_1279	1	0.000170039	CAASDLVNAGNRLTF	TGTGCTGCGAGTGATCTGGTAAATGCAGGCAACAGGCTCACATTT	TRAV8-2		TRAJ39	TRAC	CGAFTRQSDTQYF	TGTGGTGCTTTTACACGGCAGTCCGATACCCAGTACTTC	TRBV20		TRBJ2-5	TRBC	1	1	TRA_TRB_pair
1	Normal_A_LN	621	clonotype621	clonotype621_consensus_1282;clonotype621_consensus_1281	1	0.000170039	CAKRGSSDIGKLIF	TGTGCCAAACGGGGCTCTAGTGACATAGGAAAACTCATCTTT	TRAV21		TRAJ37	TRAC	CGVNRPGTETQYF	TGTGGTGTCAATCGCCCCGGCACAGAAACTCAGTATTTC	TRBV20		TRBJ2-3	TRBC	1	1	TRA_TRB_pair
1	Normal_A_LN	622	clonotype622	clonotype622_consensus_1284;clonotype622_consensus_1283	1	0.000170039	CALRPGSATNKLIF	TGTGCCCTAAGGCCCGGGAGTGCTACAAATAAGCTCATCTTT	TRAV9-8		TRAJ32	TRAC	CADSLVGDFNF	TGTGCCGACAGTCTCGTCGGTGATTTTAACTTT	TRBV10		TRBJ1-2	TRBC	1	1	TRA_TRB_pair
1	Normal_A_LN	623	clonotype623	clonotype623_consensus_1286;clonotype623_consensus_1285	1	0.000170039	CALRADGAGNALTF	TGTGCCCTGAGAGCCGACGGGGCAGGAAATGCGTTGACTTTT	TRAV9-9		TRAJ15	TRAC	CASREGGEQHF	TGTGCCAGCAGGGAGGGTGGGGAGCAGCACTTT	TRBV25		TRBJ2-1	TRBC	1	1	TRA_TRB_pair
1	Normal_A_LN	624	clonotype624	clonotype624_consensus_1288;clonotype624_consensus_1287	1	0.000170039	CALRDRSNYNRLYF	TGTGCCCTGAGAGATCGTAGCAACTATAACAGACTTTACTTT	TRAV9-9		TRAJ21	TRAC	CASSREETQYF	TGTGCCAGCAGCCGAGAAGAGACTCAGTATTTC	TRBV5-2		TRBJ2-3	TRBC	1	1	TRA_TRB_pair
1	Normal_A_LN	625	clonotype625	clonotype625_consensus_1290;clonotype625_consensus_1289	1	0.000170039	CALREWRSSEKIIF	TGTGCCCTGAGAGAGTGGAGGAGTTCGGAAAAAATCATCTTT	TRAV9-9		TRAJ30	TRAC	CASSSVGEQHF	TGTGCCAGCAGCTCAGTTGGGGAGCAGCACTTT	TRBV5-2		TRBJ2-1	TRBC	1	1	TRA_TRB_pair
1	Normal_A_LN	626	clonotype626	clonotype626_consensus_1292;clonotype626_consensus_1291	1	0.000170039	CAVEAGDNSGRDLIF	TGTGCGGTGGAGGCCGGAGATAACTCTGGCAGGGATTTGATCTTC	TRAV43-5		TRAJ26	TRAC	CASSLTETQYF	TGTGCCAGCAGCCTCACAGAAACTCAGTATTTC	TRBV3-2		TRBJ2-3	TRBC	1	1	TRA_TRB_pair
1	Normal_A_LN	627	clonotype627	clonotype627_consensus_1294;clonotype627_consensus_1293	1	0.000170039	CAMSDQSTGYRWIF	TGTGCCATGAGTGATCAGAGCACAGGCTATAGATGGATCTTT	TRAV9-8		TRAJ12	TRAC	CASSLYVEQHF	TGTGCCAGCAGCCTATATGTGGAGCAGCACTTT	TRBV3-2		TRBJ2-1	TRBC	1	1	TRA_TRB_pair
1	Normal_A_LN	628	clonotype628	clonotype628_consensus_1297;clonotype628_consensus_1295;clonotype628_consensus_1296	1	0.000170039	CALSDKNNYNRLYF	TGTGCCCTGAGTGATAAAAACAACTATAACAGACTTTACTTT	TRAV9-7		TRAJ21	TRAC	CAGYRPETQYF;CASSRAGDQNTQYF	TGTGCCGGGTACAGACCAGAAACTCAGTATTTC;TGTGCCAGCAGCCGCGCAGGTGACCAAAATACCCAGTACTTC	TRBV3-1;TRBV3-2	;	TRBJ2-3;TRBJ2-5	TRBC;TRBC	1	2	extra_TRB
1	Normal_A_LN	629	clonotype629	clonotype629_consensus_1299;clonotype629_consensus_1298	1	0.000170039	TTDSAIYFCAVAFSS	ACCACAGACTCAGCCATTTACTTCTGTGCGGTTGCGTTCTCCTCT	TRAV22		TRAJ4	TRAC	CATRGWREQHF	TGTGCTACCAGGGGATGGCGGGAGCAGCACTTT	TRBV4-4		TRBJ2-1	TRBC	1	1	TRA_TRB_pair
1	Normal_A_LN	630	clonotype630	clonotype630_consensus_1301;clonotype630_consensus_1300	1	0.000170039	CAMSDGDSNNRLIW	TGTGCCATGAGTGATGGTGATAGCAACAATCGGTTGATCTGG	TRAV9-8		TRAJ33	TRAC	CASSRGEGWNF	TGTGCCAGCAGCCGAGGGGAGGGATGGAACTTT	TRBV24		TRBJ1-2	TRBC	1	1	TRA_TRB_pair
1	Normal_A_LN	631	clonotype631	clonotype631_consensus_1303;clonotype631_consensus_1302	1	0.000170039	CAPFTVGTANKLIF	TGTGCCCCCTTCACTGTAGGAACAGCTAACAAACTCATCTTT	TRAV9-6		TRAJ45	TRAC	CASTGYGEQHF	TGCGCCAGTACAGGATATGGGGAGCAGCACTTT	TRBV28		TRBJ2-1	TRBC	1	1	TRA_TRB_pair
1	Normal_A_LN	632	clonotype632	clonotype632_consensus_1305;clonotype632_consensus_1304	1	0.000170039	CALTGRQTGNQNFYF	TGTGCCCTGACCGGACGGCAAACCGGTAACCAGAACTTCTATTTT	TRAV9-7		TRAJ49	TRAC	CASRKYTEVFF	TGTGCCAGCAGGAAGTACACTGAAGTGTTCTTC	TRBV26		TRBJ1-1	TRBC	1	1	TRA_TRB_pair
1	Normal_A_LN	633	clonotype633	clonotype633_consensus_1307;clonotype633_consensus_1306	1	0.000170039	CALSDLSGSYSQLTF	TGTGCCTTGAGTGATCTGTCTGGTAGCTACAGTCAGCTGACCTTT	TRAV9-11		TRAJ4	TRAC	CSTLQGSGYEQYF	TGCAGCACTCTACAGGGATCGGGCTACGAGCAGTATTTC	TRBV29		TRBJ2-6	TRBC	1	1	TRA_TRB_pair
1	Normal_A_LN	634	clonotype634	clonotype634_consensus_1310;clonotype634_consensus_1311;clonotype634_consensus_1308;clonotype634_consensus_1309	1	0.000170039	CALRDPNNAGNRLTF;CAVSRAMDSNNRLIW	TGTGCCCTGAGAGACCCTAATAATGCAGGCAACAGGCTCACATTT;TGTGCAGTGAGCCGGGCCATGGATAGCAACAATCGGTTGATCTGG	TRAV9-9;TRAV12	;	TRAJ39;TRAJ33	TRAC;TRAC	CAAKKGAGRYGEQHF;CSATGSSQNTQYF	TGTGCCGCAAAAAAGGGGGCAGGGCGATATGGGGAGCAGCACTTT;TGCAGCGCTACAGGGTCGAGCCAAAATACCCAGTACTTC	TRBV16;TRBV29	;	TRBJ2-1;TRBJ2-5	TRBC;TRBC	2	2	extra_TRA_TRB
1	Normal_A_LN	635	clonotype635	clonotype635_consensus_1314;clonotype635_consensus_1312;clonotype635_consensus_1313	1	0.000170039	CAVSPDSNNRLIW	TGTGCAGTGAGCCCGGATAGCAACAATCGGTTGATCTGG	TRAV12		TRAJ33	TRAC	CADSDRGLVETQYF;CGAKDPGSYDFNF	TGTGCCGACAGTGATCGTGGGCTCGTGGAAACTCAGTATTTC;TGTGGTGCAAAGGACCCGGGGTCGTATGATTTTAACTTT	TRBV10;TRBV20	;	TRBJ2-3;TRBJ1-2	TRBC;TRBC	1	2	extra_TRB
1	Normal_A_LN	636	clonotype636	clonotype636_consensus_1316;clonotype636_consensus_1317;clonotype636_consensus_1315	1	0.000170039	CALSASSGSYSQLTF;CAPTVRTNSGRDLIF	TGTGCCTTGAGTGCGTCATCTGGTAGCTACAGTCAGCTGACCTTT;TGTGCCCCGACCGTCCGGACTAACTCTGGCAGGGATTTGATCTTC	TRAV9-11;TRAV9-11	;	TRAJ4;TRAJ26	TRAC;TRAC	CGADHGSMREQYF	TGTGGTGCCGACCACGGGTCAATGAGGGAGCAGTATTTC	TRBV20		TRBJ2-6	TRBC	2	1	extra_TRA
1	Normal_A_LN	637	clonotype637	clonotype637_consensus_1320;clonotype637_consensus_1321;clonotype637_consensus_1318;clonotype637_consensus_1319	1	0.000170039	CALRNTGSSYGKLTF;CAVSRAGNNRLIW	TGTGCTCTTAGAAATACTGGCTCCAGCTATGGAAAGCTGACATTT;TGTGCAGTGAGCCGCGCTGGCAACAATCGGTTGATCTGG	TRAV12;TRAV12	;	TRAJ52;TRAJ33	TRAC;TRAC	CASSADLDGRTEKNTEVFF;CGAMGFYNSPLYF	TGTGCCAGCAGTGCGGACTTAGATGGTAGAACAGAAAAAAACACTGAAGTGTTCTTC;TGTGGTGCGATGGGGTTCTATAACTCGCCCCTCTACTTT	TRBV25;TRBV20	;	TRBJ1-1;TRBJ1-6	TRBC;TRBC	2	2	extra_TRA_TRB
1	Normal_A_LN	638	clonotype638	clonotype638_consensus_1323;clonotype638_consensus_1322	1	0.000170039	CVMRPGGDSNNRLIW	TGTGTCATGAGACCTGGGGGGGATAGCAACAATCGGTTGATCTGG	TRAV9-5		TRAJ33	TRAC	CGALRPNNEKLYF	TGTGGTGCGCTCCGGCCGAACAATGAAAAATTGTATTTT	TRBV20		TRBJ1-4	TRBC	1	1	TRA_TRB_pair
1	Normal_A_LN	639	clonotype639	clonotype639_consensus_1325;clonotype639_consensus_1324	1	0.000170039	CAADTGTGSSYGKLTF	TGTGCAGCAGACACTGGTACTGGCTCCAGCTATGGAAAGCTGACATTT	TRAV34		TRAJ52	TRAC	CGARQRNNEKLYF	TGTGGTGCTAGACAGCGAAACAATGAAAAATTGTATTTT	TRBV20		TRBJ1-4	TRBC	1	1	TRA_TRB_pair
1	Normal_A_LN	640	clonotype640	clonotype640_consensus_1327;clonotype640_consensus_1326	1	0.000170039	CAVSYSRNYGLHF	TGTGCAGTGAGCTACTCCAGGAACTATGGCCTTCACTTT	TRAV12		TRAJ43	TRAC	CGASRSSGGEQHF	TGTGGTGCTAGCCGCAGTTCTGGAGGGGAGCAGCACTTT	TRBV20		TRBJ2-1	TRBC	1	1	TRA_TRB_pair
1	Normal_A_LN	641	clonotype641	clonotype641_consensus_1329;clonotype641_consensus_1328	1	0.000170039	CAVSPESSEKIIF	TGTGCAGTGAGCCCTGAAAGTTCGGAAAAAATCATCTTT	TRAV12		TRAJ30	TRAC	CGARGSSAETQYF	TGTGGTGCTAGGGGGAGCAGTGCAGAAACTCAGTATTTC	TRBV20		TRBJ2-3	TRBC	1	1	TRA_TRB_pair
1	Normal_A_LN	642	clonotype642	clonotype642_consensus_1331;clonotype642_consensus_1330	1	0.000170039	CALSRLVGTANKLIF	TGTGCCCTGAGCCGACTTGTAGGAACAGCTAACAAACTCATCTTT	TRAV9-7		TRAJ45	TRAC	CGASRQGNEKLYF	TGTGGTGCTAGTAGACAGGGTAATGAAAAATTGTATTTT	TRBV20		TRBJ1-4	TRBC	1	1	TRA_TRB_pair
1	Normal_A_LN	643	clonotype643	clonotype643_consensus_1333;clonotype643_consensus_1332	1	0.000170039	CALSDRGSGSQKLVF	TGTGCCTTGAGTGATCGAGGGAGTGGCAGCCAAAAGTTGGTGTTT	TRAV9-11		TRAJ54	TRAC	CGASRAGTETQYF	TGTGGTGCTAGTAGGGCAGGCACAGAAACTCAGTATTTC	TRBV20		TRBJ2-3	TRBC	1	1	TRA_TRB_pair
1	Normal_A_LN	644	clonotype644	clonotype644_consensus_1335;clonotype644_consensus_1334	1	0.000170039	CALTGSGSATNKLIF	TGTGCCTTGACGGGCTCTGGGAGTGCTACAAATAAGCTCATCTTT	TRAV9-11		TRAJ32	TRAC	CGASHANGGEQHF	TGTGGTGCTAGTCACGCTAACGGCGGGGAGCAGCACTTT	TRBV20		TRBJ2-1	TRBC	1	1	TRA_TRB_pair
1	Normal_A_LN	645	clonotype645	clonotype645_consensus_1337;clonotype645_consensus_1336	1	0.000170039	CVLVEGSEKIIF	TGTGTTCTTGTGGAGGGTTCGGAAAAAATCATCTTT	TRAV38-2		TRAJ30	TRAC	CGASFGARYEQYF	TGTGGTGCTAGTTTCGGGGCGCGCTACGAGCAGTATTTC	TRBV20		TRBJ2-6	TRBC	1	1	TRA_TRB_pair
1	Normal_A_LN	646	clonotype646	clonotype646_consensus_1339;clonotype646_consensus_1338	1	0.000170039	CVVSAGNNARIFF	TGTGTGGTGAGCGCGGGTAACAACGCCAGAATCTTCTTT	TRAV10		TRAJ31	TRAC	CGAHRGNNSPLYF	TGTGGTGCTCACAGGGGAAATAACTCGCCCCTCTACTTT	TRBV20		TRBJ1-6	TRBC	1	1	TRA_TRB_pair
1	Normal_A_LN	647	clonotype647	clonotype647_consensus_1341;clonotype647_consensus_1340	1	0.000170039	CAVPQSGSGSQKLVF	TGTGCAGTACCCCAATCAGGGAGTGGCAGCCAAAAGTTGGTGTTT	TRAV21		TRAJ54	TRAC	CGAPARGAADFNF	TGTGGTGCTCCCGCCCGAGGGGCTGCGGATTTTAACTTT	TRBV20		TRBJ1-2	TRBC	1	1	TRA_TRB_pair
1	Normal_A_LN	648	clonotype648	clonotype648_consensus_1343;clonotype648_consensus_1342	1	0.000170039	CVMSDRVSNNDRLFF	TGTGTCATGAGTGATCGAGTCAGCAACAATGACAGACTCTTCTTT	TRAV9-5		TRAJ34	TRAC	CGARTEVYYEQYF	TGTGGTGCTCGTACAGAAGTATACTACGAGCAGTATTTC	TRBV20		TRBJ2-6	TRBC	1	1	TRA_TRB_pair
1	Normal_A_LN	649	clonotype649	clonotype649_consensus_1345;clonotype649_consensus_1344	1	0.000170039	CALSLANNAGNRLTF	TGTGCCCTGAGTTTGGCTAATAATGCAGGCAACAGGCTCACATTT	TRAV9-6		TRAJ39	TRAC	CGARYTTGNTLHF	TGTGGTGCTCGTTACACGACAGGAAACACCTTGCACTTT	TRBV20		TRBJ1-3	TRBC	1	1	TRA_TRB_pair
1	Normal_A_LN	650	clonotype650	clonotype650_consensus_1347;clonotype650_consensus_1346	1	0.000170039	CALSDRLTGNQNFYF	TGTGCCCTGAGTGATCGCCTCACCGGTAACCAGAACTTCTATTTT	TRAV9-7		TRAJ49	TRAC	CGALQGSGNTLHF	TGTGGTGCTCTACAGGGGTCTGGGAACACCTTGCACTTT	TRBV20	TRBD1	TRBJ1-3	TRBC	1	1	TRA_TRB_pair
1	Normal_A_LN	651	clonotype651	clonotype651_consensus_1349;clonotype651_consensus_1348	1	0.000170039	CAVLANTGSSYGKLTF	TGTGCAGTTTTAGCTAATACTGGCTCCAGCTATGGAAAGCTGACATTT	TRAV34		TRAJ52	TRAC	CGAYGTGGGTLHF	TGTGGTGCTTACGGTACAGGGGGGGGCACCTTGCACTTT	TRBV20	TRBD1	TRBJ1-3	TRBC	1	1	TRA_TRB_pair
1	Normal_A_LN	652	clonotype652	clonotype652_consensus_1351;clonotype652_consensus_1350	1	0.000170039	CVMTFRIGNNRKLIW	TGTGTCATGACCTTTCGGATTGGCAACAACCGTAAGCTGATTTGG	TRAV9-8		TRAJ38	TRAC	CGASLMGQNTQYF	TGTGGTGCTTCGCTAATGGGCCAAAATACCCAGTACTTC	TRBV20		TRBJ2-5	TRBC	1	1	TRA_TRB_pair
1	Normal_A_LN	653	clonotype653	clonotype653_consensus_1353;clonotype653_consensus_1352	1	0.000170039	CAVSPPGLGKLTF	TGTGCAGTGAGCCCCCCTGGACTGGGCAAACTCACATTT	TRAV12		TRAJ2	TRAC	CGASGTGNEKLYF	TGTGGTGCTTCTGGTACAGGAAATGAAAAATTGTATTTT	TRBV20		TRBJ1-4	TRBC	1	1	TRA_TRB_pair
1	Normal_A_LN	654	clonotype654	clonotype654_consensus_1355;clonotype654_consensus_1356;clonotype654_consensus_1354	1	0.000170039	CASMGGNNKLTF;CAVTTSGNYKYTF	TGTGCCTCCATGGGAGGCAATAATAAGCTGACATTT;TGTGCAGTTACTACCTCAGGAAACTACAAATACACCTTT	TRAV24;TRAV12	;	TRAJ56;TRAJ40	TRAC;TRAC	CGVRIRESGEQHF	TGTGGTGTCCGGATCCGGGAGTCGGGGGAGCAGCACTTT	TRBV20		TRBJ2-1	TRBC	2	1	extra_TRA
1	Normal_A_LN	655	clonotype655	clonotype655_consensus_1358;clonotype655_consensus_1357	1	0.000170039	CALGLGDTGARALTF	TGTGCCCTGGGGCTGGGAGACACAGGTGCCAGAGCACTCACTTTT	TRAV9-6		TRAJ5	TRAC	CADSPAGDFNF	TGTGCCGACAGCCCGGCAGGGGATTTTAACTTT	TRBV10		TRBJ1-2	TRBC	1	1	TRA_TRB_pair
1	Normal_A_LN	656	clonotype656	clonotype656_consensus_1360;clonotype656_consensus_1359	1	0.000170039	CASETFTGKLTF	TGTGCCTCCGAGACGTTCACAGGCAAATTAACCTTT	TRAV24		TRAJ27	TRAC	CASWGLGDFNF	TGTGCCAGCTGGGGGTTGGGTGATTTTAACTTT	TRBV25		TRBJ1-2	TRBC	1	1	TRA_TRB_pair
1	Normal_A_LN	657	clonotype657	clonotype657_consensus_1362;clonotype657_consensus_1361	1	0.000170039	CALREASGGNQKFTF	TGTGCCCTGAGAGAGGCGTCTGGGGGTAACCAAAAGTTTACCTTT	TRAV9-9		TRAJ13	TRAC	CASSWWDDFNF	TGCGCCAGTAGTTGGTGGGATGATTTTAACTTT	TRBV28		TRBJ1-2	TRBC	1	1	TRA_TRB_pair
1	Normal_A_LN	658	clonotype658	clonotype658_consensus_1364;clonotype658_consensus_1363	1	0.000170039	CAADMWTGSSYGKLTF	TGTGCAGCAGACATGTGGACTGGCTCCAGCTATGGAAAGCTGACATTT	TRAV34		TRAJ52	TRAC	CASSDGGEQYF	TGTGCCAGCAGTGATGGGGGCGAGCAGTATTTC	TRBV15		TRBJ2-6	TRBC	1	1	TRA_TRB_pair
1	Normal_A_LN	659	clonotype659	clonotype659_consensus_1366;clonotype659_consensus_1365	1	0.000170039	CAVSRGTSYGKLTF	TGTGCAGTGAGCCGCGGGACCAGCTATGGAAAGCTGACATTT	TRAV12		TRAJ52	TRAC	CSTRLGGQNTQYF	TGCAGCACTAGACTTGGGGGACAAAATACCCAGTACTTC	TRBV29		TRBJ2-5	TRBC	1	1	TRA_TRB_pair
1	Normal_A_LN	660	clonotype660	clonotype660_consensus_1368;clonotype660_consensus_1367	1	0.000170039	CALSDWNSDNRYSLNF	TGTGCCCTGAGTGATTGGAACTCAGACAACAGGTATAGCCTCAATTTT	TRAV9-7		TRAJ41	TRAC	CSTRSGGYGEQHF	TGCAGCACTAGGTCGGGGGGATACGGGGAGCAGCACTTT	TRBV29		TRBJ2-1	TRBC	1	1	TRA_TRB_pair
1	Normal_A_LN	661	clonotype661	clonotype661_consensus_1370;clonotype661_consensus_1369	1	0.000170039	CVLAVDSNNRLIW	TGTGTTCTTGCTGTTGATAGCAACAATCGGTTGATCTGG	TRAV38-2		TRAJ33	TRAC	CGATYRVTETQYF	TGTGGTGCTACGTACAGGGTGACAGAAACTCAGTATTTC	TRBV20	TRBD1	TRBJ2-3	TRBC	1	1	TRA_TRB_pair
1	Normal_A_LN	662	clonotype662	clonotype662_consensus_1372;clonotype662_consensus_1371	1	0.000170039	CAVPGLYSGVGSQLTF	TGTGCAGTGCCTGGCTTGTACTCTGGGGTTGGTAGCCAGCTCACATTC	TRAV21		TRAJ28	TRAC	CGATSVGSGEQHF	TGTGGTGCTACGTCGGTCGGAAGTGGGGAGCAGCACTTT	TRBV20		TRBJ2-1	TRBC	1	1	TRA_TRB_pair
1	Normal_A_LN	663	clonotype663	clonotype663_consensus_1374;clonotype663_consensus_1373	1	0.000170039	CALRARRTNSGRDLIF	TGTGCCCTGAGAGCGCGGCGGACTAACTCTGGCAGGGATTTGATCTTC	TRAV9-9		TRAJ26	TRAC	CGARGSGNSPLYF	TGTGGTGCTAGAGGCAGCGGAAACTCGCCCCTCTACTTT	TRBV20		TRBJ1-6	TRBC	1	1	TRA_TRB_pair
1	Normal_A_LN	664	clonotype664	clonotype664_consensus_1376;clonotype664_consensus_1375	1	0.000170039	CAVEWSLNSGGNQKFTF	TGTGCGGTGGAGTGGTCTCTAAATTCTGGGGGTAACCAAAAGTTTACCTTT	TRAV43-1		TRAJ13	TRAC	CGASQIRGGDFNF	TGTGGTGCTAGCCAGATTCGGGGCGGTGATTTTAACTTT	TRBV20		TRBJ1-2	TRBC	1	1	TRA_TRB_pair
1	Normal_A_LN	665	clonotype665	clonotype665_consensus_1379;clonotype665_consensus_1377;clonotype665_consensus_1378	1	0.000170039	CAVSANTGNQNFYF	TGTGCAGTGAGCGCGAACACCGGTAACCAGAACTTCTATTTT	TRAV12		TRAJ49	TRAC	CASSSGPSQNTQYF;CGASIAARLDFNF	TGTGCCAGCAGCTCCGGCCCTAGCCAAAATACCCAGTACTTC;TGTGGTGCTAGTATTGCCGCGCGATTGGATTTTAACTTT	TRBV5-2;TRBV20	;	TRBJ2-5;TRBJ1-2	TRBC;TRBC	1	2	extra_TRB
1	Normal_A_LN	666	clonotype666	clonotype666_consensus_1381;clonotype666_consensus_1380	1	0.000170039	CAVSRADNRYSLNF	TGTGCAGTGAGCCGCGCAGACAACAGGTATAGCCTCAATTTT	TRAV12		TRAJ41		CGASQNRDGTLHF	TGTGGTGCTAGTCAAAACAGGGACGGCACCTTGCACTTT	TRBV20		TRBJ1-3	TRBC	1	1	TRA_TRB_pair
1	Normal_A_LN	667	clonotype667	clonotype667_consensus_1383;clonotype667_consensus_1382	1	0.000170039	CAVSRFGVNARIFF	TGTGCAGTGAGCCGCTTTGGGGTCAACGCCAGAATCTTCTTT	TRAV12		TRAJ31	TRAC	CGASQTVDYDFNF	TGTGGTGCTAGTCAAACAGTGGATTATGATTTTAACTTT	TRBV20		TRBJ1-2	TRBC	1	1	TRA_TRB_pair
1	Normal_A_LN	668	clonotype668	clonotype668_consensus_1386;clonotype668_consensus_1384;clonotype668_consensus_1385	1	0.000170039	CAVSRVILDARIFF	TGTGCAGTGAGCCGCGTTATTCTGGACGCCAGAATCTTCTTT	TRAV12		TRAJ31	TRAC	CASSESEGLGDTEVFF;CGASQGQGTTQYF	TGTGCCAGCAGTGAATCCGAAGGATTGGGCGACACTGAAGTGTTCTTC;TGTGGTGCTAGTCAAGGACAGGGGACGACCCAGTACTTC	TRBV16;TRBV20	;TRBD1	TRBJ1-1;TRBJ2-5	TRBC;TRBC	1	2	extra_TRB
1	Normal_A_LN	669	clonotype669	clonotype669_consensus_1388;clonotype669_consensus_1387	1	0.000170039	CAMTDLYSGVGSQLTF	TGTGCCATGACCGATTTGTACTCTGGGGTTGGTAGCCAGCTCACATTC	TRAV9-8		TRAJ28	TRAC	CGASPGTMGEQHF	TGTGGTGCTAGTCCCGGCACAATGGGGGAGCAGCACTTT	TRBV20		TRBJ2-1	TRBC	1	1	TRA_TRB_pair
1	Normal_A_LN	670	clonotype670	clonotype670_consensus_1390;clonotype670_consensus_1389	1	0.000170039	CAVSRGGAGNALTF	TGTGCAGTGAGCCGCGGTGGGGCAGGAAATGCGTTGACTTTT	TRAV12		TRAJ15	TRAC	CGASPGTQMDFNF	TGTGGTGCTAGTCCCGGTACCCAAATGGATTTTAACTTT	TRBV20		TRBJ1-2	TRBC	1	1	TRA_TRB_pair
1	Normal_A_LN	671	clonotype671	clonotype671_consensus_1392;clonotype671_consensus_1391	1	0.000170039	CAVEALYTGSSYGKLTF	TGTGCTGTGGAGGCGTTGTATACTGGCTCCAGCTATGGAAAGCTGACATTT	TRAV28		TRAJ52	TRAC	CGASPYTNTEVFF	TGTGGTGCTAGTCCGTACACGAACACTGAAGTGTTCTTC	TRBV20		TRBJ1-1	TRBC	1	1	TRA_TRB_pair
1	Normal_A_LN	672	clonotype672	clonotype672_consensus_1394;clonotype672_consensus_1393	1	0.000170039	CAVSRPLSNNRLIW	TGTGCAGTGAGCCGCCCTCTGAGCAACAATCGGTTGATCTGG	TRAV12		TRAJ33	TRAC	CGASLEPVYEQYF	TGTGGTGCTAGTCTAGAACCGGTCTACGAGCAGTATTTC	TRBV20		TRBJ2-6	TRBC	1	1	TRA_TRB_pair
1	Normal_A_LN	673	clonotype673	clonotype673_consensus_1396;clonotype673_consensus_1395	1	0.000170039	CAVEVPLYSGQGGKLIF	TGTGCGGTGGAGGTACCGTTGTATTCTGGGCAGGGAGGAAAGCTTATCTTC	TRAV43-1		TRAJ23	TRAC	CGASEGSQNTQYF	TGTGGTGCTAGTGAGGGGAGCCAAAATACCCAGTACTTC	TRBV20		TRBJ2-5	TRBC	1	1	TRA_TRB_pair
1	Normal_A_LN	674	clonotype674	clonotype674_consensus_1398;clonotype674_consensus_1397	1	0.000170039	CADSDQRGTNTGKLTF	TGTGCAGACAGCGACCAACGGGGCACCAACACAGGCAAATTAACCTTT	TRAV21		TRAJ27	TRAC	CGASALVRNTLHF	TGTGGTGCTAGTGCATTGGTCAGAAACACCTTGCACTTT	TRBV20		TRBJ1-3	TRBC	1	1	TRA_TRB_pair
1	Normal_A_LN	675	clonotype675	clonotype675_consensus_1400;clonotype675_consensus_1399	1	0.000170039	CAVSYSTSSNKLTF	TGTGCAGTGAGCTATTCAACCTCTTCCAACAAGTTGACATTT	TRAV12		TRAJ50	TRAC	CGAPPSGGDTLHF	TGTGGTGCTCCCCCGTCTGGTGGGGACACCTTGCACTTT	TRBV20		TRBJ1-3	TRBC	1	1	TRA_TRB_pair
1	Normal_A_LN	676	clonotype676	clonotype676_consensus_1402;clonotype676_consensus_1401	1	0.000170039	CVLAGGSSEKIIF	TGTGTTCTTGCAGGAGGGAGTTCGGAAAAAATCATCTTT	TRAV38-2		TRAJ30	TRAC	CGARVEQVVTQYF	TGTGGTGCTCGAGTAGAACAGGTTGTGACCCAGTACTTC	TRBV20		TRBJ2-5	TRBC	1	1	TRA_TRB_pair
1	Normal_A_LN	677	clonotype677	clonotype677_consensus_1404;clonotype677_consensus_1403	1	0.000170039	CALPGAGNQNFYF	TGTGCTCTCCCCGGGGCCGGTAACCAGAACTTCTATTTT	TRAV12		TRAJ49	TRAC	CGWVGGLQETQYF	TGTGGTTGGGTTGGGGGGCTGCAAGAAACTCAGTATTTC	TRBV20		TRBJ2-3	TRBC	1	1	TRA_TRB_pair
1	Normal_A_LN	678	clonotype678	clonotype678_consensus_1406;clonotype678_consensus_1405	1	0.000170039	CALSDYSSGVGSQLTF	TGTGCCTTGAGTGATTATTCGTCAGGGGTTGGTAGCCAGCTCACATTC	TRAV9-11		TRAJ28	TRAC	CGALRTGLGDFNF	TGTGGTGCTTTAAGGACGGGGTTGGGTGATTTTAACTTT	TRBV20		TRBJ1-2	TRBC	1	1	TRA_TRB_pair
1	Normal_A_LN	679	clonotype679	clonotype679_consensus_1408;clonotype679_consensus_1407	1	0.000170039	CAVSRGDSNNRLIW	TGTGCAGTGAGCCGCGGGGATAGCAACAATCGGTTGATCTGG	TRAV12		TRAJ33	TRAC	CASSQFYEQYF	TGTGCCAGCAGCCAGTTCTACGAGCAGTATTTC	TRBV3-2		TRBJ2-6	TRBC	1	1	TRA_TRB_pair
1	Normal_A_LN	680	clonotype680	clonotype680_consensus_1410;clonotype680_consensus_1409	1	0.000170039	CAPTTGSSYGKLTF	TGTGCCCCGACCACTGGCTCCAGCTATGGAAAGCTGACATTT	TRAV24		TRAJ52	TRAC	CASSNEGEQHF	TGTGCCAGCAGCAACGAAGGGGAGCAGCACTTT	TRBV26		TRBJ2-1	TRBC	1	1	TRA_TRB_pair
1	Normal_A_LN	681	clonotype681	clonotype681_consensus_1412;clonotype681_consensus_1411	1	0.000170039	CVLAASTNTGKLTF	TGTGTTCTTGCAGCTTCCACCAACACAGGCAAATTAACCTTT	TRAV38-2		TRAJ27	TRAC	CSTLGVQGYEQYF	TGCAGCACCCTTGGGGTACAGGGATACGAGCAGTATTTC	TRBV29	TRBD1	TRBJ2-6	TRBC	1	1	TRA_TRB_pair
1	Normal_A_LN	682	clonotype682	clonotype682_consensus_1414;clonotype682_consensus_1413	1	0.000170039	CAVSVIDTGARALTF	TGTGCAGTGAGCGTCATAGACACAGGTGCCAGAGCACTCACTTTT	TRAV12		TRAJ5	TRAC	CSTSGGGNGEQHF	TGCAGCACTAGCGGTGGAGGTAATGGCGAGCAGCACTTT	TRBV29		TRBJ2-1	TRBC	1	1	TRA_TRB_pair
1	Normal_A_LN	683	clonotype683	clonotype683_consensus_1416;clonotype683_consensus_1415	1	0.000170039	CALPPPGALQSSEKIIF	TGTGCCCTTCCCCCGCCGGGCGCCTTACAAAGTTCGGAAAAAATCATCTTT	TRAV9-6		TRAJ30	TRAC	CSTEVRGVYDFNF	TGCAGCACTGAAGTACGGGGAGTTTATGATTTTAACTTT	TRBV29		TRBJ1-2	TRBC	1	1	TRA_TRB_pair
1	Normal_A_LN	684	clonotype684	clonotype684_consensus_1418;clonotype684_consensus_1417	1	0.000170039	CASMRSSDIGKLIF	TGTGCCTCCATGCGCTCTAGTGACATAGGAAAACTCATCTTT	TRAV24		TRAJ37	TRAC	CGAKDPGSYDFNF	TGTGGTGCAAAGGACCCGGGGTCGTATGATTTTAACTTT	TRBV20		TRBJ1-2	TRBC	1	1	TRA_TRB_pair
1	Normal_A_LN	685	clonotype685	clonotype685_consensus_1420;clonotype685_consensus_1419	1	0.000170039	CAVSLSNTGNQNFYF	TGTGCAGTGAGCCTTTCGAACACCGGTAACCAGAACTTCTATTTT	TRAV12		TRAJ49	TRAC	CGAPYRADEKLYF	TGTGGTGCCCCGTACAGGGCGGATGAAAAATTGTATTTT	TRBV20	TRBD1	TRBJ1-4	TRBC	1	1	TRA_TRB_pair
1	Normal_A_LN	686	clonotype686	clonotype686_consensus_1422;clonotype686_consensus_1421	1	0.000170039	CAVSPFYNAGNRLTF	TGTGCAGTGAGCCCCTTTTACAATGCAGGCAACAGGCTCACATTT	TRAV12		TRAJ39	TRAC	CGARLEGPYDFNF	TGTGGTGCCCGCCTCGAGGGTCCATATGATTTTAACTTT	TRBV20		TRBJ1-2	TRBC	1	1	TRA_TRB_pair
1	Normal_A_LN	687	clonotype687	clonotype687_consensus_1424;clonotype687_consensus_1423	1	0.000170039	CAVSRAGSATNKLIF	TGTGCAGTGAGCCGCGCTGGGAGTGCTACAAATAAGCTCATCTTT	TRAV12		TRAJ32	TRAC	CGAGWKESGEQYF	TGTGGTGCCGGATGGAAGGAATCCGGCGAGCAGTATTTC	TRBV20		TRBJ2-6	TRBC	1	1	TRA_TRB_pair
1	Normal_A_LN	688	clonotype688	clonotype688_consensus_1426;clonotype688_consensus_1425	1	0.000170039	CAMSDHPGFGNNRKLIW	TGTGCCATGAGTGATCACCCAGGGTTTGGCAACAACCGTAAGCTGATTTGG	TRAV9-8		TRAJ38	TRAC	CGAKEGLSYEQYF	TGTGGTGCTAAGGAAGGACTCAGCTACGAGCAGTATTTC	TRBV20		TRBJ2-6	TRBC	1	1	TRA_TRB_pair
1	Normal_A_LN	689	clonotype689	clonotype689_consensus_1428;clonotype689_consensus_1427	1	0.000170039	CASNTGSSYGKLTF	TGTGCCTCCAATACTGGCTCCAGCTATGGAAAGCTGACATTT	TRAV24		TRAJ52	TRAC	CGATERVYGEQHF	TGTGGTGCTACCGAACGGGTTTATGGGGAGCAGCACTTT	TRBV20		TRBJ2-1	TRBC	1	1	TRA_TRB_pair
1	Normal_A_LN	690	clonotype690	clonotype690_consensus_1430;clonotype690_consensus_1429	1	0.000170039	CAVSRSNYGSNNLIF	TGTGCAGTGAGCCGGTCTAACTATGGAAGCAACAACTTAATCTTT	TRAV12		TRAJ48	TRAC	CGASDRNNEKLYF	TGTGGTGCTAGCGACAGAAACAATGAAAAATTGTATTTT	TRBV20		TRBJ1-4	TRBC	1	1	TRA_TRB_pair
1	Normal_A_LN	691	clonotype691	clonotype691_consensus_1432;clonotype691_consensus_1431	1	0.000170039	CVLAGKGNTGKLTF	TGTGTTCTTGCAGGAAAGGGCAACACAGGCAAATTAACCTTT	TRAV38-2		TRAJ27	TRAC	CGASPVPGSPLYF	TGTGGTGCTAGTCCCGTACCGGGCTCGCCCCTCTACTTT	TRBV20		TRBJ1-6	TRBC	1	1	TRA_TRB_pair
1	Normal_A_LN	692	clonotype692	clonotype692_consensus_1434;clonotype692_consensus_1433	1	0.000170039	CVLAGAPGNQNFYF	TGTGTTCTTGCAGGAGCTCCCGGTAACCAGAACTTCTATTTT	TRAV38-2		TRAJ49	TRAC	CGASLNLLREQHF	TGTGGTGCTAGTCTCAACTTACTGAGGGAGCAGCACTTT	TRBV20		TRBJ2-1	TRBC	1	1	TRA_TRB_pair
1	Normal_A_LN	693	clonotype693	clonotype693_consensus_1436;clonotype693_consensus_1435	1	0.000170039	CAPLTGSSYGKLTF	TGTGCCCCGCTTACTGGCTCCAGCTATGGAAAGCTGACATTT	TRAV24		TRAJ52	TRAC	CGASLGGGNTLHF	TGTGGTGCTAGTCTCGGTGGCGGAAACACCTTGCACTTT	TRBV20		TRBJ1-3	TRBC	1	1	TRA_TRB_pair
1	Normal_A_LN	694	clonotype694	clonotype694_consensus_1438;clonotype694_consensus_1437	1	0.000170039	CVVSPTTSGNYKYTF	TGTGTGGTGAGTCCTACTACCTCAGGAAACTACAAATACACCTTT	TRAV10		TRAJ40	TRAC	CGASLGNGYEQYF	TGTGGTGCTAGTCTTGGGAACGGCTACGAGCAGTATTTC	TRBV20		TRBJ2-6	TRBC	1	1	TRA_TRB_pair
1	Normal_A_LN	695	clonotype695	clonotype695_consensus_1440;clonotype695_consensus_1439	1	0.000170039	CAPLSPGGNNKLTF	TGTGCCCCTCTGTCCCCGGGAGGCAATAATAAGCTGACATTT	TRAV24		TRAJ56	TRAC	CGAQQGGNSPLYF	TGTGGTGCTCAACAGGGGGGGAACTCGCCCCTCTACTTT	TRBV20		TRBJ1-6	TRBC	1	1	TRA_TRB_pair
1	Normal_A_LN	696	clonotype696	clonotype696_consensus_1442;clonotype696_consensus_1441	1	0.000170039	CAVSEGEGGNNKLTF	TGTGCAGTGAGTGAGGGCGAGGGAGGCAATAATAAGCTGACATTT	TRAV12		TRAJ56	TRAC	CGGLGVMNTEVFF	TGTGGTGGCTTGGGGGTTATGAACACTGAAGTGTTCTTC	TRBV20		TRBJ1-1	TRBC	1	1	TRA_TRB_pair
1	Normal_A_LN	697	clonotype697	clonotype697_consensus_1444;clonotype697_consensus_1443	1	0.000170039	CALNTGSSYGKLTF	TGTGCCTTAAATACTGGCTCCAGCTATGGAAAGCTGACATTT	TRAV24		TRAJ52	TRAC	CAVGRAGQLYF	TGTGCCGTAGGGAGGGCAGGGCAGCTGTACTTC	TRBV25		TRBJ2-2	TRBC	1	1	TRA_TRB_pair
1	Normal_A_LN	698	clonotype698	clonotype698_consensus_1446;clonotype698_consensus_1445	1	0.000170039	CAVSPHNTNTGKLTF	TGTGCAGTGAGCCCCCATAACACCAACACAGGCAAATTAACCTTT	TRAV12		TRAJ27	TRAC	CASSFNGEQHF	TGTGCCAGCAGCTTCAACGGGGAGCAGCACTTT	TRBV5-2		TRBJ2-1	TRBC	1	1	TRA_TRB_pair
1	Normal_A_LN	699	clonotype699	clonotype699_consensus_1448;clonotype699_consensus_1447	1	0.000170039	CAVSGRDGGSQGRLIF	TGTGCAGTGAGCGGGAGGGATGGAGGCAGCCAAGGACGACTCATCTTT	TRAV12		TRAJ42	TRAC	CGATAERYGEQHF	TGTGGTGCTACGGCTGAGCGATATGGGGAGCAGCACTTT	TRBV20		TRBJ2-1	TRBC	1	1	TRA_TRB_pair
1	Normal_A_LN	700	clonotype700	clonotype700_consensus_1450;clonotype700_consensus_1449	1	0.000170039	CAVSRGSSGSYSQLTF	TGTGCAGTGAGCCGCGGATCATCTGGTAGCTACAGTCAGCTGACCTTT	TRAV12		TRAJ4	TRAC	CGARTGGVDTLHF	TGTGGTGCTAGAACGGGGGGCGTCGACACCTTGCACTTT	TRBV20		TRBJ1-3	TRBC	1	1	TRA_TRB_pair
1	Normal_A_LN	701	clonotype701	clonotype701_consensus_1452;clonotype701_consensus_1451	1	0.000170039	CAVSRVSNYGSNNLIF	TGTGCAGTGAGCCGCGTGTCGAACTATGGAAGCAACAACTTAATCTTT	TRAV12		TRAJ48	TRAC	CGASPTVNEKLYF	TGTGGTGCTAGTCCCACGGTAAATGAAAAATTGTATTTT	TRBV20		TRBJ1-4	TRBC	1	1	TRA_TRB_pair
1	Normal_A_LN	702	clonotype702	clonotype702_consensus_1454;clonotype702_consensus_1453	1	0.000170039	CVLAGAWDSNNRLIW	TGTGTTCTTGCAGGAGCCTGGGATAGCAACAATCGGTTGATCTGG	TRAV38-2		TRAJ33	TRAC	CGAIQGANEKLYF	TGTGGTGCTATACAGGGGGCGAATGAAAAATTGTATTTT	TRBV20	TRBD1	TRBJ1-4	TRBC	1	1	TRA_TRB_pair
1	Normal_A_LN	703	clonotype703	clonotype703_consensus_1456;clonotype703_consensus_1455	1	0.000170039	CALVLRSVGTANKLIF	TGTGCTCTCGTACTTCGTTCTGTAGGAACAGCTAACAAACTCATCTTT	TRAV38-1		TRAJ45	TRAC	CGAEPGGYGEQHF	TGTGGTGCTGAACCAGGGGGGTATGGGGAGCAGCACTTT	TRBV20		TRBJ2-1	TRBC	1	1	TRA_TRB_pair
1	Normal_A_LN	704	clonotype704	clonotype704_consensus_1458;clonotype704_consensus_1457	1	0.000170039	CVLAGERGSSYGKLTF	TGTGTTCTTGCAGGAGAAAGGGGCTCCAGCTATGGAAAGCTGACATTT	TRAV38-2		TRAJ52	TRAC	CGAINRRNSPLYF	TGTGGTGCAATCAATCGCCGTAACTCGCCCCTCTACTTT	TRBV20		TRBJ1-6	TRBC	1	1	TRA_TRB_pair
1	Normal_A_LN	705	clonotype705	clonotype705_consensus_1460;clonotype705_consensus_1459	1	0.000170039	CVLAGAPGGTANKLIF	TGTGTTCTTGCAGGAGCCCCTGGAGGAACAGCTAACAAACTCATCTTT	TRAV38-2		TRAJ45	TRAC	CGASRGQTSTLHF	TGTGGTGCGAGTAGGGGCCAGACAAGCACCTTGCACTTT	TRBV20		TRBJ1-3	TRBC	1	1	TRA_TRB_pair
1	Normal_A_LN	706	clonotype706	clonotype706_consensus_1462;clonotype706_consensus_1461	1	0.000170039	CALRDLSTSLQIQQGMLIF	TGTGCCCTGAGAGATCTCTCTACGTCGTTGCAGATACAGCAGGGCATGCTAATCTTT	TRAV9-6		TRAJ3	TRAC	CGASLTGSNTLHF	TGTGGTGCTAGCCTAACAGGGAGCAACACCTTGCACTTT	TRBV20		TRBJ1-3	TRBC	1	1	TRA_TRB_pair
1	Normal_A_LN	707	clonotype707	clonotype707_consensus_1464;clonotype707_consensus_1463	1	0.000170039	CGALGSSYGKLTF	TGCGGAGCCCTCGGCTCCAGCTATGGAAAGCTGACATTT	TRAV29		TRAJ52	TRAC	CASSSLGEQHF	TGTGCCAGCAGTAGTCTGGGGGAGCAGCACTTT	TRBV26		TRBJ2-1	TRBC	1	1	TRA_TRB_pair
1	Normal_A_LN	708	clonotype708	clonotype708_consensus_1466;clonotype708_consensus_1465	1	0.000170039	CGASYDGSNNLIF	TGCGGAGCAAGTTATGATGGAAGCAACAACTTAATCTTT	TRAV29		TRAJ48	TRAC	CGARKGYNSPLYF	TGTGGTGCCCGTAAAGGTTATAACTCGCCCCTCTACTTT	TRBV20		TRBJ1-6	TRBC	1	1	TRA_TRB_pair
1	Normal_A_LN	709	clonotype709	clonotype709_consensus_1468;clonotype709_consensus_1467	1	0.000170039	CVLAGVKSGSSYGKLTF	TGTGTTCTTGCAGGAGTAAAGTCGGGCTCCAGCTATGGAAAGCTGACATTT	TRAV38-2		TRAJ52	TRAC	CGARDRGRDTLHF	TGTGGTGCTAGAGACAGGGGGCGCGACACCTTGCACTTT	TRBV20	TRBD1	TRBJ1-3	TRBC	1	1	TRA_TRB_pair
1	Normal_A_LN	710	clonotype710	clonotype710_consensus_1470;clonotype710_consensus_1469	1	0.000170039	CGASMGSNNRLIW	TGCGGAGCAAGTATGGGTAGCAACAATCGGTTGATCTGG	TRAV29		TRAJ33	TRAC	CGASQRVEGEQHF	TGTGGTGCTAGTCAAAGGGTTGAGGGGGAGCAGCACTTT	TRBV20	TRBD1	TRBJ2-1	TRBC	1	1	TRA_TRB_pair
1	Normal_A_LN	711	clonotype711	clonotype711_consensus_1472;clonotype711_consensus_1471	1	0.000170039	CGASYGSSEKIIF	TGCGGAGCAAGTTATGGAAGTTCGGAAAAAATCATCTTT	TRAV29		TRAJ30	TRAC	CGAPGGDNSPLYF	TGTGGTGCTCCGGGGGGGGATAACTCGCCCCTCTACTTT	TRBV20		TRBJ1-6	TRBC	1	1	TRA_TRB_pair
1	Normal_A_LN	712	clonotype712	clonotype712_consensus_1474;clonotype712_consensus_1473	1	0.000170039	CVLAGAEGGSSYGKLTF	TGTGTTCTTGCAGGAGCTGAGGGTGGCTCCAGCTATGGAAAGCTGACATTT	TRAV38-2		TRAJ52	TRAC	CGALHALSYEQYF	TGTGGTGCTCTTCACGCTTTAAGCTACGAGCAGTATTTC	TRBV20		TRBJ2-6	TRBC	1	1	TRA_TRB_pair
1	Normal_A_LN	713	clonotype713	clonotype713_consensus_1476;clonotype713_consensus_1475	1	0.000170039	CGAENTGNQNFYF	TGCGGAGCCGAGAACACCGGTAACCAGAACTTCTATTTT	TRAV29		TRAJ49	TRAC	CGAGAGYSNTLHF	TGTGGTGCTGGGGCGGGGTACAGTAACACCTTGCACTTT	TRBV20		TRBJ1-3	TRBC	1	1	TRA_TRB_pair
1	Normal_A_LN	714	clonotype714	clonotype714_consensus_1478;clonotype714_consensus_1477	1	0.000170039	CGSHVQSSEKIIF	TGCGGATCTCATGTACAAAGTTCGGAAAAAATCATCTTT	TRAV29		TRAJ30	TRAC	CASSARERQHF	TGTGCCAGCAGTGCCAGGGAGCGGCAGCACTTT	TRBV25		TRBJ2-1	TRBC	1	1	TRA_TRB_pair
1	Normal_A_LN	715	clonotype715	clonotype715_consensus_1481;clonotype715_consensus_1479;clonotype715_consensus_1480	1	0.000170039	CGASGGSGSQKLVF	TGCGGAGCAAGCGGAGGGAGTGGCAGCCAAAAGTTGGTGTTT	TRAV29		TRAJ54	TRAC	CASSEHVGLGEKLYF;CSTVGGLGYEQYF	TGTGCCAGCAGTGAGCATGTGGGTCTAGGTGAAAAATTGTATTTT;TGCAGCACCGTCGGAGGGCTAGGCTACGAGCAGTATTTC	TRBV16;TRBV29	;	TRBJ1-4;TRBJ2-6	TRBC;TRBC	1	2	extra_TRB
1	Normal_A_LN	716	clonotype716	clonotype716_consensus_1483;clonotype716_consensus_1482	1	0.000170039	CGARWGSSYGKLTF	TGCGGAGCAAGATGGGGCTCCAGCTATGGAAAGCTGACATTT	TRAV29		TRAJ52	TRAC	CSTKTGGDSSQYF	TGCAGCACGAAGACGGGGGGCGATTCGTCCCAGTACTTC	TRBV29		TRBJ2-5	TRBC	1	1	TRA_TRB_pair
1	Normal_A_LN	717	clonotype717	clonotype717_consensus_1485;clonotype717_consensus_1484	1	0.000170039	CGASRGSGSQKLVF	TGCGGAGCAAGTAGGGGGAGTGGCAGCCAAAAGTTGGTGTTT	TRAV29		TRAJ54	TRAC	CGPVEGGNSPLYF	TGTGGTCCCGTCGAGGGAGGTAACTCGCCCCTCTACTTT	TRBV20		TRBJ1-6	TRBC	1	1	TRA_TRB_pair
1	Normal_A_LN	718	clonotype718	clonotype718_consensus_1487;clonotype718_consensus_1486	1	0.000170039	CGAMYSGVGSQLTF	TGCGGAGCGATGTACTCTGGGGTTGGTAGCCAGCTCACATTC	TRAV29		TRAJ28	TRAC	CGAGLVDYYEQYF	TGTGGTGCCGGCCTCGTGGACTACTACGAGCAGTATTTC	TRBV20		TRBJ2-6	TRBC	1	1	TRA_TRB_pair
1	Normal_A_LN	719	clonotype719	clonotype719_consensus_1489;clonotype719_consensus_1488	1	0.000170039	CGASWPYGSNNLIF	TGCGGAGCAAGTTGGCCCTATGGAAGCAACAACTTAATCTTT	TRAV29		TRAJ48	TRAC	CGASHGKEEKLYF	TGTGGTGCTAGTCACGGGAAAGAGGAAAAATTGTATTTT	TRBV20		TRBJ1-4	TRBC	1	1	TRA_TRB_pair
1	Normal_A_LN	720	clonotype720	clonotype720_consensus_1491;clonotype720_consensus_1490	1	0.000170039	CGLNYGGSQGRLIF	TGCGGGTTGAATTATGGAGGCAGCCAAGGACGACTCATCTTT	TRAV29		TRAJ42	TRAC	CGAANGRSDTLHF	TGTGGTGCTGCAAACGGAAGGAGTGACACCTTGCACTTT	TRBV20		TRBJ1-3	TRBC	1	1	TRA_TRB_pair
1	Normal_A_LN	721	clonotype721	clonotype721_consensus_1493;clonotype721_consensus_1492	1	0.000170039	CGASAASGNYKYTF	TGCGGAGCAAGTGCAGCCTCAGGAAACTACAAATACACCTTT	TRAV29		TRAJ40	TRAC	CGASYREGDTQYF	TGTGGTGCTTCGTACAGGGAGGGAGATACCCAGTACTTC	TRBV20	TRBD1	TRBJ2-5	TRBC	1	1	TRA_TRB_pair
1	Normal_A_LN	722	clonotype722	clonotype722_consensus_1495;clonotype722_consensus_1494	1	0.000170039	CGARRSNYGSNNLIF	TGCGGAGCCCGACGGTCTAACTATGGAAGCAACAACTTAATCTTT	TRAV29		TRAJ48	TRAC	CSTRFLADGEQHF	TGCAGCACTCGATTTTTGGCCGATGGGGAGCAGCACTTT	TRBV29		TRBJ2-1	TRBC	1	1	TRA_TRB_pair
1	Normal_A_LN	723	clonotype723	clonotype723_consensus_1497;clonotype723_consensus_1496	1	0.000170039	CGASNRNYGSNNLIF	TGCGGAGCAAGTAATAGGAACTATGGAAGCAACAACTTAATCTTT	TRAV29		TRAJ48	TRAC	CGANRVGNTEVFF	TGTGGTGCGAACAGGGTAGGGAACACTGAAGTGTTCTTC	TRBV20		TRBJ1-1	TRBC	1	1	TRA_TRB_pair
1	Normal_A_LN	724	clonotype724	clonotype724_consensus_1499;clonotype724_consensus_1498	1	0.000170039	CGASNSGSGSQKLVF	TGCGGAGCAAGTAACTCAGGGAGTGGCAGCCAAAAGTTGGTGTTT	TRAV29		TRAJ54	TRAC	CATRGLYEQYF	TGCGCCACACGGGGGCTATACGAGCAGTATTTC	TRBV28		TRBJ2-6	TRBC	1	1	TRA_TRB_pair
1	Normal_A_LN	725	clonotype725	clonotype725_consensus_1500	1	0.000170039	CAVTRDTGYRWIF	TGTGCGGTCACGCGGGACACAGGCTATAGATGGATCTTT	TRAV43-1		TRAJ12	TRAC							1	0	TRA_only
1	Normal_A_LN	726	clonotype726	clonotype726_consensus_1501	1	0.000170039	CAVEWNNNYGLHF	TGTGCGGTGGAATGGAATAATAACTATGGCCTTCACTTT	TRAV43-1		TRAJ43	TRAC							1	0	TRA_only
1	Normal_A_LN	727	clonotype727	clonotype727_consensus_1502	1	0.000170039	CAVENTGNQNFYF	TGTGCGGTGGAGAACACCGGTAACCAGAACTTCTATTTT	TRAV43-1		TRAJ49	TRAC							1	0	TRA_only
1	Normal_A_LN	728	clonotype728	clonotype728_consensus_1503	1	0.000170039	CAVSSGGNQKFTF	TGTGCGGTTTCCTCTGGGGGTAACCAAAAGTTTACCTTT	TRAV43-1		TRAJ13	TRAC							1	0	TRA_only
1	Normal_A_LN	729	clonotype729	clonotype729_consensus_1504	1	0.000170039	CAIYMGTNNLVF	TGTGCCATATATATGGGCACCAATAATCTGGTGTTC	TRAV9-8		TRAJ16	TRAC							1	0	TRA_only
1	Normal_A_LN	730	clonotype730	clonotype730_consensus_1505	1	0.000170039	CAMSESYNRLYF	TGTGCCATGAGTGAAAGCTATAACAGACTTTACTTT	TRAV9-8		TRAJ21	TRAC							1	0	TRA_only
1	Normal_A_LN	731	clonotype731	clonotype731_consensus_1506	1	0.000170039	CASRNAGNRLTF	TGTGCCTCCCGAAATGCAGGCAACAGGCTCACATTT	TRAV9-11		TRAJ39	TRAC							1	0	TRA_only
1	Normal_A_LN	732	clonotype732	clonotype732_consensus_1507	1	0.000170039	CALSARNYGLHF	TGTGCCTTGAGTGCACGTAACTATGGCCTTCACTTT	TRAV9-11		TRAJ43	TRAC							1	0	TRA_only
1	Normal_A_LN	733	clonotype733	clonotype733_consensus_1508	1	0.000170039	CALRPDNDRLFF	TGTGCCCTGAGACCCGATAACGACAGACTCTTCTTT	TRAV9-9		TRAJ34	TRAC							1	0	TRA_only
1	Normal_A_LN	734	clonotype734	clonotype734_consensus_1509	1	0.000170039	CALREQGGKLIF	TGTGCCCTGAGAGAACAGGGAGGAAAGCTTATCTTC	TRAV9-9		TRAJ23	TRAC							1	0	TRA_only
1	Normal_A_LN	735	clonotype735	clonotype735_consensus_1510	1	0.000170039	CALGTNTGKLTF	TGTGCCCTGGGCACCAACACAGGCAAATTAACCTTT	TRAV9-9		TRAJ27	TRAC							1	0	TRA_only
1	Normal_A_LN	736	clonotype736	clonotype736_consensus_1511	1	0.000170039	CVICDSSYNYIF	TGTGTCATCTGCGATAGTAGTTACAACTACATTTTT	TRAV9-5		TRAJ20	TRAC							1	0	TRA_only
1	Normal_A_LN	737	clonotype737	clonotype737_consensus_1512	1	0.000170039	CVTLDSNNRLIW	TGTGTCACGTTGGATAGCAACAATCGGTTGATCTGG	TRAV9-2		TRAJ33	TRAC							1	0	TRA_only
1	Normal_A_LN	738	clonotype738	clonotype738_consensus_1513	1	0.000170039	CVMPPSSEKIIF	TGTGTCATGCCCCCGAGTTCGGAAAAAATCATCTTT	TRAV9-10		TRAJ30	TRAC							1	0	TRA_only
1	Normal_A_LN	739	clonotype739	clonotype739_consensus_1514	1	0.000170039							CASTRGGDTQYF	TGTGCCAGCACCCGTGGGGGGGACACCCAGTACTTC	TRBV26		TRBJ2-5	TRBC	0	1	TRB_only
1	Normal_A_LN	740	clonotype740	clonotype740_consensus_1515	1	0.000170039							CASSGTGRDFNF	TGTGCCAGCAGCGGTACAGGGCGAGATTTTAACTTT	TRBV26	TRBD1	TRBJ1-2	TRBC	0	1	TRB_only
1	Normal_A_LN	741	clonotype741	clonotype741_consensus_1516	1	0.000170039							CASSSWNQAQHF	TGTGCCAGCAGTTCTTGGAACCAGGCACAGCACTTT	TRBV26		TRBJ1-5	TRBC	0	1	TRB_only
1	Normal_A_LN	742	clonotype742	clonotype742_consensus_1517	1	0.000170039	CAVEARGNNRLIW	TGTGCGGTGGAGGCTCGGGGCAACAATCGGTTGATCTGG	TRAV43-4		TRAJ33	TRAC							1	0	TRA_only
1	Normal_A_LN	743	clonotype743	clonotype743_consensus_1518	1	0.000170039	CAVEAASTNNLVF	TGTGCGGTGGAGGCTGCAAGCACCAATAATCTGGTGTTC	TRAV43-4		TRAJ16	TRAC							1	0	TRA_only
1	Normal_A_LN	744	clonotype744	clonotype744_consensus_1519	1	0.000170039							CSTYLRGHDYEQYF	TGCAGCACCTATCTGAGGGGCCATGACTACGAGCAGTATTTC	TRBV29		TRBJ2-6	TRBC	0	1	TRB_only
1	Normal_A_LN	745	clonotype745	clonotype745_consensus_1520	1	0.000170039							CSTRLTDYGYEQYF	TGCAGCACTAGACTTACAGATTATGGCTACGAGCAGTATTTC	TRBV29		TRBJ2-6	TRBC	0	1	TRB_only
1	Normal_A_LN	746	clonotype746	clonotype746_consensus_1521	1	0.000170039							CSTRSRDPVNTQYF	TGCAGCACTAGATCGCGGGATCCAGTTAATACCCAGTACTTC	TRBV29		TRBJ2-5	TRBC	0	1	TRB_only
1	Normal_A_LN	747	clonotype747	clonotype747_consensus_1522	1	0.000170039							CSTSRQGTRYEQYF	TGCAGCACTAGCAGGCAGGGTACTCGCTACGAGCAGTATTTC	TRBV29		TRBJ2-6	TRBC	0	1	TRB_only
1	Normal_A_LN	748	clonotype748	clonotype748_consensus_1523	1	0.000170039							CSTSSGTERSTQYF	TGCAGCACTAGTAGCGGTACCGAGAGAAGTACCCAGTACTTC	TRBV29		TRBJ2-5	TRBC	0	1	TRB_only
1	Normal_A_LN	749	clonotype749	clonotype749_consensus_1524	1	0.000170039							CSTQHGTGGGEQHF	TGCAGCACTCAACATGGTACAGGGGGGGGGGAGCAGCACTTT	TRBV29	TRBD1	TRBJ2-1	TRBC	0	1	TRB_only
1	Normal_A_LN	750	clonotype750	clonotype750_consensus_1525	1	0.000170039							CSSPTGAPRYEQYF	TGCAGCAGCCCGACGGGAGCCCCCCGCTACGAGCAGTATTTC	TRBV29		TRBJ2-6	TRBC	0	1	TRB_only
1	Normal_A_LN	751	clonotype751	clonotype751_consensus_1526	1	0.000170039							CGRISGTGDTEVFF	TGTGGTCGAATATCCGGTACAGGAGACACTGAAGTGTTCTTC	TRBV20	TRBD1	TRBJ1-1	TRBC	0	1	TRB_only
1	Normal_A_LN	752	clonotype752	clonotype752_consensus_1527	1	0.000170039							CGATADWSAGQLYF	TGTGGTGCCACGGCCGACTGGTCGGCGGGGCAGCTGTACTTC	TRBV20		TRBJ2-2	TRBC	0	1	TRB_only
1	Normal_A_LN	753	clonotype753	clonotype753_consensus_1528	1	0.000170039							CGAPTGRSTETQYF	TGTGGTGCCCCAACAGGGAGGAGCACAGAAACTCAGTATTTC	TRBV20		TRBJ2-3	TRBC	0	1	TRB_only
1	Normal_A_LN	754	clonotype754	clonotype754_consensus_1529	1	0.000170039							CGALTGGGRNTLHF	TGTGGTGCCTTAACAGGGGGCGGGAGAAACACCTTGCACTTT	TRBV20	TRBD1	TRBJ1-3	TRBC	0	1	TRB_only
1	Normal_A_LN	755	clonotype755	clonotype755_consensus_1530	1	0.000170039							CGAGRTGYGGDLHF	TGTGGTGCGGGGCGAACAGGTTACGGAGGTGACTTGCACTTT	TRBV20		TRBJ1-3	TRBC	0	1	TRB_only
1	Normal_A_LN	756	clonotype756	clonotype756_consensus_1531	1	0.000170039							CGANDLARGPTLHF	TGTGGTGCTAATGACCTCGCGCGGGGCCCCACCTTGCACTTT	TRBV20		TRBJ1-3	TRBC	0	1	TRB_only
1	Normal_A_LN	757	clonotype757	clonotype757_consensus_1532	1	0.000170039							CGATWGNSRGEQHF	TGTGGTGCTACCTGGGGAAACTCTCGGGGGGAGCAGCACTTT	TRBV20		TRBJ2-1	TRBC	0	1	TRB_only
1	Normal_A_LN	758	clonotype758	clonotype758_consensus_1533	1	0.000170039							CGATPWGTGGEQYF	TGTGGTGCTACTCCGTGGGGCACAGGCGGCGAGCAGTATTTC	TRBV20	TRBD1	TRBJ2-6	TRBC	0	1	TRB_only
1	Normal_A_LN	759	clonotype759	clonotype759_consensus_1534	1	0.000170039							CGASPRGGNYEQYF	TGTGGTGCTAGCCCACGAGGAGGCAACTACGAGCAGTATTTC	TRBV20		TRBJ2-6	TRBC	0	1	TRB_only
1	Normal_A_LN	760	clonotype760	clonotype760_consensus_1535	1	0.000170039							CGASLLATDTEVFF	TGTGGTGCTAGCCTCCTGGCGACCGACACTGAAGTGTTCTTC	TRBV20		TRBJ1-1	TRBC	0	1	TRB_only
1	Normal_A_LN	761	clonotype761	clonotype761_consensus_1536	1	0.000170039							CGASLGTSTETQYF	TGTGGTGCTAGCCTTGGGACAAGCACAGAAACTCAGTATTTC	TRBV20		TRBJ2-3	TRBC	0	1	TRB_only
1	Normal_A_LN	762	clonotype762	clonotype762_consensus_1537	1	0.000170039							CGASGYGDNSPLYF	TGTGGTGCTAGCGGGTACGGTGATAACTCGCCCCTCTACTTT	TRBV20		TRBJ1-6	TRBC	0	1	TRB_only
1	Normal_A_LN	763	clonotype763	clonotype763_consensus_1538	1	0.000170039							CGARRFQSENTLHF	TGTGGTGCTAGGCGGTTCCAGAGTGAAAACACCTTGCACTTT	TRBV20		TRBJ1-3	TRBC	0	1	TRB_only
1	Normal_A_LN	764	clonotype764	clonotype764_consensus_1539	1	0.000170039							CGASNRKLQNTQYF	TGTGGTGCTAGTAACAGAAAGTTACAAAATACCCAGTACTTC	TRBV20		TRBJ2-5	TRBC	0	1	TRB_only
1	Normal_A_LN	765	clonotype765	clonotype765_consensus_1540	1	0.000170039							CGASTGGAGYEQYF	TGTGGTGCTAGTACAGGGGGCGCCGGCTACGAGCAGTATTTC	TRBV20	TRBD1	TRBJ2-6	TRBC	0	1	TRB_only
1	Normal_A_LN	766	clonotype766	clonotype766_consensus_1541	1	0.000170039							CGASQTGRDGEQHF	TGTGGTGCTAGTCAAACAGGGAGAGATGGGGAGCAGCACTTT	TRBV20		TRBJ2-1	TRBC	0	1	TRB_only
1	Normal_A_LN	767	clonotype767	clonotype767_consensus_1542	1	0.000170039							CGASQMKKDGEQHF	TGTGGTGCTAGTCAAATGAAGAAAGATGGGGAGCAGCACTTT	TRBV20		TRBJ2-1	TRBC	0	1	TRB_only
1	Normal_A_LN	768	clonotype768	clonotype768_consensus_1543	1	0.000170039							CGASPAGGPYEQYF	TGTGGTGCTAGTCCCGCAGGGGGGCCCTACGAGCAGTATTTC	TRBV20		TRBJ2-6	TRBC	0	1	TRB_only
1	Normal_A_LN	769	clonotype769	clonotype769_consensus_1544	1	0.000170039							CGASPSFTTRTQYF	TGTGGTGCTAGTCCCTCCTTCACGACGCGGACTCAGTATTTC	TRBV20		TRBJ2-3	TRBC	0	1	TRB_only
1	Normal_A_LN	770	clonotype770	clonotype770_consensus_1545	1	0.000170039							CGASPPRARGEQHF	TGTGGTGCTAGTCCTCCCAGGGCTCGTGGGGAGCAGCACTTT	TRBV20		TRBJ2-1	TRBC	0	1	TRB_only
1	Normal_A_LN	771	clonotype771	clonotype771_consensus_1546	1	0.000170039							CGASRTDYNSPLYF	TGTGGTGCTAGTCGTACAGATTATAACTCGCCCCTCTACTTT	TRBV20		TRBJ1-6	TRBC	0	1	TRB_only
1	Normal_A_LN	772	clonotype772	clonotype772_consensus_1547	1	0.000170039							CGASLLHARYEQYF	TGTGGTGCTAGTCTACTCCACGCGCGCTACGAGCAGTATTTC	TRBV20		TRBJ2-6	TRBC	0	1	TRB_only
1	Normal_A_LN	773	clonotype773	clonotype773_consensus_1548	1	0.000170039							CGASLNTGDDEQYF	TGTGGTGCTAGTCTTAACACGGGGGACGACGAGCAGTATTTC	TRBV20		TRBJ2-6	TRBC	0	1	TRB_only
1	Normal_A_LN	774	clonotype774	clonotype774_consensus_1549	1	0.000170039							CGASVTPAREDFNF	TGTGGTGCTAGTGTGACTCCCGCCAGGGAGGATTTTAACTTT	TRBV20		TRBJ1-2	TRBC	0	1	TRB_only
1	Normal_A_LN	775	clonotype775	clonotype775_consensus_1550	1	0.000170039							CGASWGGNNEKLYF	TGTGGTGCTAGTTGGGGTGGAAACAATGAAAAATTGTATTTT	TRBV20		TRBJ1-4	TRBC	0	1	TRB_only
1	Normal_A_LN	776	clonotype776	clonotype776_consensus_1551	1	0.000170039							CGASLEGGWNTLHF	TGTGGTGCTAGTTTAGAAGGGGGGTGGAACACCTTGCACTTT	TRBV20		TRBJ1-3	TRBC	0	1	TRB_only
1	Normal_A_LN	777	clonotype777	clonotype777_consensus_1552	1	0.000170039							CGASFPVADSPLYF	TGTGGTGCTAGTTTCCCGGTGGCGGACTCGCCCCTCTACTTT	TRBV20		TRBJ1-6	TRBC	0	1	TRB_only
1	Normal_A_LN	778	clonotype778	clonotype778_consensus_1553	1	0.000170039							CGAILRGRDSPLYF	TGTGGTGCTATATTGCGAGGGAGGGACTCGCCCCTCTACTTT	TRBV20		TRBJ1-6	TRBC	0	1	TRB_only
1	Normal_A_LN	779	clonotype779	clonotype779_consensus_1554	1	0.000170039							CGAPIQGTVYEQYF	TGTGGTGCTCCTATACAGGGGACTGTCTACGAGCAGTATTTC	TRBV20	TRBD1	TRBJ2-6	TRBC	0	1	TRB_only
1	Normal_A_LN	780	clonotype780	clonotype780_consensus_1555	1	0.000170039							CGVKTVGAYSPLYF	TGTGGTGTCAAAACGGTGGGCGCGTACTCGCCCCTCTACTTT	TRBV20		TRBJ1-6	TRBC	0	1	TRB_only
1	Normal_A_LN	781	clonotype781	clonotype781_consensus_1556	1	0.000170039							CGSTGGDPGGEQHF	TGTGGTTCTACCGGAGGCGACCCGGGGGGGGAGCAGCACTTT	TRBV20		TRBJ2-1	TRBC	0	1	TRB_only
1	Normal_A_LN	782	clonotype782	clonotype782_consensus_1557	1	0.000170039							CVSELGIVASGRDF	TGTGTCAGCGAACTGGGGATTGTCGCAAGCGGTCGGGATTTC	TRBV20		TRBJ2-6	TRBC	0	1	TRB_only
1	Normal_A_LN	783	clonotype783	clonotype783_consensus_1558	1	0.000170039							CADSYEPHNFNF	TGTGCCGACAGTTACGAGCCACATAATTTTAACTTT	TRBV10		TRBJ1-2	TRBC	0	1	TRB_only
1	Normal_A_LN	784	clonotype784	clonotype784_consensus_1559	1	0.000170039							CADSYYREDFNF	TGTGCCGACAGTTATTACAGGGAAGATTTTAACTTT	TRBV10		TRBJ1-2	TRBC	0	1	TRB_only
1	Normal_A_LN	785	clonotype785	clonotype785_consensus_1560	1	0.000170039							CADSSTRYEQYF	TGTGCCGACAGTTCGACGCGCTACGAGCAGTATTTC	TRBV10		TRBJ2-6	TRBC	0	1	TRB_only
1	Normal_A_LN	786	clonotype786	clonotype786_consensus_1561	1	0.000170039							CASSRGALDFNF	TGTGCCAGCAGTCGAGGGGCGCTAGATTTTAACTTT	TRBV25		TRBJ1-2	TRBC	0	1	TRB_only
1	Normal_A_LN	787	clonotype787	clonotype787_consensus_1562	1	0.000170039							CASSAQGGDFNF	TGTGCCAGCAGTGCCCAGGGAGGGGATTTTAACTTT	TRBV25		TRBJ1-2	TRBC	0	1	TRB_only
1	Normal_A_LN	788	clonotype788	clonotype788_consensus_1563	1	0.000170039							CASLLENEQYF	TGTGCCAGCTTGCTCGAGAACGAGCAGTATTTC	TRBV7		TRBJ2-6	TRBC	0	1	TRB_only
1	Normal_A_LN	789	clonotype789	clonotype789_consensus_1564	1	0.000170039							CASSPVGDFNF	TGTGCCAGCAGTCCGGTTGGTGATTTTAACTTT	TRBV7		TRBJ1-2	TRBC	0	1	TRB_only
1	Normal_A_LN	790	clonotype790	clonotype790_consensus_1565	1	0.000170039							CASSLEQAQYF	TGTGCCAGCAGTCTCGAGCAGGCTCAGTATTTC	TRBV7		TRBJ2-3	TRBC	0	1	TRB_only
1	Normal_A_LN	791	clonotype791	clonotype791_consensus_1566	1	0.000170039							CASSPRGEKLYF	TGTGCCAGCAGCCCGAGGGGTGAAAAATTGTATTTT	TRBV5-2		TRBJ1-4	TRBC	0	1	TRB_only
1	Normal_A_LN	792	clonotype792	clonotype792_consensus_1567	1	0.000170039							CASSLGEDTLHF	TGTGCCAGCAGCTTGGGGGAGGACACCTTGCACTTT	TRBV5-2		TRBJ1-3	TRBC	0	1	TRB_only
1	Normal_A_LN	793	clonotype793	clonotype793_consensus_1568	1	0.000170039							CASSQVGDEQYF	TGTGCCAGCAGCCAAGTCGGGGACGAGCAGTATTTC	TRBV3-2		TRBJ2-6	TRBC	0	1	TRB_only
1	Normal_A_LN	794	clonotype794	clonotype794_consensus_1569	1	0.000170039							CASSQDLGEQHF	TGTGCCAGCAGCCAAGATCTTGGGGAGCAGCACTTT	TRBV3-2		TRBJ2-1	TRBC	0	1	TRB_only
1	Normal_A_LN	795	clonotype795	clonotype795_consensus_1570	1	0.000170039							CASSHINEKLYF	TGTGCCAGCAGCCATATCAATGAAAAATTGTATTTT	TRBV3-2		TRBJ1-4	TRBC	0	1	TRB_only
1	Normal_A_LN	796	clonotype796	clonotype796_consensus_1571	1	0.000170039							CASSPTNYDFNF	TGTGCCAGCAGCCCAACAAATTATGATTTTAACTTT	TRBV3-2		TRBJ1-2	TRBC	0	1	TRB_only
1	Normal_A_LN	797	clonotype797	clonotype797_consensus_1572	1	0.000170039							CASSLDATEVFF	TGTGCCAGCAGCCTAGACGCGACTGAAGTGTTCTTC	TRBV3-2		TRBJ1-1	TRBC	0	1	TRB_only
1	Normal_A_LN	798	clonotype798	clonotype798_consensus_1573	1	0.000170039							CASSLSDGEQYF	TGTGCCAGCAGCCTCTCAGACGGCGAGCAGTATTTC	TRBV3-2		TRBJ2-6	TRBC	0	1	TRB_only
1	Normal_A_LN	799	clonotype799	clonotype799_consensus_1574	1	0.000170039							CASSLQGYDFNF	TGTGCCAGCAGCCTACAGGGTTATGATTTTAACTTT	TRBV3-1		TRBJ1-2	TRBC	0	1	TRB_only
1	Normal_A_LN	800	clonotype800	clonotype800_consensus_1575	1	0.000170039							CASNSLSGEQHF	TGTGCTAGCAATTCCCTAAGTGGGGAGCAGCACTTT	TRBV4-4		TRBJ2-1	TRBC	0	1	TRB_only
1	Normal_A_LN	801	clonotype801	clonotype801_consensus_1576	1	0.000170039							CASLNLVYEQYF	TGCGCCAGCCTAAATCTAGTCTACGAGCAGTATTTC	TRBV28		TRBJ2-6	TRBC	0	1	TRB_only
1	Normal_A_LN	802	clonotype802	clonotype802_consensus_1577	1	0.000170039							CASAGGSFDFNF	TGCGCCAGTGCAGGGGGAAGTTTTGATTTTAACTTT	TRBV28	TRBD1	TRBJ1-2	TRBC	0	1	TRB_only
1	Normal_A_LN	803	clonotype803	clonotype803_consensus_1578	1	0.000170039							CASCNRVNEQYF	TGCGCCAGTTGTAACAGGGTAAACGAGCAGTATTTC	TRBV28		TRBJ2-6	TRBC	0	1	TRB_only
1	Normal_A_LN	804	clonotype804	clonotype804_consensus_1579	1	0.000170039							CASFDWGGTQYF	TGCGCCAGTTTTGACTGGGGCGGCACCCAGTACTTC	TRBV28		TRBJ2-5	TRBC	0	1	TRB_only
1	Normal_A_LN	805	clonotype805	clonotype805_consensus_1580	1	0.000170039							CASSEVSEQYF	TGTGCCAGCAGTGAAGTAAGCGAGCAGTATTTC	TRBV16		TRBJ2-6	TRBC	0	1	TRB_only
1	Normal_A_LN	806	clonotype806	clonotype806_consensus_1581	1	0.000170039							CASSGGGEQHF	TGTGCCAGCAGTGGGGGCGGGGAGCAGCACTTT	TRBV16		TRBJ2-1	TRBC	0	1	TRB_only
1	Normal_A_LN	807	clonotype807	clonotype807_consensus_1582	1	0.000170039							CASIEGTEVFF	TGTGCCAGCATCGAAGGGACTGAAGTGTTCTTC	TRBV16		TRBJ1-1	TRBC	0	1	TRB_only
1	Normal_A_LN	808	clonotype808	clonotype808_consensus_1584;clonotype808_consensus_1585;clonotype808_consensus_1583	1	0.000170039	CARYGGGNRLTF;CASSEIF	TGTGCCCGATATGGAGGAGGCAACAGGCTCACATTT;TGTGCTTCTTCGGAGATCTTT	TRAV21;TRAV28	;	TRAJ39;TRAJ48	TRAC;TRAC	CASSRTYEQYF	TGTGCCAGCAGTAGAACCTACGAGCAGTATTTC	TRBV7		TRBJ2-6	TRBC	2	1	extra_TRA
1	Normal_A_LN	809	clonotype809	clonotype809_consensus_1588;clonotype809_consensus_1589;clonotype809_consensus_1586;clonotype809_consensus_1587	1	0.000170039	CALHYNQGGKLIF;CLLRGRRGNNKLTF	TGTGCCCTTCATTATAACCAGGGAGGAAAGCTTATCTTC;TGTCTTCTGAGAGGCAGGCGAGGCAATAATAAGCTGACATTT	TRAV9-9;TRAV40	;	TRAJ23;TRAJ56	TRAC;TRAC	CASSELDTQYF;CGASPPTGSREQHF	TGTGCCAGCAGTGAATTAGATACCCAGTACTTC;TGTGGTGCTAGCCCCCCTACAGGGAGTAGGGAGCAGCACTTT	TRBV16;TRBV20	;	TRBJ2-5;TRBJ2-1	TRBC;TRBC	2	2	extra_TRA_TRB
1	Normal_A_LN	810	clonotype810	clonotype810_consensus_1591;clonotype810_consensus_1590	1	0.000170039	CAVGNRLIW	TGTGCGGTGGGTAATCGGTTGATCTGG	TRAV43-4		TRAJ33	TRAC	CGALGDYLGTEVFF	TGTGGTGCCTTAGGGGATTATTTAGGCACTGAAGTGTTCTTC	TRBV20		TRBJ1-1	TRBC	1	1	TRA_TRB_pair
1	Normal_A_LN	811	clonotype811	clonotype811_consensus_1594;clonotype811_consensus_1592;clonotype811_consensus_1593	1	0.000170039	CAVWGYNYIF	TGTGCTGTGTGGGGTTACAACTACATTTTT	TRAV28		TRAJ20		CSTPGTGIAGEQHF;CTCSKDFGREALHF	TGCAGCACGCCCGGTACAGGGATCGCTGGGGAGCAGCACTTT;TGCACCTGCAGTAAAGATTTCGGCAGGGAGGCCTTGCACTTT	TRBV29;TRBV1	TRBD1;	TRBJ2-1;TRBJ1-3	TRBC;TRBC	1	2	extra_TRB
1	Normal_A_LN	812	clonotype812	clonotype812_consensus_1596;clonotype812_consensus_1597;clonotype812_consensus_1595	1	0.000170039	CAVSLNNNARIFF;CLTYNRLYF	TGTGCAGTGAGCCTCAATAACAACGCCAGAATCTTCTTT;TGCCTCACCTATAACAGACTTTACTTT	TRAV12;TRAV9-7	;	TRAJ31;TRAJ21	TRAC;TRAC	CGASPYRLENTQYF	TGTGGTGCTAGTCCGTACAGGCTGGAAAATACCCAGTACTTC	TRBV20		TRBJ2-5	TRBC	2	1	extra_TRA
1	Normal_A_LN	813	clonotype813	clonotype813_consensus_1599;clonotype813_consensus_1598	1	0.000170039	CAPHNARIFF	TGTGCGCCCCACAACGCCAGAATCTTCTTT	TRAV43-5		TRAJ31	TRAC	CATAGPQYEQYF	TGCGCCACCGCGGGGCCACAGTACGAGCAGTATTTC	TRBV28		TRBJ2-6	TRBC	1	1	TRA_TRB_pair
1	Normal_A_LN	814	clonotype814	clonotype814_consensus_1601;clonotype814_consensus_1600	1	0.000170039	TTDSAIYFCA	ACCACAGACTCAGCCATTTACTTCTGTGCG	TRAV22		TRAJ21	TRAC	CASILQGNDFNF	TGCGCCAGTATTCTCCAGGGGAATGATTTTAACTTT	TRBV28		TRBJ1-2	TRBC	1	1	TRA_TRB_pair
1	Normal_A_LN	815	clonotype815	clonotype815_consensus_1603;clonotype815_consensus_1604;clonotype815_consensus_1602	1	0.000170039	CALSYNRLYF;CVLDAGNRLTF	TGTGCCCTGTCCTATAACAGACTTTACTTT;TGTGTATTGGATGCAGGCAACAGGCTCACATTT	TRAV9-7;TRAV21	;	TRAJ21;TRAJ39	TRAC;TRAC	CSTILPGRYYEQYF	TGCAGCACCATTCTACCGGGGCGATACTACGAGCAGTATTTC	TRBV29		TRBJ2-6	TRBC	2	1	extra_TRA
1	Normal_A_LN	816	clonotype816	clonotype816_consensus_1606;clonotype816_consensus_1605	1	0.000170039	CAASNYNRLYF	TGTGCTGCGAGCAACTATAACAGACTTTACTTT	TRAV8-2		TRAJ21	TRAC	CSLGLGGPYGEQHF	TGCAGCCTGGGTCTGGGCGGTCCATATGGGGAGCAGCACTTT	TRBV29		TRBJ2-1	TRBC	1	1	TRA_TRB_pair
1	Normal_A_LN	817	clonotype817	clonotype817_consensus_1608;clonotype817_consensus_1607	1	0.000170039	CALNNARIFF	TGTGCCCTCAACAACGCCAGAATCTTCTTT	TRAV9-9		TRAJ31	TRAC	CGARLKGNNQAQHF	TGTGGTGCCAGATTGAAGGGGAACAACCAGGCACAGCACTTT	TRBV20		TRBJ1-5	TRBC	1	1	TRA_TRB_pair
1	Normal_A_LN	818	clonotype818	clonotype818_consensus_1610;clonotype818_consensus_1609	1	0.000170039	CAHSSYNYIF	TGTGCGCATAGTAGTTACAACTACATTTTT	TRAV21		TRAJ20	TRAC	CGATLSTGGDEQYF	TGTGGTGCTACATTAAGTACAGGGGGCGACGAGCAGTATTTC	TRBV20	TRBD1	TRBJ2-6	TRBC	1	1	TRA_TRB_pair
1	Normal_A_LN	819	clonotype819	clonotype819_consensus_1612;clonotype819_consensus_1611	1	0.000170039	CAASNTGKLTF	TGTGCAGCCTCAAACACAGGCAAATTAACCTTT	TRAV34		TRAJ27	TRAC	CGATLMASDSPLYF	TGTGGTGCTACCCTTATGGCGAGCGACTCGCCCCTCTACTTT	TRBV20		TRBJ1-6	TRBC	1	1	TRA_TRB_pair
1	Normal_A_LN	820	clonotype820	clonotype820_consensus_1614;clonotype820_consensus_1613	1	0.000170039	CAVDSSYNYIF	TGTGCTGTGGATAGTAGTTACAACTACATTTTT	TRAV28		TRAJ20	TRAC	CGASQQGSGNTLHF	TGTGGTGCTAGTCAACAGGGGTCGGGAAACACCTTGCACTTT	TRBV20		TRBJ1-3	TRBC	1	1	TRA_TRB_pair
1	Normal_A_LN	821	clonotype821	clonotype821_consensus_1616;clonotype821_consensus_1617;clonotype821_consensus_1615	1	0.000170039	CAMSSRNNNARIFF;CAVDSSYNYIF	TGTGCCATGAGTTCGCGCAATAACAACGCCAGAATCTTCTTT;TGTGCTGTGGATAGTAGTTACAACTACATTTTT	TRAV9-8;TRAV28	;	TRAJ31;TRAJ20	TRAC;TRAC	CGASETRRPDEVFF	TGTGGTGCTAGTGAGACGAGGCGGCCTGATGAAGTGTTCTTC	TRBV20		TRBJ1-1	TRBC	2	1	extra_TRA
1	Normal_A_LN	822	clonotype822	clonotype822_consensus_1619;clonotype822_consensus_1620;clonotype822_consensus_1618	1	0.000170039	CAPREYGSSDIGKLIF;CVLYYNRLYF	TGTGCCCCCAGGGAATATGGCTCTAGTGACATAGGAAAACTCATCTTT;TGTGTCTTGTACTATAACAGACTTTACTTT	TRAV9-6;TRAV9-10	;	TRAJ37;TRAJ21	TRAC;TRAC	CGAIYTEGQNTQYF	TGTGGTGCTATCTACACCGAGGGCCAAAATACCCAGTACTTC	TRBV20		TRBJ2-5	TRBC	2	1	extra_TRA
1	Normal_A_LN	823	clonotype823	clonotype823_consensus_1622;clonotype823_consensus_1623;clonotype823_consensus_1621	1	0.000170039	CAMSQGQGFSFIF;CAVEARNRLYF	TGTGCCATGAGTCAAGGACAAGGCTTCTCTTTTATATTT;TGTGCGGTGGAGGCGCGGAACAGACTTTACTTT	TRAV9-8;TRAV43-1	;	TRAJ25;TRAJ21	TRAC;TRAC	CGALIGRGNYDFNF	TGTGGTGCTCTCATCGGACGAGGGAATTATGATTTTAACTTT	TRBV20		TRBJ1-2	TRBC	2	1	extra_TRA
1	Normal_A_LN	824	clonotype824	clonotype824_consensus_1625;clonotype824_consensus_1624	1	0.000170039	CAPLDARIFF	TGTGCCCCCCTCGATGCCAGAATCTTCTTT	TRAV9-9		TRAJ31	TRAC	CGAFATGSDEKLYF	TGTGGTGCTTTCGCCACAGGTTCCGATGAAAAATTGTATTTT	TRBV20		TRBJ1-4	TRBC	1	1	TRA_TRB_pair
1	Normal_A_LN	825	clonotype825	clonotype825_consensus_1627;clonotype825_consensus_1626	1	0.000170039	CAVEDTVGFKF	TGTGCGGTGGAGGATACGGTGGGCTTCAAATTT	TRAV43-1		TRAJ9	TRAC	CGVFRDPPNTEVFF	TGTGGTGTATTCCGCGACCCTCCAAACACTGAAGTGTTCTTC	TRBV20		TRBJ1-1	TRBC	1	1	TRA_TRB_pair
1	Normal_A_LN	826	clonotype826	clonotype826_consensus_1629;clonotype826_consensus_1628	1	0.000170039	CAVAELGKLTF	TGTGCGGTGGCTGAGCTGGGCAAACTCACATTT	TRAV43-4		TRAJ2	TRAC	CASSTGTYEQYF	TGTGCCAGCAGTACAGGGACCTACGAGCAGTATTTC	TRBV25	TRBD1	TRBJ2-6	TRBC	1	1	TRA_TRB_pair
1	Normal_A_LN	827	clonotype827	clonotype827_consensus_1631;clonotype827_consensus_1630	1	0.000170039	CAADLANRLYF	TGTGCGGCGGACCTCGCGAACAGACTTTACTTT	TRAV43-4		TRAJ21	TRAC	CASSPKGEQHF	TGTGCCAGCAGTCCGAAGGGGGAGCAGCACTTT	TRBV7		TRBJ2-1	TRBC	1	1	TRA_TRB_pair
1	Normal_A_LN	828	clonotype828	clonotype828_consensus_1633;clonotype828_consensus_1632	1	0.000170039	CAVGNNYGLHF	TGTGCGGTGGGCAATAACTATGGCCTTCACTTT	TRAV43-1		TRAJ43	TRAC	CASTQTGEALHF	TGCGCCAGTACCCAAACAGGAGAGGCCTTGCACTTT	TRBV28		TRBJ1-3	TRBC	1	1	TRA_TRB_pair
1	Normal_A_LN	829	clonotype829	clonotype829_consensus_1635;clonotype829_consensus_1634	1	0.000170039	CAASDINRLYF	TGTGCTGCGAGTGATATTAACAGACTTTACTTT	TRAV8-2		TRAJ21	TRAC	CASGIIGYEQYF	TGCGCCAGTGGGATTATAGGCTACGAGCAGTATTTC	TRBV28		TRBJ2-6	TRBC	1	1	TRA_TRB_pair
1	Normal_A_LN	830	clonotype830	clonotype830_consensus_1638;clonotype830_consensus_1639;clonotype830_consensus_1636;clonotype830_consensus_1637	1	0.000170039	CAVLPNSGGNQKFTF;CAVVISGRDLIF	TGTGCGGTGTTACCGAATTCTGGGGGTAACCAAAAGTTTACCTTT;TGTGCGGTGGTTATCTCTGGCAGGGATTTGATCTTC	TRAV43-1;TRAV43-1	;	TRAJ13;TRAJ26	TRAC;TRAC	CASSESVNRDPVNSPLYF;CASSNEGNTQYF	TGTGCCAGCAGTGAATCCGTAAATCGGGATCCGGTAAACTCGCCCCTCTACTTT;TGTGCCAGCAGCAACGAAGGAAATACCCAGTACTTC	TRBV25;TRBV26	;	TRBJ1-6;TRBJ2-5	TRBC;TRBC	2	2	extra_TRA_TRB
1	Normal_A_LN	831	clonotype831	clonotype831_consensus_1641;clonotype831_consensus_1640	1	0.000170039	CVMTLDNRLYF	TGTGTCATGACCCTCGATAACAGACTTTACTTT	TRAV9-10		TRAJ21	TRAC	CSTARGTGYGEQHF	TGCAGCACCGCTCGGGGGACGGGTTATGGGGAGCAGCACTTT	TRBV29		TRBJ2-1	TRBC	1	1	TRA_TRB_pair
1	Normal_A_LN	832	clonotype832	clonotype832_consensus_1643;clonotype832_consensus_1642	1	0.000170039	CAVEDTGYRWIF	TGTGCGGTGGAGGACACAGGCTATAGATGGATCTTT	TRAV43-1		TRAJ12	TRAC	CSTSGTGDFYEQYF	TGCAGCACGAGTGGTACAGGGGATTTCTACGAGCAGTATTTC	TRBV29	TRBD1	TRBJ2-6	TRBC	1	1	TRA_TRB_pair
1	Normal_A_LN	833	clonotype833	clonotype833_consensus_1645;clonotype833_consensus_1644	1	0.000170039	CAVEDPYNRLYF	TGTGCGGTGGAGGACCCCTATAACAGACTTTACTTT	TRAV43-1		TRAJ21	TRAC	CSTKSGTGNYDFNF	TGCAGCACTAAAAGCGGTACAGGGAATTATGATTTTAACTTT	TRBV29	TRBD1	TRBJ1-2	TRBC	1	1	TRA_TRB_pair
1	Normal_A_LN	834	clonotype834	clonotype834_consensus_1647;clonotype834_consensus_1646	1	0.000170039	CAASDNNYGLHF	TGTGCTGCGAGTGATAATAACTATGGCCTTCACTTT	TRAV8-2		TRAJ43	TRAC	CSTSTTGYTETQYF	TGCAGCACTAGTACCACAGGGTACACAGAAACTCAGTATTTC	TRBV29		TRBJ2-3	TRBC	1	1	TRA_TRB_pair
1	Normal_A_LN	835	clonotype835	clonotype835_consensus_1649;clonotype835_consensus_1648	1	0.000170039	CAMSSSYNYIF	TGTGCCATGAGTTCTAGTTACAACTACATTTTT	TRAV9-8		TRAJ20	TRAC	CSSSRGGNRDEQYF	TGCAGCTCCTCCCGCGGGGGGAATCGAGACGAGCAGTATTTC	TRBV29		TRBJ2-6	TRBC	1	1	TRA_TRB_pair
1	Normal_A_LN	836	clonotype836	clonotype836_consensus_1651;clonotype836_consensus_1650	1	0.000170039	CAVGGNQKFTF	TGTGCAGTAGGGGGTAACCAAAAGTTTACCTTT	TRAV21		TRAJ13	TRAC	CGATTNQGGYEQYF	TGTGGTGCTACCACAAACCAGGGAGGCTACGAGCAGTATTTC	TRBV20		TRBJ2-6	TRBC	1	1	TRA_TRB_pair
1	Normal_A_LN	837	clonotype837	clonotype837_consensus_1653;clonotype837_consensus_1652	1	0.000170039	CAVGYNYNRLYF	TGTGCGGTGGGCTACAACTATAACAGACTTTACTTT	TRAV43-4		TRAJ21	TRAC	CGATTGDVQNTQYF	TGTGGTGCTACTACGGGCGACGTACAAAATACCCAGTACTTC	TRBV20		TRBJ2-5	TRBC	1	1	TRA_TRB_pair
1	Normal_A_LN	838	clonotype838	clonotype838_consensus_1655;clonotype838_consensus_1654	1	0.000170039	CAVDGAGNALTF	TGTGCGGTGGACGGGGCAGGAAATGCGTTGACTTTT	TRAV43-4		TRAJ15	TRAC	CGARQTGGLGEQHF	TGTGGTGCTAGACAAACTGGGGGATTAGGGGAGCAGCACTTT	TRBV20	TRBD2	TRBJ2-1	TRBC	1	1	TRA_TRB_pair
1	Normal_A_LN	839	clonotype839	clonotype839_consensus_1657;clonotype839_consensus_1656	1	0.000170039	CAVAVMDARIFF	TGTGCGGTGGCAGTTATGGACGCCAGAATCTTCTTT	TRAV43-1		TRAJ31	TRAC	CGASEGTTLGEQYF	TGTGGTGCTAGCGAGGGGACTACGCTCGGCGAGCAGTATTTC	TRBV20		TRBJ2-6	TRBC	1	1	TRA_TRB_pair
1	Normal_A_LN	840	clonotype840	clonotype840_consensus_1659;clonotype840_consensus_1658	1	0.000170039	CAVRGNQNFYF	TGTGCAGTACGGGGTAACCAGAACTTCTATTTT	TRAV21		TRAJ49	TRAC	CGASRRDGTETQYF	TGTGGTGCTAGTAGGAGGGATGGCACAGAAACTCAGTATTTC	TRBV20		TRBJ2-3	TRBC	1	1	TRA_TRB_pair
1	Normal_A_LN	841	clonotype841	clonotype841_consensus_1662;clonotype841_consensus_1663;clonotype841_consensus_1660;clonotype841_consensus_1661	1	0.000170039	CAATRSYNRLYF;CAVTNSGRDLIF	TGTGCAGCCACGCGGTCCTATAACAGACTTTACTTT;TGTGCGGTCACTAACTCTGGCAGGGATTTGATCTTC	TRAV21;TRAV43-1	;	TRAJ21;TRAJ26	TRAC;TRAC	CASTEAISGEVFF;CGASLEGGENTQYF	TGTGCCAGCACCGAGGCTATAAGTGGTGAAGTGTTCTTC;TGTGGTGCTAGTCTCGAGGGGGGGGAAAATACCCAGTACTTC	TRBV18;TRBV20	;	TRBJ1-1;TRBJ2-5	TRBC;TRBC	2	2	extra_TRA_TRB
1	Normal_A_LN	842	clonotype842	clonotype842_consensus_1665;clonotype842_consensus_1664	1	0.000170039	CAVAGSSYNYIF	TGTGCGGTGGCCGGTAGTAGTTACAACTACATTTTT	TRAV43-1		TRAJ20	TRAC	CGASSSEWDYDFNF	TGTGGTGCTAGTTCTTCCGAATGGGATTATGATTTTAACTTT	TRBV20		TRBJ1-2	TRBC	1	1	TRA_TRB_pair
1	Normal_A_LN	843	clonotype843	clonotype843_consensus_1667;clonotype843_consensus_1666	1	0.000170039	CALMNNARIFF	TGTGCCCTGATGAACAACGCCAGAATCTTCTTT	TRAV9-9		TRAJ31	TRAC	CGASIEGVYYEQYF	TGTGGTGCTTCGATTGAAGGGGTATACTACGAGCAGTATTTC	TRBV20		TRBJ2-6	TRBC	1	1	TRA_TRB_pair
1	Normal_A_LN	844	clonotype844	clonotype844_consensus_1669;clonotype844_consensus_1668	1	0.000170039	CAPRNGYNYIF	TGTGCCCCACGAAACGGTTACAACTACATTTTT	TRAV9-6		TRAJ20	TRAC	CGALTGKSNQAQHF	TGTGGTGCTTTGACGGGAAAGAGCAACCAGGCACAGCACTTT	TRBV20		TRBJ1-5	TRBC	1	1	TRA_TRB_pair
1	Normal_A_LN	845	clonotype845	clonotype845_consensus_1671;clonotype845_consensus_1670	1	0.000170039	CALSSSYNYIF	TGTGCCTTGAGCAGTAGTTACAACTACATTTTT	TRAV9-11		TRAJ20	TRAC	CADSQGSDEQYF	TGTGCCGACAGTCAGGGTTCCGACGAGCAGTATTTC	TRBV10		TRBJ2-6	TRBC	1	1	TRA_TRB_pair
1	Normal_A_LN	846	clonotype846	clonotype846_consensus_1673;clonotype846_consensus_1672	1	0.000170039	CAAENNNDRLFF	TGTGCAGCAGAAAACAACAATGACAGACTCTTCTTT	TRAV34		TRAJ34	TRAC	CADSETRGEQHF	TGTGCCGACAGTGAAACAAGGGGGGAGCAGCACTTT	TRBV10		TRBJ2-1	TRBC	1	1	TRA_TRB_pair
1	Normal_A_LN	847	clonotype847	clonotype847_consensus_1676;clonotype847_consensus_1677;clonotype847_consensus_1674;clonotype847_consensus_1675	1	0.000170039	CAAGDSNNRLIW;CAMRPVMSTNNLVF	TGTGCAGCCGGAGATAGCAACAATCGGTTGATCTGG;TGTGCCATGAGGCCCGTAATGAGCACCAATAATCTGGTGTTC	TRAV34;TRAV9-8	;	TRAJ33;TRAJ16	TRAC;TRAC	CASSLGAHDFNF;CSTTDLGGAYGEQHF	TGTGCCAGCAGTCTGGGGGCCCATGATTTTAACTTT;TGCAGCACTACCGACCTAGGGGGGGCGTATGGGGAGCAGCACTTT	TRBV25;TRBV29	;	TRBJ1-2;TRBJ2-1	TRBC;TRBC	2	2	extra_TRA_TRB
1	Normal_A_LN	848	clonotype848	clonotype848_consensus_1679;clonotype848_consensus_1678	1	0.000170039	CAVWGGNQNFYF	TGTGCTGTGTGGGGCGGTAACCAGAACTTCTATTTT	TRAV28		TRAJ49	TRAC	CASSPIADQYF	TGTGCCAGCAGTCCCATAGCAGATCAGTATTTC	TRBV7		TRBJ2-3	TRBC	1	1	TRA_TRB_pair
1	Normal_A_LN	849	clonotype849	clonotype849_consensus_1681;clonotype849_consensus_1680	1	0.000170039	CAPGAGNQNFYF	TGTGCCCCAGGGGCCGGTAACCAGAACTTCTATTTT	TRAV28		TRAJ49	TRAC	CASSLENGEQHF	TGTGCCAGCAGCTTAGAGAATGGGGAGCAGCACTTT	TRBV3-2		TRBJ2-1	TRBC	1	1	TRA_TRB_pair
1	Normal_A_LN	850	clonotype850	clonotype850_consensus_1683;clonotype850_consensus_1682	1	0.000170039	CAVTYSSYNYIF	TGTGCGGTGACGTATAGTAGTTACAACTACATTTTT	TRAV43-1		TRAJ20	TRAC	CASTQGTNEQYF	TGTGCCAGCACCCAGGGGACGAACGAGCAGTATTTC	TRBV3-2		TRBJ2-6	TRBC	1	1	TRA_TRB_pair
1	Normal_A_LN	851	clonotype851	clonotype851_consensus_1685;clonotype851_consensus_1684	1	0.000170039	CAADIRNARIFF	TGTGCAGCAGACATAAGGAACGCCAGAATCTTCTTT	TRAV34		TRAJ31	TRAC	CASRYREDTQYF	TGCGCCAGCCGGTACAGGGAGGATACCCAGTACTTC	TRBV28	TRBD1	TRBJ2-5	TRBC	1	1	TRA_TRB_pair
1	Normal_A_LN	852	clonotype852	clonotype852_consensus_1687;clonotype852_consensus_1688;clonotype852_consensus_1686	1	0.000170039	CALSDGGKLTF;CALSDLDNAGNRLTF	TGTGCCCTGAGTGATGGGGGCAAACTCACATTT;TGTGCCTTGAGTGACCTCGATAATGCAGGCAACAGGCTCACATTT	TRAV9-7;TRAV9-11	;	TRAJ2;TRAJ39	TRAC;TRAC	CASATGDGEQHF	TGCGCCAGTGCAACAGGGGACGGGGAGCAGCACTTT	TRBV28	TRBD1	TRBJ2-1	TRBC	2	1	extra_TRA
1	Normal_A_LN	853	clonotype853	clonotype853_consensus_1690;clonotype853_consensus_1689	1	0.000170039	CAVVQNNARIFF	TGTGCTGTGGTCCAAAACAACGCCAGAATCTTCTTT	TRAV28		TRAJ31	TRAC	CAISGGSGDFNF	TGCGCCATCAGCGGGGGCTCGGGTGATTTTAACTTT	TRBV28		TRBJ1-2	TRBC	1	1	TRA_TRB_pair
1	Normal_A_LN	854	clonotype854	clonotype854_consensus_1692;clonotype854_consensus_1691	1	0.000170039	CAVVPNTGKLTF	TGTGCTGTAGTCCCCAACACAGGCAAATTAACCTTT	TRAV28		TRAJ27	TRAC	CASSKDKGDFNF	TGTGCCAGCAGTAAGGATAAGGGTGATTTTAACTTT	TRBV15		TRBJ1-2	TRBC	1	1	TRA_TRB_pair
1	Normal_A_LN	855	clonotype855	clonotype855_consensus_1694;clonotype855_consensus_1693	1	0.000170039	TTDSAIYFCAVG	ACCACAGACTCAGCCATTTACTTCTGTGCGGTGGGA	TRAV22		TRAJ25	TRAC	CASSRSHGEQHF	TGTGCCAGCAGTAGGTCCCATGGGGAGCAGCACTTT	TRBV15		TRBJ2-1	TRBC	1	1	TRA_TRB_pair
1	Normal_A_LN	856	clonotype856	clonotype856_consensus_1696;clonotype856_consensus_1695	1	0.000170039	CAVGKRNVGFKF	TGTGCGGTGGGAAAGAGGAATGTGGGCTTCAAATTT	TRAV43-4		TRAJ9	TRAC	CASSETGEQYF	TGTGCCAGCAGTGAGACGGGCGAGCAGTATTTC	TRBV16		TRBJ2-6	TRBC	1	1	TRA_TRB_pair
1	Normal_A_LN	857	clonotype857	clonotype857_consensus_1698;clonotype857_consensus_1697	1	0.000170039	CAVTTSGNYKYTF	TGTGCTGTGACTACCTCAGGAAACTACAAATACACCTTT	TRAV28		TRAJ40	TRAC	CASSSGPSNFNF	TGTGCCAGCAGTTCCGGACCTTCCAATTTTAACTTT	TRBV26		TRBJ1-2	TRBC	1	1	TRA_TRB_pair
1	Normal_A_LN	858	clonotype858	clonotype858_consensus_1700;clonotype858_consensus_1701;clonotype858_consensus_1699	1	0.000170039	CALRDRAVGTANKLIF;TTDSAIYFCAVKR	TGTGCCCTGAGAGATCGCGCTGTAGGAACAGCTAACAAACTCATCTTT;ACCACAGACTCAGCCATTTACTTCTGTGCGGTGAAGCGG	TRAV9-9;TRAV22	;	TRAJ45;TRAJ25	TRAC;TRAC	CASSSVDYEQYF	TGTGCCAGCAGTTCCGTGGACTACGAGCAGTATTTC	TRBV26		TRBJ2-6	TRBC	2	1	extra_TRA
1	Normal_A_LN	859	clonotype859	clonotype859_consensus_1703;clonotype859_consensus_1702	1	0.000170039	CAVGDSNNRLIW	TGTGCAGTAGGGGATAGCAACAATCGGTTGATCTGG	TRAV21		TRAJ33	TRAC	CSTGGLPSTETQYF	TGCAGCACCGGTGGCTTGCCTAGCACAGAAACTCAGTATTTC	TRBV29		TRBJ2-3	TRBC	1	1	TRA_TRB_pair
1	Normal_A_LN	860	clonotype860	clonotype860_consensus_1705;clonotype860_consensus_1704	1	0.000170039	CAFRGNNNARIFF	TGTGCCTTCAGGGGCAATAACAACGCCAGAATCTTCTTT	TRAV34		TRAJ31	TRAC	CSTTGELGTETQYF	TGCAGCACTACAGGGGAATTGGGCACAGAAACTCAGTATTTC	TRBV29		TRBJ2-3	TRBC	1	1	TRA_TRB_pair
1	Normal_A_LN	861	clonotype861	clonotype861_consensus_1707;clonotype861_consensus_1706	1	0.000170039	CALRDPNNRLYF	TGTGCCCTGAGAGATCCCAATAACAGACTTTACTTT	TRAV9-9		TRAJ21	TRAC	CGVAGSRDFSTQYF	TGTGGCGTCGCGGGGAGCCGGGATTTCTCTACCCAGTACTTC	TRBV20		TRBJ2-5	TRBC	1	1	TRA_TRB_pair
1	Normal_A_LN	862	clonotype862	clonotype862_consensus_1709;clonotype862_consensus_1708	1	0.000170039	CVMSNNNARIFF	TGTGTCATGAGCAATAACAACGCCAGAATCTTCTTT	TRAV9-5		TRAJ31	TRAC	CGAHEPPTSETQYF	TGTGGTGCCCACGAACCCCCCACTTCAGAAACTCAGTATTTC	TRBV20		TRBJ2-3	TRBC	1	1	TRA_TRB_pair
1	Normal_A_LN	863	clonotype863	clonotype863_consensus_1711;clonotype863_consensus_1710	1	0.000170039	CAVDTGGARKFIF	TGTGCGGTGGATACTGGTGGTGCCAGGAAATTCATCTTT	TRAV43-4		TRAJ44	TRAC	CGAPLKPGVVEQYF	TGTGGTGCCCCTTTAAAGCCGGGGGTGGTCGAGCAGTATTTC	TRBV20		TRBJ2-6	TRBC	1	1	TRA_TRB_pair
1	Normal_A_LN	864	clonotype864	clonotype864_consensus_1713;clonotype864_consensus_1712	1	0.000170039	CAVERGAGNALTF	TGTGCGGTCGAAAGGGGGGCAGGAAATGCGTTGACTTTT	TRAV43-4		TRAJ15	TRAC	CGAPLEGSNGEQHF	TGTGGTGCCCCTTTGGAGGGGTCGAACGGGGAGCAGCACTTT	TRBV20		TRBJ2-1	TRBC	1	1	TRA_TRB_pair
1	Normal_A_LN	865	clonotype865	clonotype865_consensus_1715;clonotype865_consensus_1716;clonotype865_consensus_1714	1	0.000170039	CAESGTGYRWIF;CAVDRRSSDIGKLIF	TGTGCCGAGAGTGGCACAGGCTATAGATGGATCTTT;TGTGCGGTGGACAGGCGCTCTAGTGACATAGGAAAACTCATCTTT	TRAV9-9;TRAV43-5	;	TRAJ12;TRAJ37	TRAC;TRAC	CGALLGGDDTEVFF	TGTGGTGCCCTACTTGGGGGCGACGACACTGAAGTGTTCTTC	TRBV20		TRBJ1-1	TRBC	2	1	extra_TRA
1	Normal_A_LN	866	clonotype866	clonotype866_consensus_1718;clonotype866_consensus_1717	1	0.000170039	CAVYYGAGNALTF	TGTGCGGTGTACTACGGGGCAGGAAATGCGTTGACTTTT	TRAV43-1		TRAJ15	TRAC	CGASGTANTETQYF	TGTGGTGCCTCCGGTACAGCCAACACAGAAACTCAGTATTTC	TRBV20		TRBJ2-3	TRBC	1	1	TRA_TRB_pair
1	Normal_A_LN	867	clonotype867	clonotype867_consensus_1720;clonotype867_consensus_1719	1	0.000170039	CAVEVGSSYNYIF	TGTGCGGTGGAGGTGGGTAGTAGTTACAACTACATTTTT	TRAV43-1		TRAJ20	TRAC	CGARGTGIHSPLYF	TGTGGTGCGAGAGGTACAGGGATACACTCGCCCCTCTACTTT	TRBV20	TRBD1	TRBJ1-6	TRBC	1	1	TRA_TRB_pair
1	Normal_A_LN	868	clonotype868	clonotype868_consensus_1722;clonotype868_consensus_1721	1	0.000170039	CALRGGGDRLYF	TGTGCCCTGAGAGGTGGCGGCGACAGACTTTACTTT	TRAV9-9		TRAJ21	TRAC	CGAKKEQASYDFNF	TGTGGTGCTAAAAAAGAACAGGCGAGTTATGATTTTAACTTT	TRBV20		TRBJ1-2	TRBC	1	1	TRA_TRB_pair
1	Normal_A_LN	869	clonotype869	clonotype869_consensus_1725;clonotype869_consensus_1726;clonotype869_consensus_1723;clonotype869_consensus_1724	1	0.000170039	CAASDWVGTANKLIF;CAMKVQQGMLIF	TGTGCTGCGAGTGATTGGGTAGGAACAGCTAACAAACTCATCTTT;TGTGCCATGAAGGTACAGCAGGGCATGCTAATCTTT	TRAV8-2;TRAV9-8	;	TRAJ45;TRAJ3	TRAC;TRAC	CASSESSHTGIQYF;CGAKSLGSSYEQYF	TGTGCCAGCAGTGAATCCTCTCATACAGGGATACAGTATTTC;TGTGGTGCTAAATCCCTGGGGTCGTCCTACGAGCAGTATTTC	TRBV25;TRBV20	;	TRBJ2-6;TRBJ2-6	TRBC;TRBC	2	2	extra_TRA_TRB
1	Normal_A_LN	870	clonotype870	clonotype870_consensus_1729;clonotype870_consensus_1730;clonotype870_consensus_1727;clonotype870_consensus_1728	1	0.000170039	CAVRGDTGYRWIF;CAVVGGGNQKFTF	TGTGCGGTCAGGGGGGACACAGGCTATAGATGGATCTTT;TGTGCGGTGGTGGGGGGGGGTAACCAAAAGTTTACCTTT	TRAV43-4;TRAV43-4	;	TRAJ12;TRAJ13	TRAC;TRAC	CASTDLEGQYF;CGATLEGVGGIFNF	TGTGCCAGCACCGATCTCGAAGGCCAGTACTTC;TGTGGTGCTACCCTAGAGGGAGTTGGTGGAATTTTTAACTTT	TRBV18;TRBV20	;	TRBJ2-5;TRBJ1-2	TRBC;TRBC	2	2	extra_TRA_TRB
1	Normal_A_LN	871	clonotype871	clonotype871_consensus_1732;clonotype871_consensus_1731	1	0.000170039	CAVTVDYYKFTF	TGTGCAGTAACAGTAGATTACTACAAATTCACATTT	TRAV21		TRAJ53	TRAC	CGATRTGVNGEQHF	TGTGGTGCTACTCGAACTGGGGTCAATGGGGAGCAGCACTTT	TRBV20		TRBJ2-1	TRBC	1	1	TRA_TRB_pair
1	Normal_A_LN	872	clonotype872	clonotype872_consensus_1734;clonotype872_consensus_1733	1	0.000170039	CAVERGGNQNFYF	TGTGCGGTGGAGAGGGGCGGTAACCAGAACTTCTATTTT	TRAV43-1		TRAJ49	TRAC	CGARSGLGGGDFNF	TGTGGTGCTAGATCGGGGCTTGGGGGCGGAGATTTTAACTTT	TRBV20		TRBJ1-2	TRBC	1	1	TRA_TRB_pair
1	Normal_A_LN	873	clonotype873	clonotype873_consensus_1736;clonotype873_consensus_1737;clonotype873_consensus_1735	1	0.000170039	CALSDRNYGLHF;CAVEPSGSATNKLIF	TGTGCCCTGAGTGATCGCAACTATGGCCTTCACTTT;TGTGCGGTGGAGCCCTCTGGGAGTGCTACAAATAAGCTCATCTTT	TRAV9-7;TRAV43-1	;	TRAJ43;TRAJ32	TRAC;TRAC	CGASLDERGPDFNF	TGTGGTGCTAGCCTCGATGAGCGCGGGCCGGATTTTAACTTT	TRBV20		TRBJ1-2	TRBC	2	1	extra_TRA
1	Normal_A_LN	874	clonotype874	clonotype874_consensus_1739;clonotype874_consensus_1738	1	0.000170039	CAPRDSSYNYIF	TGTGCCCCGCGTGATAGTAGTTACAACTACATTTTT	TRAV9-9		TRAJ20	TRAC	CGASDHGGRNTQYF	TGTGGTGCTAGCGATCACGGGGGGAGGAATACCCAGTACTTC	TRBV20		TRBJ2-5	TRBC	1	1	TRA_TRB_pair
1	Normal_A_LN	875	clonotype875	clonotype875_consensus_1742;clonotype875_consensus_1743;clonotype875_consensus_1740;clonotype875_consensus_1741	1	0.000170039	CALHNTNTGKLTF;CGARGKQSSEKIIF	TGTGCGTTGCATAACACCAACACAGGCAAATTAACCTTT;TGCGGAGCAAGGGGGAAACAAAGTTCGGAAAAAATCATCTTT	TRAV43-1;TRAV29	;	TRAJ27;TRAJ30	TRAC;TRAC	CASSSVTGGAYEQYF;CGARLTGSIGEQYF	TGTGCCAGCAGTTCAGTAACAGGGGGCGCCTACGAGCAGTATTTC;TGTGGTGCTAGGCTAACGGGGAGTATTGGCGAGCAGTATTTC	TRBV16;TRBV20	TRBD1;	TRBJ2-6;TRBJ2-6	TRBC;TRBC	2	2	extra_TRA_TRB
1	Normal_A_LN	876	clonotype876	clonotype876_consensus_1745;clonotype876_consensus_1744	1	0.000170039	CALNTNTGKLTF	TGTGCCCTGAATACCAACACAGGCAAATTAACCTTT	TRAV9-7		TRAJ27	TRAC	CGARVGAKLGEQHF	TGTGGTGCTAGGGTAGGGGCTAAGTTGGGGGAGCAGCACTTT	TRBV20		TRBJ2-1	TRBC	1	1	TRA_TRB_pair
1	Normal_A_LN	877	clonotype877	clonotype877_consensus_1747;clonotype877_consensus_1746	1	0.000170039	CALRDLYNRLYF	TGTGCCCTGAGAGATCTCTATAACAGACTTTACTTT	TRAV9-6		TRAJ21	TRAC	CGARLHDIGYEQYF	TGTGGTGCTAGGTTACACGACATAGGCTACGAGCAGTATTTC	TRBV20		TRBJ2-6	TRBC	1	1	TRA_TRB_pair
1	Normal_A_LN	878	clonotype878	clonotype878_consensus_1749;clonotype878_consensus_1748	1	0.000170039	CAVEDVWYNRLYF	TGTGCGGTGGAGGACGTATGGTATAACAGACTTTACTTT	TRAV43-4		TRAJ21	TRAC	CGASIAPGQYDFNF	TGTGGTGCTAGTATCGCGCCGGGGCAGTATGATTTTAACTTT	TRBV20		TRBJ1-2	TRBC	1	1	TRA_TRB_pair
1	Normal_A_LN	879	clonotype879	clonotype879_consensus_1751;clonotype879_consensus_1750	1	0.000170039	CAADNTNTGKLTF	TGTGCAGCAGACAACACCAACACAGGCAAATTAACCTTT	TRAV34		TRAJ27	TRAC	CGASQELTGNEQYF	TGTGGTGCTAGTCAAGAGCTTACAGGGAACGAGCAGTATTTC	TRBV20		TRBJ2-6	TRBC	1	1	TRA_TRB_pair
1	Normal_A_LN	880	clonotype880	clonotype880_consensus_1753;clonotype880_consensus_1752	1	0.000170039	CAVGRYGSNNLIF	TGTGCTGTGGGGCGATATGGAAGCAACAACTTAATCTTT	TRAV28		TRAJ48	TRAC	CGASHGTDDGTQYF	TGTGGTGCTAGTCATGGTACAGACGACGGTACCCAGTACTTC	TRBV20	TRBD1	TRBJ2-5	TRBC	1	1	TRA_TRB_pair
1	Normal_A_LN	881	clonotype881	clonotype881_consensus_1755;clonotype881_consensus_1754	1	0.000170039	CAVDYGAGNALTF	TGTGCGGTGGATTACGGGGCAGGAAATGCGTTGACTTTT	TRAV43-4		TRAJ15	TRAC	CGASPGTVYGEQHF	TGTGGTGCTAGTCCCGGTACAGTTTATGGGGAGCAGCACTTT	TRBV20		TRBJ2-1	TRBC	1	1	TRA_TRB_pair
1	Normal_A_LN	882	clonotype882	clonotype882_consensus_1757;clonotype882_consensus_1756	1	0.000170039	CALRDLNVGFKF	TGTGCCCTGAGAGACTTAAATGTGGGCTTCAAATTT	TRAV9-9		TRAJ9	TRAC	CGASRGHNENTLHF	TGTGGTGCTAGTCGGGGACACAATGAAAACACCTTGCACTTT	TRBV20		TRBJ1-3	TRBC	1	1	TRA_TRB_pair
1	Normal_A_LN	883	clonotype883	clonotype883_consensus_1760;clonotype883_consensus_1761;clonotype883_consensus_1758;clonotype883_consensus_1759	1	0.000170039	CALRDSSYNYIF;CAVEGGNYNRLYF	TGTGCCCTGAGAGATAGTAGTTACAACTACATTTTT;TGTGCGGTGGAGGGGGGCAACTATAACAGACTTTACTTT	TRAV9-6;TRAV43-4	;	TRAJ20;TRAJ21	TRAC;TRAC	CASSQEEGTQYF;CGASLGDHGYEQYF	TGTGCCAGCAGCCAGGAGGAGGGAACTCAGTATTTC;TGTGGTGCTAGTCTGGGGGACCACGGCTACGAGCAGTATTTC	TRBV3-1;TRBV20	;	TRBJ2-3;TRBJ2-6	TRBC;TRBC	2	2	extra_TRA_TRB
1	Normal_A_LN	884	clonotype884	clonotype884_consensus_1763;clonotype884_consensus_1762	1	0.000170039	CAAFTTSSNKLTF	TGTGCGGCGTTCACAACCTCTTCCAACAAGTTGACATTT	TRAV43-1		TRAJ50	TRAC	CGASLEGGTMDFNF	TGTGGTGCTAGTCTTGAGGGTGGGACGATGGATTTTAACTTT	TRBV20		TRBJ1-2	TRBC	1	1	TRA_TRB_pair
1	Normal_A_LN	885	clonotype885	clonotype885_consensus_1766;clonotype885_consensus_1767;clonotype885_consensus_1764;clonotype885_consensus_1765	1	0.000170039	CALGSGQGMLIF;CAVDRVDSSYNYIF	TGTGCCCTGGGGTCGGGGCAGGGCATGCTAATCTTT;TGTGCTGTGGACCGAGTAGATAGTAGTTACAACTACATTTTT	TRAV9-6;TRAV28	;	TRAJ3;TRAJ20	;	CASSLDLDSRGSVKLYF;CGASSVERSGEQHF	TGTGCCAGCAGCCTAGATTTGGACAGCCGAGGGAGTGTAAAATTGTATTTT;TGTGGTGCTAGTTCCGTCGAGAGGAGTGGAGAGCAGCACTTT	TRBV3-1;TRBV20	;	TRBJ1-4;TRBJ2-1	TRBC;TRBC	2	2	extra_TRA_TRB
1	Normal_A_LN	886	clonotype886	clonotype886_consensus_1769;clonotype886_consensus_1768	1	0.000170039	CAASTTSSNKLTF	TGTGCTGCGAGCACAACCTCTTCCAACAAGTTGACATTT	TRAV8-2		TRAJ50	TRAC	CGASSVQGYGEQHF	TGTGGTGCTAGTTCCGTGCAGGGGTATGGGGAGCAGCACTTT	TRBV20		TRBJ2-1	TRBC	1	1	TRA_TRB_pair
1	Normal_A_LN	887	clonotype887	clonotype887_consensus_1771;clonotype887_consensus_1770	1	0.000170039	CAVEGAGNQNFYF	TGTGCGGTGGAGGGAGCCGGTAACCAGAACTTCTATTTT	TRAV43-1		TRAJ49	TRAC	CGAPADGGTETQYF	TGTGGTGCTCCCGCCGACGGAGGCACAGAAACTCAGTATTTC	TRBV20		TRBJ2-3	TRBC	1	1	TRA_TRB_pair
1	Normal_A_LN	888	clonotype888	clonotype888_consensus_1773;clonotype888_consensus_1774;clonotype888_consensus_1772	1	0.000170039	CALISNNDRLFF;CALRENAGNRLTF	TGTGCCCTGATCAGCAACAATGACAGACTCTTCTTT;TGTGCCCTGAGAGAGAATGCAGGCAACAGGCTCACATTT	TRAV9-9;TRAV9-9	;	TRAJ34;TRAJ39	TRAC;TRAC	CGARRPGMLEEQHF	TGTGGTGCTCGTCGTCCGGGGATGCTTGAGGAGCAGCACTTT	TRBV20		TRBJ2-1	TRBC	2	1	extra_TRA
1	Normal_A_LN	889	clonotype889	clonotype889_consensus_1776;clonotype889_consensus_1775	1	0.000170039	CALSVDYYKFTF	TGTGCCCTGAGTGTAGATTACTACAAATTCACATTT	TRAV9-9		TRAJ53	TRAC	CGADLGRGRNTLHF	TGTGGTGCTGATTTGGGTCGGGGCAGAAACACCTTGCACTTT	TRBV20		TRBJ1-3	TRBC	1	1	TRA_TRB_pair
1	Normal_A_LN	890	clonotype890	clonotype890_consensus_1778;clonotype890_consensus_1777	1	0.000170039	CAATYGAGNALTF	TGTGCGGCTACCTACGGGGCAGGAAATGCGTTGACTTTT	TRAV43-4		TRAJ15	TRAC	CGAGVGTNTGQLYF	TGTGGTGCTGGGGTCGGAACCAACACGGGGCAGCTGTACTTC	TRBV20		TRBJ2-2	TRBC	1	1	TRA_TRB_pair
1	Normal_A_LN	891	clonotype891	clonotype891_consensus_1780;clonotype891_consensus_1779	1	0.000170039	CVMSANNARIFF	TGTGTCATGAGTGCGAACAACGCCAGAATCTTCTTT	TRAV9-5		TRAJ31	TRAC	CGAWLQGSNEKLYF	TGTGGTGCTTGGTTACAGGGATCCAATGAAAAATTGTATTTT	TRBV20	TRBD1	TRBJ1-4	TRBC	1	1	TRA_TRB_pair
1	Normal_A_LN	892	clonotype892	clonotype892_consensus_1782;clonotype892_consensus_1781	1	0.000170039	CAASPNNNARIFF	TGTGCTGCGAGCCCAAATAACAACGCCAGAATCTTCTTT	TRAV8-2		TRAJ31	TRAC	CGGSRGANDQAQHF	TGTGGTGGTTCACGAGGTGCTAACGACCAGGCACAGCACTTT	TRBV20		TRBJ1-5	TRBC	1	1	TRA_TRB_pair
1	Normal_A_LN	893	clonotype893	clonotype893_consensus_1784;clonotype893_consensus_1783	1	0.000170039	CAAEGTNTGKLTF	TGTGCAGCAGAAGGGACCAACACAGGCAAATTAACCTTT	TRAV34		TRAJ27	TRAC	CGVRPGGSTETQYF	TGTGGTGTCCGTCCGGGTGGGAGCACAGAAACTCAGTATTTC	TRBV20		TRBJ2-3	TRBC	1	1	TRA_TRB_pair
1	Normal_A_LN	894	clonotype894	clonotype894_consensus_1786;clonotype894_consensus_1785	1	0.000170039	CAVEEDTGYRWIF	TGTGCGGTGGAGGAGGACACAGGCTATAGATGGATCTTT	TRAV43-6		TRAJ12	TRAC	CAGSVQTTEVFF	TGTGCCGGTTCGGTACAAACCACTGAAGTGTTCTTC	TRBV10		TRBJ1-1	TRBC	1	1	TRA_TRB_pair
1	Normal_A_LN	895	clonotype895	clonotype895_consensus_1788;clonotype895_consensus_1789;clonotype895_consensus_1787	1	0.000170039	CAMSDSSYNYIF;CVVSDRASALGKLHF	TGTGCCATGAGTGATAGTAGTTACAACTACATTTTT;TGTGTGGTGAGCGACAGAGCCTCAGCCTTAGGGAAACTGCACTTC	TRAV9-8;TRAV10	;	TRAJ20;TRAJ18	TRAC;TRAC	CASSEGGYEQYF	TGTGCCAGCAGTGAAGGGGGCTACGAGCAGTATTTC	TRBV25	TRBD1	TRBJ2-6	TRBC	2	1	extra_TRA
1	Normal_A_LN	896	clonotype896	clonotype896_consensus_1791;clonotype896_consensus_1790	1	0.000170039	CAVEAVENVGFKF	TGTGCGGTGGAGGCCGTTGAAAATGTGGGCTTCAAATTT	TRAV43-1		TRAJ9	TRAC	CASSEWRETQYF	TGTGCCAGCAGTGAATGGAGGGAAACTCAGTATTTC	TRBV25		TRBJ2-3	TRBC	1	1	TRA_TRB_pair
1	Normal_A_LN	897	clonotype897	clonotype897_consensus_1793;clonotype897_consensus_1792	1	0.000170039	CALTNSGRDLIF	TGTGCCTTGACTAACTCTGGCAGGGATTTGATCTTC	TRAV9-11		TRAJ26	TRAC	CASSDELNTLHF	TGTGCCAGCAGTGATGAGTTAAACACCTTGCACTTT	TRBV25		TRBJ1-3	TRBC	1	1	TRA_TRB_pair
1	Normal_A_LN	898	clonotype898	clonotype898_consensus_1795;clonotype898_consensus_1794	1	0.000170039	CALRTNTGKLTF	TGTGCCTTGAGAACCAACACAGGCAAATTAACCTTT	TRAV9-11		TRAJ27	TRAC	CASSLWDGEQHF	TGTGCCAGCAGTTTATGGGATGGGGAGCAGCACTTT	TRBV25		TRBJ2-1	TRBC	1	1	TRA_TRB_pair
1	Normal_A_LN	899	clonotype899	clonotype899_consensus_1798;clonotype899_consensus_1796;clonotype899_consensus_1797	1	0.000170039	CAVESGSSEKIIF	TGTGCGGTGGAATCCGGAAGTTCGGAAAAAATCATCTTT	TRAV43-1		TRAJ30	TRAC	CASSGSRGEQHF;CASTDRYEQYF	TGTGCCAGCAGCGGCAGTCGAGGGGAGCAGCACTTT;TGTGCCAGCACTGACCGATACGAGCAGTATTTC	TRBV3-2;TRBV18	;	TRBJ2-1;TRBJ2-6	TRBC;TRBC	1	2	extra_TRB
1	Normal_A_LN	900	clonotype900	clonotype900_consensus_1800;clonotype900_consensus_1799	1	0.000170039	CAGVKDSNNRLIW	TGTGCAGGCGTTAAGGATAGCAACAATCGGTTGATCTGG	TRAV34		TRAJ33	TRAC	CASSPGYEQYF	TGTGCCAGCAGTCCCGGATACGAGCAGTATTTC	TRBV7		TRBJ2-6	TRBC	1	1	TRA_TRB_pair
1	Normal_A_LN	901	clonotype901	clonotype901_consensus_1802;clonotype901_consensus_1801	1	0.000170039	CALRPPGSQLTF	TGTGCCCTGAGGCCTCCTGGCAGTCAGCTGACCTTT	TRAV9-9		TRAJ4	TRAC	CASSPNRDFNF	TGTGCCAGCAGTCCGAACAGAGATTTTAACTTT	TRBV7		TRBJ1-2	TRBC	1	1	TRA_TRB_pair
1	Normal_A_LN	902	clonotype902	clonotype902_consensus_1804;clonotype902_consensus_1803	1	0.000170039	CAMSDGYNRLYF	TGTGCCATGAGTGATGGGTATAACAGACTTTACTTT	TRAV9-8		TRAJ21	TRAC	CASSLPDYEQYF	TGTGCCAGCAGCTTACCGGACTACGAGCAGTATTTC	TRBV5-2		TRBJ2-6	TRBC	1	1	TRA_TRB_pair
1	Normal_A_LN	903	clonotype903	clonotype903_consensus_1806;clonotype903_consensus_1807;clonotype903_consensus_1805	1	0.000170039	CAASDYKSSEKIIF;CAPSRANRYSLNF	TGTGCTGCGAGTGATTATAAAAGTTCGGAAAAAATCATCTTT;TGTGCTCCATCCCGAGCCAACAGGTATAGCCTCAATTTT	TRAV8-2;TRAV28	;	TRAJ30;TRAJ41	TRAC;TRAC	CASSREGGEQHF	TGTGCCAGCAGCCGAGAAGGCGGGGAGCAGCACTTT	TRBV5-2		TRBJ2-1	TRBC	2	1	extra_TRA
1	Normal_A_LN	904	clonotype904	clonotype904_consensus_1810;clonotype904_consensus_1808;clonotype904_consensus_1809	1	0.000170039	CAVAVTGYQNLAF	TGTGCGGTGGCAGTAACAGGCTATCAGAACCTTGCATTT	TRAV43-5		TRAJ8	TRAC	CASSIAGDDFNF;CASSQDSAGTETQYF	TGTGCCAGCAGCATCGCGGGGGATGATTTTAACTTT;TGTGCCAGCAGCCAAGATTCTGCTGGTACGGAAACTCAGTATTTC	TRBV3-2;TRBV3-2	;	TRBJ1-2;TRBJ2-3	TRBC;TRBC	1	2	extra_TRB
1	Normal_A_LN	905	clonotype905	clonotype905_consensus_1812;clonotype905_consensus_1811	1	0.000170039	CAPTRNNARIFF	TGTGCCCCTACTCGGAACAACGCCAGAATCTTCTTT	TRAV9-9		TRAJ31	TRAC	CASSQVEETQYF	TGTGCCAGCAGCCAAGTAGAGGAAACTCAGTATTTC	TRBV3-2		TRBJ2-3	TRBC	1	1	TRA_TRB_pair
1	Normal_A_LN	906	clonotype906	clonotype906_consensus_1814;clonotype906_consensus_1815;clonotype906_consensus_1813	1	0.000170039	CAVEPNNNYGLHF;CAVRGNTGNQNFYF	TGTGCTGTCGAACCGAATAATAACTATGGCCTTCACTTT;TGTGCAGTGAGGGGGAACACCGGTAACCAGAACTTCTATTTT	TRAV28;TRAV12	;	TRAJ43;TRAJ49	TRAC;TRAC	CASSPEVGDFNF	TGTGCCAGCAGCCCGGAGGTTGGGGATTTTAACTTT	TRBV3-1		TRBJ1-2	TRBC	2	1	extra_TRA
1	Normal_A_LN	907	clonotype907	clonotype907_consensus_1817;clonotype907_consensus_1816	1	0.000170039	CAVEAVSTNNLVF	TGTGCGGTGGAGGCCGTCAGTACCAATAATCTGGTGTTC	TRAV43-1		TRAJ16	TRAC	CASSDQAYEQYF	TGTGCCAGCAGCGATCAAGCTTACGAGCAGTATTTC	TRBV24		TRBJ2-6	TRBC	1	1	TRA_TRB_pair
1	Normal_A_LN	908	clonotype908	clonotype908_consensus_1819;clonotype908_consensus_1818	1	0.000170039	CAPENTNTGKLTF	TGTGCACCCGAAAACACCAACACAGGCAAATTAACCTTT	TRAV43-4		TRAJ27	TRAC	CASDTHTETQYF	TGCGCCAGCGACACGCACACAGAAACTCAGTATTTC	TRBV28		TRBJ2-3	TRBC	1	1	TRA_TRB_pair
1	Normal_A_LN	909	clonotype909	clonotype909_consensus_1821;clonotype909_consensus_1820	1	0.000170039	CALSLNYNRLYF	TGTGCCCTGAGTTTGAACTATAACAGACTTTACTTT	TRAV9-6		TRAJ21	TRAC	CASTDQTNTQYF	TGCGCCAGTACGGATCAAACGAATACCCAGTACTTC	TRBV28		TRBJ2-5	TRBC	1	1	TRA_TRB_pair
1	Normal_A_LN	910	clonotype910	clonotype910_consensus_1823;clonotype910_consensus_1824;clonotype910_consensus_1822	1	0.000170039	CAVEASEQSSEKIIF;CLAIGNNRKLIW	TGTGCGGTGGAGGCCTCGGAACAAAGTTCGGAAAAAATCATCTTT;TGCCTCGCTATTGGCAACAACCGTAAGCTGATTTGG	TRAV43-5;TRAV9-11	;	TRAJ30;TRAJ38	TRAC;TRAC	CASSRRNTEVFF	TGCGCCAGTAGTAGAAGAAACACTGAAGTGTTCTTC	TRBV28		TRBJ1-1	TRBC	2	1	extra_TRA
1	Normal_A_LN	911	clonotype911	clonotype911_consensus_1826;clonotype911_consensus_1825	1	0.000170039	CAVDYGAGNALTF	TGTGCGGTGGACTACGGGGCAGGAAATGCGTTGACTTTT	TRAV43-4		TRAJ15	TRAC	CASHRFNYDFNF	TGCGCCAGTCACAGGTTTAATTATGATTTTAACTTT	TRBV28		TRBJ1-2	TRBC	1	1	TRA_TRB_pair
1	Normal_A_LN	912	clonotype912	clonotype912_consensus_1828;clonotype912_consensus_1827	1	0.000170039	CALSDRDYGLHF	TGTGCCCTGAGTGATCGGGACTATGGCCTTCACTTT	TRAV9-7		TRAJ43	TRAC	CASALLVETQYF	TGCGCCAGTGCTCTACTGGTTGAAACTCAGTATTTC	TRBV28		TRBJ2-3	TRBC	1	1	TRA_TRB_pair
1	Normal_A_LN	913	clonotype913	clonotype913_consensus_1830;clonotype913_consensus_1829	1	0.000170039	CAVERIQQGMLIF	TGTGCGGTAGAAAGGATACAGCAGGGCATGCTAATCTTT	TRAV43-4		TRAJ3	TRAC	CASRRVGETQYF	TGTGCCAGCCGGAGGGTGGGGGAAACTCAGTATTTC	TRBV15		TRBJ2-3	TRBC	1	1	TRA_TRB_pair
1	Normal_A_LN	914	clonotype914	clonotype914_consensus_1832;clonotype914_consensus_1831	1	0.000170039	CAVEETGNYKYTF	TGTGCGGTGGAGGAGACAGGAAACTACAAATACACCTTT	TRAV43-4		TRAJ40	TRAC	CASTHGYEQYF	TGTGCCAGCACCCACGGCTACGAGCAGTATTTC	TRBV16		TRBJ2-6	TRBC	1	1	TRA_TRB_pair
1	Normal_A_LN	915	clonotype915	clonotype915_consensus_1834;clonotype915_consensus_1833	1	0.000170039	CAAPLGGNNKLTF	TGTGCAGCACCCCTGGGAGGCAATAATAAGCTGACATTT	TRAV34		TRAJ56	TRAC	CASSPQNEQYF	TGTGCCAGCAGCCCACAGAACGAGCAGTATTTC	TRBV16		TRBJ2-6	TRBC	1	1	TRA_TRB_pair
1	Normal_A_LN	916	clonotype916	clonotype916_consensus_1836;clonotype916_consensus_1835	1	0.000170039	CAADVQSSEKIIF	TGTGCGGCCGATGTACAAAGTTCGGAAAAAATCATCTTT	TRAV43-1		TRAJ30	TRAC	CASSVTEVLNF	TGTGCCAGCAGTGTCACGGAGGTCCTTAACTTT	TRBV16		TRBJ1-2	TRBC	1	1	TRA_TRB_pair
1	Normal_A_LN	917	clonotype917	clonotype917_consensus_1838;clonotype917_consensus_1837	1	0.000170039	CAALNIGNNRKLIW	TGTGCAGCCCTTAATATTGGCAACAACCGTAAGCTGATTTGG	TRAV34		TRAJ38	TRAC	CASSSWGNEQYF	TGTGCCAGCAGTTCATGGGGGAACGAGCAGTATTTC	TRBV26		TRBJ2-6	TRBC	1	1	TRA_TRB_pair
1	Normal_A_LN	918	clonotype918	clonotype918_consensus_1840;clonotype918_consensus_1841;clonotype918_consensus_1839	1	0.000170039	CALSAPTNSGRDLIF;CAVEASDSGRDLIF	TGTGCCTTGAGTGCCCCGACTAACTCTGGCAGGGATTTGATCTTC;TGTGCTGTGGAGGCCTCGGACTCTGGCAGGGATTTGATCTTC	TRAV9-11;TRAV28	;	TRAJ26;TRAJ26	TRAC;TRAC	CASSFRRDDFNF	TGTGCCAGCAGTTTCCGTAGGGATGATTTTAACTTT	TRBV26		TRBJ1-2	TRBC	2	1	extra_TRA
1	Normal_A_LN	919	clonotype919	clonotype919_consensus_1843;clonotype919_consensus_1842	1	0.000170039	CALRWGNYNRLYF	TGTGCCCTGAGATGGGGCAACTATAACAGACTTTACTTT	TRAV9-6		TRAJ21	TRAC	CSTLSTGDAETQYF	TGCAGCACCTTAAGTACAGGGGATGCAGAAACTCAGTATTTC	TRBV29	TRBD1	TRBJ2-3	TRBC	1	1	TRA_TRB_pair
1	Normal_A_LN	920	clonotype920	clonotype920_consensus_1845;clonotype920_consensus_1844	1	0.000170039	CALGVSSTNNLVF	TGTGCCCTCGGTGTATCAAGCACCAATAATCTGGTGTTC	TRAV9-9		TRAJ16	TRAC	CSTRDGLGGDEQYF	TGCAGCACTAGAGATGGTCTGGGGGGCGACGAGCAGTATTTC	TRBV29	TRBD1	TRBJ2-6	TRBC	1	1	TRA_TRB_pair
1	Normal_A_LN	921	clonotype921	clonotype921_consensus_1848;clonotype921_consensus_1846;clonotype921_consensus_1847	1	0.000170039	CALRTGNNDRLFF	TGTGCCCTGAGAACGGGCAACAATGACAGACTCTTCTTT	TRAV9-5		TRAJ34	TRAC	CASSVEVANNSPLYF;CSTSQITGVSEQYF	TGTGCCAGCAGCGTTGAGGTAGCGAATAACTCGCCCCTCTACTTT;TGCAGCACTAGCCAAATCACAGGGGTTAGCGAGCAGTATTTC	TRBV3-1;TRBV29	;	TRBJ1-6;TRBJ2-6	TRBC;TRBC	1	2	extra_TRB
1	Normal_A_LN	922	clonotype922	clonotype922_consensus_1850;clonotype922_consensus_1851;clonotype922_consensus_1849	1	0.000170039	CAFQESDIGKLIF;CAVAYIGNNRKLIW	TGTGCCTTCCAAGAGAGTGACATAGGAAAACTCATCTTT;TGTGCGGTGGCATATATTGGCAACAACCGTAAGCTGATTTGG	TRAV9-8;TRAV43-4	;	TRAJ37;TRAJ38	TRAC;TRAC	CSTHSVGGSYEQYF	TGCAGCACTCATTCCGTGGGAGGGAGCTACGAGCAGTATTTC	TRBV29		TRBJ2-6	TRBC	2	1	extra_TRA
1	Normal_A_LN	923	clonotype923	clonotype923_consensus_1853;clonotype923_consensus_1852	1	0.000170039	CAVEAKGNNRKLIW	TGTGCGGTGGAGGCTAAGGGCAACAACCGTAAGCTGATTTGG	TRAV43-1		TRAJ38	TRAC	CRYPVEPMNTEVFF	TGTCGATACCCGGTAGAGCCTATGAACACTGAAGTGTTCTTC	TRBV20		TRBJ1-1	TRBC	1	1	TRA_TRB_pair
1	Normal_A_LN	924	clonotype924	clonotype924_consensus_1855;clonotype924_consensus_1854	1	0.000170039	CAVSRSDRLYF	TGTGCAGTGAGCCGCTCAGACAGACTTTACTTT	TRAV12		TRAJ21	TRAC	CGAGAGDGGDTQYF	TGTGGTGCAGGGGCTGGGGACGGTGGGGATACCCAGTACTTC	TRBV20		TRBJ2-5	TRBC	1	1	TRA_TRB_pair
1	Normal_A_LN	925	clonotype925	clonotype925_consensus_1857;clonotype925_consensus_1856	1	0.000170039	CAVTGTGNQNFYF	TGTGCAGTAACGGGAACCGGTAACCAGAACTTCTATTTT	TRAV21		TRAJ49	TRAC	CGAQNWGTTETQYF	TGTGGTGCCCAAAACTGGGGGACTACAGAAACTCAGTATTTC	TRBV20	TRBD2	TRBJ2-3	TRBC	1	1	TRA_TRB_pair
1	Normal_A_LN	926	clonotype926	clonotype926_consensus_1859;clonotype926_consensus_1858	1	0.000170039	CAVEGGYGSNNLIF	TGTGCGGTGGAGGGGGGCTATGGAAGCAACAACTTAATCTTT	TRAV43-1		TRAJ48	TRAC	CGAHLRDPNGEQHF	TGTGGTGCCCACCTTCGGGACCCCAATGGGGAGCAGCACTTT	TRBV20		TRBJ2-1	TRBC	1	1	TRA_TRB_pair
1	Normal_A_LN	927	clonotype927	clonotype927_consensus_1861;clonotype927_consensus_1860	1	0.000170039	CVMSDPNNDRLFF	TGTGTCATGAGTGATCCGAACAATGACAGACTCTTCTTT	TRAV9-10		TRAJ34	TRAC	CGAQPGFYNSPLYF	TGTGGTGCCCAGCCCGGATTCTATAACTCGCCCCTCTACTTT	TRBV20		TRBJ1-6	TRBC	1	1	TRA_TRB_pair
1	Normal_A_LN	928	clonotype928	clonotype928_consensus_1863;clonotype928_consensus_1862	1	0.000170039	CAASDLRGSNNLIF	TGTGCTGCGAGTGATCTAAGAGGAAGCAACAACTTAATCTTT	TRAV8-2		TRAJ48	TRAC	CGAQVRGTTGEQHF	TGTGGTGCCCAGGTCCGGGGGACTACCGGGGAGCAGCACTTT	TRBV20		TRBJ2-1	TRBC	1	1	TRA_TRB_pair
1	Normal_A_LN	929	clonotype929	clonotype929_consensus_1865;clonotype929_consensus_1864	1	0.000170039	TTDSAIYFCAVGNI	ACCACAGACTCAGCCATTTACTTCTGTGCGGTCGGCAATATT	TRAV22		TRAJ38	TRAC	CGAEEFRVLYDFNF	TGTGGTGCCGAGGAATTCCGCGTTCTTTATGATTTTAACTTT	TRBV20		TRBJ1-2	TRBC	1	1	TRA_TRB_pair
1	Normal_A_LN	930	clonotype930	clonotype930_consensus_1867;clonotype930_consensus_1866	1	0.000170039	CAASSSVNNDRLFF	TGTGCTGCGAGTTCGTCAGTAAACAATGACAGACTCTTCTTT	TRAV8-2		TRAJ34	TRAC	CGAGEVQGANTQYF	TGTGGTGCCGGCGAGGTACAGGGGGCAAATACCCAGTACTTC	TRBV20	TRBD1	TRBJ2-5	TRBC	1	1	TRA_TRB_pair
1	Normal_A_LN	931	clonotype931	clonotype931_consensus_1869;clonotype931_consensus_1868	1	0.000170039	CVTSDGAGNALTF	TGTGTCACGTCAGACGGGGCAGGAAATGCGTTGACTTTT	TRAV9-7		TRAJ15	TRAC	CGAGKPGTDGEQHF	TGTGGTGCCGGGAAACCGGGGACCGATGGGGAGCAGCACTTT	TRBV20		TRBJ2-1	TRBC	1	1	TRA_TRB_pair
1	Normal_A_LN	932	clonotype932	clonotype932_consensus_1871;clonotype932_consensus_1870	1	0.000170039	CALSDSSNNRLIW	TGTGCCCTGAGTGATTCTAGCAACAATCGGTTGATCTGG	TRAV9-7		TRAJ33	TRAC	CGAGQAMMEGEQYF	TGTGGTGCGGGGCAGGCCATGATGGAGGGGGAGCAGTATTTC	TRBV20		TRBJ2-6	TRBC	1	1	TRA_TRB_pair
1	Normal_A_LN	933	clonotype933	clonotype933_consensus_1874;clonotype933_consensus_1875;clonotype933_consensus_1872;clonotype933_consensus_1873	1	0.000170039	CAVDSGSSYGKLTF;CVLAGSASGFQMTF	TGTGCTGTGGATAGTGGCTCCAGCTATGGAAAGCTGACATTT;TGTGTTCTTGCAGGGTCAGCCAGTGGTTTTCAAATGACATTT	TRAV28;TRAV38-2	;	TRAJ52;TRAJ58	TRAC;TRAC	CASGGTAQGETQYF;CGAKTGGHNQAQHF	TGTGCCAGCGGGGGTACAGCTCAGGGGGAAACTCAGTATTTC;TGTGGTGCTAAGACAGGGGGGCACAACCAGGCACAGCACTTT	TRBV16;TRBV20	;	TRBJ2-3;TRBJ1-5	TRBC;TRBC	2	2	extra_TRA_TRB
1	Normal_A_LN	934	clonotype934	clonotype934_consensus_1877;clonotype934_consensus_1876	1	0.000170039	CAASRLTGSNNLIF	TGTGCTGCGAGTCGTCTTACCGGAAGCAACAACTTAATCTTT	TRAV8-2		TRAJ48	TRAC	CGANTGGAFNTLHF	TGTGGTGCTAATACAGGGGGCGCTTTCAACACCTTGCACTTT	TRBV20	TRBD1	TRBJ1-3	TRBC	1	1	TRA_TRB_pair
1	Normal_A_LN	935	clonotype935	clonotype935_consensus_1880;clonotype935_consensus_1878;clonotype935_consensus_1879	1	0.000170039	CAETKDTGYRWIF	TGTGCCGAGACGAAGGACACAGGCTATAGATGGATCTTT	TRAV9-6		TRAJ12	TRAC	CASERGYGEQHF;CGATRTGGGSEQYF	TGTGCCAGCGAGAGGGGCTATGGGGAGCAGCACTTT;TGTGGTGCTACAAGAACTGGGGGAGGCTCCGAGCAGTATTTC	TRBV18;TRBV20	;TRBD2	TRBJ2-1;TRBJ2-6	TRBC;TRBC	1	2	extra_TRB
1	Normal_A_LN	936	clonotype936	clonotype936_consensus_1882;clonotype936_consensus_1881	1	0.000170039	CAASPRGTANKLIF	TGTGCTGCGAGTCCAAGGGGAACAGCTAACAAACTCATCTTT	TRAV8-2		TRAJ45	TRAC	CGATSMEVTETQYF	TGTGGTGCTACCTCTATGGAGGTCACAGAAACTCAGTATTTC	TRBV20		TRBJ2-3	TRBC	1	1	TRA_TRB_pair
1	Normal_A_LN	937	clonotype937	clonotype937_consensus_1884;clonotype937_consensus_1883	1	0.000170039	CAFVIGNNRKLIW	TGTGCCTTTGTTATTGGCAACAACCGTAAGCTGATTTGG	TRAV9-11		TRAJ38	TRAC	CGATYRGHDSPLYF	TGTGGTGCTACGTACAGGGGGCACGACTCGCCCCTCTACTTT	TRBV20	TRBD1	TRBJ1-6	TRBC	1	1	TRA_TRB_pair
1	Normal_A_LN	938	clonotype938	clonotype938_consensus_1886;clonotype938_consensus_1885	1	0.000170039	CALRVAGNQNFYF	TGTGCCCTGAGAGTTGCCGGTAACCAGAACTTCTATTTT	TRAV9-9		TRAJ49	TRAC	CGARLSGGTETQYF	TGTGGTGCTAGACTGTCAGGTGGCACAGAAACTCAGTATTTC	TRBV20		TRBJ2-3	TRBC	1	1	TRA_TRB_pair
1	Normal_A_LN	939	clonotype939	clonotype939_consensus_1888;clonotype939_consensus_1887	1	0.000170039	CAVEIRNNNARIFF	TGTGCGGTGGAGATCCGGAATAACAACGCCAGAATCTTCTTT	TRAV43-5		TRAJ31	TRAC	CGASPVSLYGEQHF	TGTGGTGCTAGCCCAGTAAGCTTATATGGGGAGCAGCACTTT	TRBV20		TRBJ2-1	TRBC	1	1	TRA_TRB_pair
1	Normal_A_LN	940	clonotype940	clonotype940_consensus_1890;clonotype940_consensus_1889	1	0.000170039	CAADGSGSYSQLTF	TGTGCGGCGGACGGTTCTGGTAGCTACAGTCAGCTGACCTTT	TRAV43-1		TRAJ4	TRAC	CGASGRVNNGEQHF	TGTGGTGCTAGCGGCAGGGTGAACAATGGGGAGCAGCACTTT	TRBV20		TRBJ2-1	TRBC	1	1	TRA_TRB_pair
1	Normal_A_LN	941	clonotype941	clonotype941_consensus_1892;clonotype941_consensus_1891	1	0.000170039	CAVEASSDIGKLIF	TGTGCGGTGGAGGCGTCTAGTGACATAGGAAAACTCATCTTT	TRAV43-1		TRAJ37	TRAC	CGASYRGVTETQYF	TGTGGTGCTAGCTACAGGGGGGTTACAGAAACTCAGTATTTC	TRBV20	TRBD1	TRBJ2-3	TRBC	1	1	TRA_TRB_pair
1	Normal_A_LN	942	clonotype942	clonotype942_consensus_1894;clonotype942_consensus_1893	1	0.000170039	CAAEFSNNDRLFF	TGTGCCGCTGAATTCAGCAACAATGACAGACTCTTCTTT	TRAV9-6		TRAJ34	TRAC	CGARYRGLNTEVFF	TGTGGTGCTAGGTACAGGGGATTGAACACTGAAGTGTTCTTC	TRBV20	TRBD1	TRBJ1-1	TRBC	1	1	TRA_TRB_pair
1	Normal_A_LN	943	clonotype943	clonotype943_consensus_1897;clonotype943_consensus_1898;clonotype943_consensus_1895;clonotype943_consensus_1896	1	0.000170039	CALRDRTNTGKLTF;CAVTDSGGNQKFTF	TGTGCCCTGAGAGATCGCACCAACACAGGCAAATTAACCTTT;TGTGCGGTCACTGATTCTGGGGGTAACCAAAAGTTTACCTTT	TRAV9-9;TRAV43-1	;	TRAJ27;TRAJ13	TRAC;TRAC	CASSLTVYEQYF;CGASTGALRNTLHF	TGTGCCAGCAGTCTCACTGTCTACGAGCAGTATTTC;TGTGGTGCTAGTACAGGGGCTCTGCGAAACACCTTGCACTTT	TRBV7;TRBV20	;TRBD1	TRBJ2-6;TRBJ1-3	TRBC;TRBC	2	2	extra_TRA_TRB
1	Normal_A_LN	944	clonotype944	clonotype944_consensus_1901;clonotype944_consensus_1899;clonotype944_consensus_1900	1	0.000170039	CAKRGSGSQKLVF	TGTGCGAAACGAGGGAGTGGCAGCCAAAAGTTGGTGTTT	TRAV21		TRAJ54	TRAC	CASGSHWGYNSPLYF;CGASIWSLTETQYF	TGTGCCAGCGGCAGTCACTGGGGATATAACTCGCCCCTCTACTTT;TGTGGTGCTAGTATCTGGTCCCTTACAGAAACTCAGTATTTC	TRBV3-2;TRBV20	;	TRBJ1-6;TRBJ2-3	TRBC;TRBC	1	2	extra_TRB
1	Normal_A_LN	945	clonotype945	clonotype945_consensus_1903;clonotype945_consensus_1902	1	0.000170039	TTDSAIYFCAVKPA	ACCACAGACTCAGCCATTTACTTCTGTGCGGTGAAGCCGGCC	TRAV22		TRAJ40	TRAC	CGASQQGVYREQYF	TGTGGTGCTAGTCAACAGGGGGTATATCGCGAGCAGTATTTC	TRBV20		TRBJ2-6	TRBC	1	1	TRA_TRB_pair
1	Normal_A_LN	946	clonotype946	clonotype946_consensus_1905;clonotype946_consensus_1904	1	0.000170039	CAYAEGNTGKLTF	TGTGCCTACGCGGAGGGCAACACAGGCAAATTAACCTTT	TRAV9-7		TRAJ27	TRAC	CGASQGYRGGTQYF	TGTGGTGCTAGTCAAGGGTACAGGGGTGGGACCCAGTACTTC	TRBV20	TRBD1	TRBJ2-5	TRBC	1	1	TRA_TRB_pair
1	Normal_A_LN	947	clonotype947	clonotype947_consensus_1907;clonotype947_consensus_1908;clonotype947_consensus_1906	1	0.000170039	CALSDNQGGKLIF;CALTRYGGSQGRLIF	TGTGCCTTGAGTGATAACCAGGGAGGAAAGCTTATCTTC;TGTGCCTTGACCCGTTATGGAGGCAGCCAAGGACGACTCATCTTT	TRAV9-11;TRAV9-11	;	TRAJ23;TRAJ42	TRAC;TRAC	CGASQEGGGYTLHF	TGTGGTGCTAGTCAGGAGGGGGGCGGGTACACCTTGCACTTT	TRBV20		TRBJ1-3	TRBC	2	1	extra_TRA
1	Normal_A_LN	948	clonotype948	clonotype948_consensus_1910;clonotype948_consensus_1909	1	0.000170039	CAVEASGSSNKLTF	TGTGCTGTGGAGGCCTCGGGCTCTTCCAACAAGTTGACATTT	TRAV28		TRAJ50	TRAC	CGASPQVGLGEQHF	TGTGGTGCTAGTCCGCAGGTGGGCTTGGGGGAGCAGCACTTT	TRBV20		TRBJ2-1	TRBC	1	1	TRA_TRB_pair
1	Normal_A_LN	949	clonotype949	clonotype949_consensus_1912;clonotype949_consensus_1911	1	0.000170039	CALSERSSYNYIF	TGTGCCCTGAGTGAACGTAGTAGTTACAACTACATTTTT	TRAV9-7		TRAJ20	TRAC	CGASRTGGYGEQHF	TGTGGTGCTAGTCGAACAGGGGGGTATGGGGAGCAGCACTTT	TRBV20	TRBD1	TRBJ2-1	TRBC	1	1	TRA_TRB_pair
1	Normal_A_LN	950	clonotype950	clonotype950_consensus_1914;clonotype950_consensus_1913	1	0.000170039	CVMSRQSSEKIIF	TGTGTCATGAGCCGACAAAGTTCGGAAAAAATCATCTTT	TRAV9-10		TRAJ30	TRAC	CGASLQGAHGEQHF	TGTGGTGCTAGTCTACAGGGGGCCCATGGGGAGCAGCACTTT	TRBV20	TRBD1	TRBJ2-1	TRBC	1	1	TRA_TRB_pair
1	Normal_A_LN	951	clonotype951	clonotype951_consensus_1916;clonotype951_consensus_1915	1	0.000170039	CALNGRAGNALTF	TGTGCCCTAAACGGCAGGGCAGGAAATGCGTTGACTTTT	TRAV9-7		TRAJ15	TRAC	CGASLEGASYEQYF	TGTGGTGCTAGTCTCGAGGGGGCGAGCTACGAGCAGTATTTC	TRBV20		TRBJ2-6	TRBC	1	1	TRA_TRB_pair
1	Normal_A_LN	952	clonotype952	clonotype952_consensus_1918;clonotype952_consensus_1917	1	0.000170039	CAVEAGGAGNALTF	TGTGCGGTGGAGGCCGGGGGGGCAGGAAATGCGTTGACTTTT	TRAV43-5		TRAJ15	TRAC	CGASLPGDNYDFNF	TGTGGTGCTAGTCTGCCAGGGGATAATTATGATTTTAACTTT	TRBV20		TRBJ1-2	TRBC	1	1	TRA_TRB_pair
1	Normal_A_LN	953	clonotype953	clonotype953_consensus_1920;clonotype953_consensus_1919	1	0.000170039	CALRGRGNVGFKF	TGTGCCCTGAGAGGTCGTGGAAATGTGGGCTTCAAATTT	TRAV9-6		TRAJ9	TRAC	CGASSLPQGETQYF	TGTGGTGCTAGTTCGCTTCCTCAAGGGGAAACTCAGTATTTC	TRBV20		TRBJ2-3	TRBC	1	1	TRA_TRB_pair
1	Normal_A_LN	954	clonotype954	clonotype954_consensus_1922;clonotype954_consensus_1921	1	0.000170039	CALRDTGARALTF	TGTGCCCTGAGGGACACAGGTGCCAGAGCACTCACTTTT	TRAV9-6		TRAJ5	TRAC	CGASSAGGTYEQYF	TGTGGTGCTAGTTCGGCGGGAGGTACCTACGAGCAGTATTTC	TRBV20		TRBJ2-6	TRBC	1	1	TRA_TRB_pair
1	Normal_A_LN	955	clonotype955	clonotype955_consensus_1924;clonotype955_consensus_1923	1	0.000170039	CALSSGSYSQLTF	TGTGCCCTGTCATCTGGTAGCTACAGTCAGCTGACCTTT	TRAV9-9		TRAJ4	TRAC	CGAISGGDNEKLYF	TGTGGTGCTATATCGGGAGGGGATAATGAAAAATTGTATTTT	TRBV20		TRBJ1-4	TRBC	1	1	TRA_TRB_pair
1	Normal_A_LN	956	clonotype956	clonotype956_consensus_1926;clonotype956_consensus_1925	1	0.000170039	CALRMGGNNKLTF	TGTGCCTTGAGAATGGGAGGCAATAATAAGCTGACATTT	TRAV9-11		TRAJ56	TRAC	CGAMTGASRYEQYF	TGTGGTGCTATGACAGGGGCTTCGCGCTACGAGCAGTATTTC	TRBV20		TRBJ2-6	TRBC	1	1	TRA_TRB_pair
1	Normal_A_LN	957	clonotype957	clonotype957_consensus_1928;clonotype957_consensus_1929;clonotype957_consensus_1927	1	0.000170039	CAASGIDSNNRLIW;CVMSDLIQSSEKIIF	TGTGCGGCCTCGGGGATTGATAGCAACAATCGGTTGATCTGG;TGTGTCATGAGTGATCTGATACAAAGTTCGGAAAAAATCATCTTT	TRAV43-4;TRAV9-5	;	TRAJ33;TRAJ30	TRAC;TRAC	CGAMEAAYNSPLYF	TGTGGTGCTATGGAGGCAGCCTATAACTCGCCCCTCTACTTT	TRBV20		TRBJ1-6	TRBC	2	1	extra_TRA
1	Normal_A_LN	958	clonotype958	clonotype958_consensus_1932;clonotype958_consensus_1930;clonotype958_consensus_1931	1	0.000170039	CAVEASSSYSQLTF	TGTGCGGTGGAGGCCTCTAGTAGCTACAGTCAGCTGACCTTT	TRAV43-1		TRAJ4		CASSLVQGSASQNTQYF;CGAGQGIRGSPLYF	TGTGCCAGCAGCCTGGTACAGGGGTCTGCTAGCCAAAATACCCAGTACTTC;TGTGGTGCTGGCCAGGGTATTCGCGGCTCGCCCCTCTACTTT	TRBV7;TRBV20	TRBD1;	TRBJ2-5;TRBJ1-6	TRBC;TRBC	1	2	extra_TRB
1	Normal_A_LN	959	clonotype959	clonotype959_consensus_1934;clonotype959_consensus_1933	1	0.000170039	CVMSDSGTGKLTF	TGTGTCATGAGTGATAGTGGCACAGGCAAATTAACCTTT	TRAV9-10		TRAJ27	TRAC	CGAYTGKVGYEQYF	TGTGGTGCTTATACAGGAAAGGTTGGCTACGAGCAGTATTTC	TRBV20		TRBJ2-6	TRBC	1	1	TRA_TRB_pair
1	Normal_A_LN	960	clonotype960	clonotype960_consensus_1937;clonotype960_consensus_1935;clonotype960_consensus_1936	1	0.000170039	CAVLSGTGNQNFYF	TGTGCAGTCCTAAGTGGCACCGGTAACCAGAACTTCTATTTT	TRAV34		TRAJ49	TRAC	CASSLAYYYEQYF;CGAWSTGVLYEQYF	TGTGCCAGCAGTCTCGCATACTACTACGAGCAGTATTTC;TGTGGTGCTTGGAGTACAGGGGTTCTGTACGAGCAGTATTTC	TRBV7;TRBV20	;TRBD1	TRBJ2-6;TRBJ2-6	TRBC;TRBC	1	2	extra_TRB
1	Normal_A_LN	961	clonotype961	clonotype961_consensus_1939;clonotype961_consensus_1938	1	0.000170039	CAASDRAGNQNFYF	TGTGCTGCGAGTGATCGGGCCGGTAACCAGAACTTCTATTTT	TRAV8-2		TRAJ49	TRAC	CGGATGSNTETQYF	TGTGGTGGGGCAACAGGGTCCAACACAGAAACTCAGTATTTC	TRBV20		TRBJ2-3	TRBC	1	1	TRA_TRB_pair
1	Normal_A_LN	962	clonotype962	clonotype962_consensus_1941;clonotype962_consensus_1940	1	0.000170039	CVMCEDTGYRWIF	TGTGTCATGTGTGAGGACACAGGCTATAGATGGATCTTT	TRAV9-5		TRAJ12	TRAC	CADRKEDYDFNF	TGTGCCGACAGAAAAGAGGATTATGATTTTAACTTT	TRBV10		TRBJ1-2	TRBC	1	1	TRA_TRB_pair
1	Normal_A_LN	963	clonotype963	clonotype963_consensus_1943;clonotype963_consensus_1942	1	0.000170039	CALSDHGYNRLYF	TGTGCCCTGAGTGATCATGGCTATAACAGACTTTACTTT	TRAV9-7		TRAJ21	TRAC	CADSDRNGEQHF	TGTGCCGACAGCGATAGAAATGGGGAGCAGCACTTT	TRBV10		TRBJ2-1	TRBC	1	1	TRA_TRB_pair
1	Normal_A_LN	964	clonotype964	clonotype964_consensus_1946;clonotype964_consensus_1944;clonotype964_consensus_1945	1	0.000170039	CAMRGRVYNRLYF	TGTGCCATGCGAGGGCGTGTCTATAACAGACTTTACTTT	TRAV9-8		TRAJ21	TRAC	CADSQIGDDFNF;CASSEWGQGYNSPLYF	TGTGCCGACAGTCAAATAGGAGATGATTTTAACTTT;TGTGCCAGCAGTGAATGGGGTCAGGGTTACAACTCGCCCCTCTACTTT	TRBV10;TRBV16	;	TRBJ1-2;TRBJ1-6	TRBC;TRBC	1	2	extra_TRB
1	Normal_A_LN	965	clonotype965	clonotype965_consensus_1948;clonotype965_consensus_1947	1	0.000170039	CAVDSYNQGGKLIF	TGTGCGGTGGACAGTTATAACCAGGGAGGAAAGCTTATCTTC	TRAV43-4		TRAJ23	TRAC	CADSYRVGEQYF	TGTGCCGACAGTTACCGGGTTGGCGAGCAGTATTTC	TRBV10		TRBJ2-6	TRBC	1	1	TRA_TRB_pair
1	Normal_A_LN	966	clonotype966	clonotype966_consensus_1950;clonotype966_consensus_1949	1	0.000170039	CALSPVGNQNFYF	TGTGCCCTGAGCCCGGTGGGTAACCAGAACTTCTATTTT	TRAV9-7		TRAJ49	TRAC	CADSGMGDTQYF	TGTGCCGACTCAGGGATGGGGGATACCCAGTACTTC	TRBV10		TRBJ2-5	TRBC	1	1	TRA_TRB_pair
1	Normal_A_LN	967	clonotype967	clonotype967_consensus_1952;clonotype967_consensus_1951	1	0.000170039	CAVETISSTNNLVF	TGTGCGGTGGAGACCATATCAAGCACCAATAATCTGGTGTTC	TRAV43-1		TRAJ16	TRAC	CASSVQGSEQYF	TGTGCCAGCAGTGTTCAGGGCAGCGAGCAGTATTTC	TRBV25		TRBJ2-6	TRBC	1	1	TRA_TRB_pair
1	Normal_A_LN	968	clonotype968	clonotype968_consensus_1954;clonotype968_consensus_1953	1	0.000170039	CAVDGSSDIGKLIF	TGTGCGGTGGATGGCTCTAGTGACATAGGAAAACTCATCTTT	TRAV43-1		TRAJ37	TRAC	CASSKGKQAQHF	TGTGCCAGTTCTAAGGGGAAACAGGCACAGCACTTT	TRBV25		TRBJ1-5	TRBC	1	1	TRA_TRB_pair
1	Normal_A_LN	969	clonotype969	clonotype969_consensus_1956;clonotype969_consensus_1955	1	0.000170039	CAPQGGGNYKYTF	TGTGCCCCCCAGGGTGGAGGAAACTACAAATACACCTTT	TRAV9-7		TRAJ40	TRAC	CASRRGYEQYF	TGTGCCAGCAGAAGGGGCTACGAGCAGTATTTC	TRBV7		TRBJ2-6	TRBC	1	1	TRA_TRB_pair
1	Normal_A_LN	970	clonotype970	clonotype970_consensus_1958;clonotype970_consensus_1957	1	0.000170039	CVMNSDNRYSLNF	TGTGTCATGAACTCAGACAACAGGTATAGCCTCAATTTT	TRAV9-7		TRAJ41	TRAC	CASSLKEMQYF	TGTGCCAGCAGTCTCAAGGAAATGCAGTATTTC	TRBV7		TRBJ2-6	TRBC	1	1	TRA_TRB_pair
1	Normal_A_LN	971	clonotype971	clonotype971_consensus_1960;clonotype971_consensus_1959	1	0.000170039	CAVDPAGSYSQLTF	TGTGCGGTGGACCCCGCTGGTAGCTACAGTCAGCTGACCTTT	TRAV43-1		TRAJ4	TRAC	CASSLREDFNF	TGTGCCAGCAGTCTCCGGGAGGATTTTAACTTT	TRBV7		TRBJ1-2	TRBC	1	1	TRA_TRB_pair
1	Normal_A_LN	972	clonotype972	clonotype972_consensus_1962;clonotype972_consensus_1961	1	0.000170039	CAVEDFSNNDRLFF	TGTGCGGTGGAAGACTTCAGCAACAATGACAGACTCTTCTTT	TRAV43-4		TRAJ34	TRAC	CASSLEENTQYF	TGTGCCAGCAGCTTGGAGGAAAATACCCAGTACTTC	TRBV5-2		TRBJ2-5	TRBC	1	1	TRA_TRB_pair
1	Normal_A_LN	973	clonotype973	clonotype973_consensus_1965;clonotype973_consensus_1966;clonotype973_consensus_1963;clonotype973_consensus_1964	1	0.000170039	CAMSENNQGGKLIF;CAVMNYNQGGKLIF	TGTGCCATGAGTGAGAATAACCAGGGAGGAAAGCTTATCTTC;TGTGCTGTGATGAATTATAACCAGGGAGGAAAGCTTATCTTC	TRAV9-8;TRAV28	;	TRAJ23;TRAJ23	TRAC;TRAC	CASSLLGGEQHF;CASSPQILGTYYEQYF	TGTGCCAGCAGCTTGTTGGGGGGGGAGCAGCACTTT;TGTGCCAGCAGCCCTCAGATTTTGGGGACGTACTACGAGCAGTATTTC	TRBV5-2;TRBV3-1	;	TRBJ2-1;TRBJ2-6	TRBC;TRBC	2	2	extra_TRA_TRB
1	Normal_A_LN	974	clonotype974	clonotype974_consensus_1968;clonotype974_consensus_1967	1	0.000170039	CAASDSTNNRKLIW	TGTGCTGCGAGTGACTCGACAAACAACCGTAAGCTGATTTGG	TRAV8-2		TRAJ38	TRAC	CASSKGNEKLYF	TGTGCCAGCAGCAAGGGGAATGAAAAATTGTATTTT	TRBV5-2		TRBJ1-4	TRBC	1	1	TRA_TRB_pair
1	Normal_A_LN	975	clonotype975	clonotype975_consensus_1971;clonotype975_consensus_1969;clonotype975_consensus_1970	1	0.000170039	CAASAVSNNDRLFF	TGTGCTGCGAGCGCCGTCAGCAACAATGACAGACTCTTCTTT	TRAV8-2		TRAJ34	TRAC	CASSFRQETQYF;CASSKEPLFIGENTQYF	TGTGCCAGCAGCTTCAGACAAGAAACTCAGTATTTC;TGTGCCAGCAGTAAAGAACCTCTATTTATTGGGGAGAATACCCAGTACTTC	TRBV5-2;TRBV15	;	TRBJ2-3;TRBJ2-5	TRBC;TRBC	1	2	extra_TRB
1	Normal_A_LN	976	clonotype976	clonotype976_consensus_1973;clonotype976_consensus_1972	1	0.000170039	CAASPTSGNYKYTF	TGTGCTGCGAGCCCTACCTCAGGAAACTACAAATACACCTTT	TRAV8-2		TRAJ40	TRAC	CASSQGAGEVFF	TGTGCCAGCAGCCAGGGGGCAGGGGAAGTGTTCTTC	TRBV3-2		TRBJ1-1	TRBC	1	1	TRA_TRB_pair
1	Normal_A_LN	977	clonotype977	clonotype977_consensus_1975;clonotype977_consensus_1974	1	0.000170039	CALATGGARKFIF	TGTGCCCTGGCAACTGGTGGTGCCAGGAAATTCATCTTT	TRAV9-7		TRAJ44	TRAC	CASSLIQGSFNF	TGTGCCAGCAGCCTCATACAGGGAAGTTTTAACTTT	TRBV3-2		TRBJ1-2	TRBC	1	1	TRA_TRB_pair
1	Normal_A_LN	978	clonotype978	clonotype978_consensus_1977;clonotype978_consensus_1976	1	0.000170039	CAASGWSATNKLIF	TGTGCTGCGAGTGGGTGGAGTGCTACAAATAAGCTCATCTTT	TRAV8-2		TRAJ32	TRAC	CASSQEVEAQHF	TGTGCCAGCAGCCAAGAGGTGGAGGCACAGCACTTT	TRBV3-2		TRBJ1-5	TRBC	1	1	TRA_TRB_pair
1	Normal_A_LN	979	clonotype979	clonotype979_consensus_1979;clonotype979_consensus_1978	1	0.000170039	CALIDTNTGKLTF	TGTGCCCTGATTGACACCAACACAGGCAAATTAACCTTT	TRAV9-9		TRAJ27	TRAC	CASSQATETQYF	TGTGCCAGCAGCCAAGCGACAGAAACTCAGTATTTC	TRBV3-2		TRBJ2-3	TRBC	1	1	TRA_TRB_pair
1	Normal_A_LN	980	clonotype980	clonotype980_consensus_1981;clonotype980_consensus_1980	1	0.000170039	CALRVGQQGMLIF	TGTGCCCTGAGGGTTGGACAGCAGGGCATGCTAATCTTT	TRAV9-9		TRAJ3	TRAC	CASSQAAETQYF	TGTGCCAGCAGCCAAGCGGCAGAAACTCAGTATTTC	TRBV3-2		TRBJ2-3	TRBC	1	1	TRA_TRB_pair
1	Normal_A_LN	981	clonotype981	clonotype981_consensus_1983;clonotype981_consensus_1982	1	0.000170039	CAVEGNTNTGKLTF	TGTGCGGTGGAGGGCAACACCAACACAGGCAAATTAACCTTT	TRAV43-1		TRAJ27	TRAC	CASSGDGETQYF	TGTGCCAGCAGCGGAGACGGGGAAACTCAGTATTTC	TRBV3-1		TRBJ2-3	TRBC	1	1	TRA_TRB_pair
1	Normal_A_LN	982	clonotype982	clonotype982_consensus_1985;clonotype982_consensus_1984	1	0.000170039	CVMVADNRYSLNF	TGTGTCATGGTCGCAGACAACAGGTATAGCCTCAATTTT	TRAV9-10		TRAJ41	TRAC	CASSLNWGTTYF	TGTGCCAGCAGCCTAAACTGGGGGACTACGTATTTC	TRBV3-1	TRBD2	TRBJ2-3	TRBC	1	1	TRA_TRB_pair
1	Normal_A_LN	983	clonotype983	clonotype983_consensus_1987;clonotype983_consensus_1986	1	0.000170039	CAVGESGSYSQLTF	TGTGCGGTGGGTGAGTCTGGTAGCTACAGTCAGCTGACCTTT	TRAV43-5		TRAJ4	TRAC	CASSRVNSPLYF	TGTGCTAGCAGCAGGGTGAACTCGCCCCTCTACTTT	TRBV4-2		TRBJ1-6	TRBC	1	1	TRA_TRB_pair
1	Normal_A_LN	984	clonotype984	clonotype984_consensus_1989;clonotype984_consensus_1988	1	0.000170039	CAVVGSSDIGKLIF	TGTGCGGTGGTGGGCTCTAGTGACATAGGAAAACTCATCTTT	TRAV43-5		TRAJ37	TRAC	CASKGTGEEKYF	TGTGCTAGCAAGGGAACTGGGGAAGAAAAGTATTTC	TRBV4-4	TRBD2	TRBJ2-3	TRBC	1	1	TRA_TRB_pair
1	Normal_A_LN	985	clonotype985	clonotype985_consensus_1991;clonotype985_consensus_1990	1	0.000170039	CAVEAYGAGNALTF	TGTGCGGTGGAGGCCTACGGGGCAGGAAATGCGTTGACTTTT	TRAV43-4		TRAJ15	TRAC	CASSDTEQGFNF	TGTGCCAGCAGCGACACGGAGCAGGGCTTTAACTTT	TRBV24		TRBJ1-2	TRBC	1	1	TRA_TRB_pair
1	Normal_A_LN	986	clonotype986	clonotype986_consensus_1993;clonotype986_consensus_1994;clonotype986_consensus_1992	1	0.000170039	CAVDFWGNNDRLFF;CAVSLLGGVGSQLTF	TGTGCGGTGGATTTTTGGGGCAACAATGACAGACTCTTCTTT;TGTGCAGTGAGCCTGCTTGGAGGGGTTGGTAGCCAGCTCACATTC	TRAV43-1;TRAV12	;	TRAJ34;TRAJ28	TRAC;TRAC	CASSGGVGEQHF	TGTGCCAGCAGCGGCGGTGTTGGGGAGCAGCACTTT	TRBV24		TRBJ2-1	TRBC	2	1	extra_TRA
1	Normal_A_LN	987	clonotype987	clonotype987_consensus_1996;clonotype987_consensus_1995	1	0.000170039	CAARKNTNTGKLTF	TGTGCTGCGAGAAAAAACACCAACACAGGCAAATTAACCTTT	TRAV8-2		TRAJ27	TRAC	CATQQGENTQYF	TGCGCCACCCAACAGGGAGAAAATACCCAGTACTTC	TRBV28		TRBJ2-5	TRBC	1	1	TRA_TRB_pair
1	Normal_A_LN	988	clonotype988	clonotype988_consensus_1999;clonotype988_consensus_2000;clonotype988_consensus_1997;clonotype988_consensus_1998	1	0.000170039	CALRIDNNYGLHF;CAVEAGSGSATNKLIF	TGTGCCCTGAGGATCGATAATAACTATGGCCTTCACTTT;TGTGCGGTGGAGGCGGGCTCTGGGAGTGCTACAAATAAGCTCATCTTT	TRAV9-9;TRAV43-4	;	TRAJ43;TRAJ32	TRAC;TRAC	CASRTGRDYEQYF;CATGTGAYEQYF	TGTGCCAGCCGTACAGGGCGTGACTACGAGCAGTATTTC;TGCGCCACCGGTACAGGGGCCTACGAGCAGTATTTC	TRBV16;TRBV28	TRBD1;TRBD1	TRBJ2-6;TRBJ2-6	TRBC;TRBC	2	2	extra_TRA_TRB
1	Normal_A_LN	989	clonotype989	clonotype989_consensus_2002;clonotype989_consensus_2001	1	0.000170039	CAAKAPSDIGKLIF	TGTGCGGCGAAAGCCCCTAGTGACATAGGAAAACTCATCTTT	TRAV43-1		TRAJ37	TRAC	CASNVQEDDFNF	TGCGCCAGTAACGTACAGGAAGATGATTTTAACTTT	TRBV28		TRBJ1-2	TRBC	1	1	TRA_TRB_pair
1	Normal_A_LN	990	clonotype990	clonotype990_consensus_2005;clonotype990_consensus_2003;clonotype990_consensus_2004	1	0.000170039	CALRRGNNRKLIW	TGTGCCCTGAGACGTGGCAACAACCGTAAGCTGATTTGG	TRAV9-9		TRAJ38	TRAC	CASNLNNQAQHF;CAWRRGTANATYDFNF	TGCGCCAGTAATTTAAACAACCAGGCACAGCACTTT;TGTGCCTGGCGTCGAGGTACAGCAAACGCTACATATGATTTTAACTTT	TRBV28;TRBV15	;	TRBJ1-5;TRBJ1-2	TRBC;TRBC	1	2	extra_TRB
1	Normal_A_LN	991	clonotype991	clonotype991_consensus_2007;clonotype991_consensus_2006	1	0.000170039	CAVCRGDNNARIFF	TGTGCGGTGTGCCGCGGCGATAACAACGCCAGAATCTTCTTT	TRAV43-4		TRAJ31	TRAC	CASTDSDYEQYF	TGCGCCAGTACGGACTCAGACTACGAGCAGTATTTC	TRBV28		TRBJ2-6	TRBC	1	1	TRA_TRB_pair
1	Normal_A_LN	992	clonotype992	clonotype992_consensus_2010;clonotype992_consensus_2011;clonotype992_consensus_2008;clonotype992_consensus_2009	1	0.000170039	CACHTGNQNFYF;CALRVGTANKLIF	TGTGCCTGCCACACCGGTAACCAGAACTTCTATTTT;TGTGCCCTGAGGGTAGGAACAGCTAACAAACTCATCTTT	TRAV24;TRAV9-9	;	TRAJ49;TRAJ45	TRAC;TRAC	CASSESMFPVGTGYDFNF;CASSGGFGEVFF	TGTGCCAGCAGTGAATCGATGTTTCCGGTCGGTACAGGATATGATTTTAACTTT;TGCGCCAGTAGCGGGGGCTTCGGTGAAGTGTTCTTC	TRBV16;TRBV28	;TRBD1	TRBJ1-2;TRBJ1-1	TRBC;TRBC	2	2	extra_TRA_TRB
1	Normal_A_LN	993	clonotype993	clonotype993_consensus_2013;clonotype993_consensus_2012	1	0.000170039	CAVDYGGSQGRLIF	TGTGCTGTGGATTATGGAGGCAGCCAAGGACGACTCATCTTT	TRAV28		TRAJ42	TRAC	CASRGADEKLYF	TGCGCCAGTAGGGGGGCAGATGAAAAATTGTATTTT	TRBV28		TRBJ1-4	TRBC	1	1	TRA_TRB_pair
1	Normal_A_LN	994	clonotype994	clonotype994_consensus_2015;clonotype994_consensus_2014	1	0.000170039	CAADTVGGNNKLTF	TGTGCAGCAGATACAGTGGGAGGCAATAATAAGCTGACATTT	TRAV34		TRAJ56	TRAC	CASSLQGYDFNF	TGCGCCAGTAGTCTACAGGGTTATGATTTTAACTTT	TRBV28		TRBJ1-2	TRBC	1	1	TRA_TRB_pair
1	Normal_A_LN	995	clonotype995	clonotype995_consensus_2017;clonotype995_consensus_2016	1	0.000170039	CAVEATGGNQKFTF	TGTGCGGTGGAGGCTACAGGGGGTAACCAAAAGTTTACCTTT	TRAV43-1		TRAJ13	TRAC	CASIRGNYDFNF	TGCGCCAGTATCAGGGGAAATTATGATTTTAACTTT	TRBV28		TRBJ1-2	TRBC	1	1	TRA_TRB_pair
1	Normal_A_LN	996	clonotype996	clonotype996_consensus_2019;clonotype996_consensus_2018	1	0.000170039	CALFGTNTGKLTF	TGTGCCTTGTTCGGAACCAACACAGGCAAATTAACCTTT	TRAV9-11		TRAJ27	TRAC	CASLGTGYEQYF	TGCGCCAGTCTCGGTACAGGCTACGAGCAGTATTTC	TRBV28	TRBD1	TRBJ2-6	TRBC	1	1	TRA_TRB_pair
1	Normal_A_LN	997	clonotype997	clonotype997_consensus_2022;clonotype997_consensus_2023;clonotype997_consensus_2020;clonotype997_consensus_2021	1	0.000170039	CALSDLDNAGNRLTF;CAVEDNGAGNALTF	TGTGCCTTGAGTGACCTCGATAATGCAGGCAACAGGCTCACATTT;TGTGCGGTGGAGGACAACGGGGCAGGAAATGCGTTGACTTTT	TRAV9-11;TRAV43-1	;	TRAJ39;TRAJ15	TRAC;TRAC	CASATGDGEQHF;CGASSGTGDLYEQYF	TGCGCCAGTGCAACAGGGGACGGGGAGCAGCACTTT;TGTGGTGCCTCATCGGGTACAGGGGATCTCTACGAGCAGTATTTC	TRBV28;TRBV20	TRBD1;TRBD1	TRBJ2-1;TRBJ2-6	TRBC;TRBC	2	2	extra_TRA_TRB
1	Normal_A_LN	998	clonotype998	clonotype998_consensus_2025;clonotype998_consensus_2024	1	0.000170039	CAAETQSSEKIIF	TGTGCAGCCGAGACACAAAGTTCGGAAAAAATCATCTTT	TRAV21		TRAJ30	TRAC	CASDGVSYEQYF	TGCGCCTCCGATGGGGTTAGCTACGAGCAGTATTTC	TRBV28		TRBJ2-6	TRBC	1	1	TRA_TRB_pair
1	Normal_A_LN	999	clonotype999	clonotype999_consensus_2027;clonotype999_consensus_2026	1	0.000170039	TTDSAIYFCAVETN	ACCACAGACTCAGCCATTTACTTCTGTGCGGTCGAAACAAAC	TRAV22		TRAJ49	TRAC	CASRPKTDLLYF	TGTGCCAGCAGACCCAAGACCGACTTACTCTACTTT	TRBV15		TRBJ1-6	TRBC	1	1	TRA_TRB_pair
1	Normal_A_LN	1000	clonotype1000	clonotype1000_consensus_2029;clonotype1000_consensus_2028	1	0.000170039	CALSDRNYNRLYF	TGTGCCTTGAGTGATCGTAACTATAACAGACTTTACTTT	TRAV9-11		TRAJ21	TRAC	CASSPRGTGFNF	TGTGCCAGCAGTCCTCGGGGGACGGGTTTTAACTTT	TRBV15		TRBJ1-2	TRBC	1	1	TRA_TRB_pair
1	Normal_A_LN	1001	clonotype1001	clonotype1001_consensus_2031;clonotype1001_consensus_2030	1	0.000170039	CAVEPVLGYQNLAF	TGTGCGGTGGAGCCCGTTCTAGGCTATCAGAACCTTGCATTT	TRAV43-6		TRAJ8	TRAC	CASGTGQNTQYF	TGTGCCAGCGGGACGGGACAAAATACCCAGTACTTC	TRBV15		TRBJ2-5	TRBC	1	1	TRA_TRB_pair
1	Normal_A_LN	1002	clonotype1002	clonotype1002_consensus_2033;clonotype1002_consensus_2032	1	0.000170039	CAMSEPTVGKLIF	TGTGCCATGAGTGAACCCACGGTAGGAAAGCTTATCTTC	TRAV9-8		TRAJ23	TRAC	CASGTGGGTQYF	TGTGCCAGCGGTACAGGGGGTGGAACTCAGTATTTC	TRBV15	TRBD1	TRBJ2-3	TRBC	1	1	TRA_TRB_pair
1	Normal_A_LN	1003	clonotype1003	clonotype1003_consensus_2035;clonotype1003_consensus_2034	1	0.000170039	CAARTSGNYKYTF	TGTGCAGCCCGAACCTCAGGAAACTACAAATACACCTTT	TRAV21		TRAJ40	TRAC	CAGRGGDGQLYF	TGTGCCGGACGGGGTGGAGACGGGCAGCTGTACTTC	TRBV15		TRBJ2-2	TRBC	1	1	TRA_TRB_pair
1	Normal_A_LN	1004	clonotype1004	clonotype1004_consensus_2037;clonotype1004_consensus_2036	1	0.000170039	CAMSGVNYNRLYF	TGTGCCATGAGTGGAGTGAACTATAACAGACTTTACTTT	TRAV9-8		TRAJ21	TRAC	CATSRGENTQYF	TGTGCTACAAGTAGGGGGGAAAATACCCAGTACTTC	TRBV15		TRBJ2-5	TRBC	1	1	TRA_TRB_pair
1	Normal_A_LN	1005	clonotype1005	clonotype1005_consensus_2039;clonotype1005_consensus_2038	1	0.000170039	CAMSLIQQGMLIF	TGTGCCATGAGTCTGATACAGCAGGGCATGCTAATCTTT	TRAV9-8		TRAJ3	TRAC	CASRRVDEQYF	TGTGCCAGCAGGAGGGTTGACGAGCAGTATTTC	TRBV16		TRBJ2-6	TRBC	1	1	TRA_TRB_pair
1	Normal_A_LN	1006	clonotype1006	clonotype1006_consensus_2041;clonotype1006_consensus_2040	1	0.000170039	CAVEAYGAGNALTF	TGTGCGGTGGAGGCCTACGGGGCAGGAAATGCGTTGACTTTT	TRAV43-4		TRAJ15	TRAC	CASSEERDFNF	TGTGCCAGCAGTGAAGAACGGGATTTTAACTTT	TRBV16		TRBJ1-2	TRBC	1	1	TRA_TRB_pair
1	Normal_A_LN	1007	clonotype1007	clonotype1007_consensus_2044;clonotype1007_consensus_2045;clonotype1007_consensus_2042;clonotype1007_consensus_2043	1	0.000170039	CALSGVIDNRLYF;CVLAGTAGGNNKLTF	TGTGCCTTGAGCGGGGTGATCGATAACAGACTTTACTTT;TGTGTTCTTGCAGGGACAGCGGGAGGCAATAATAAGCTGACATTT	TRAV9-11;TRAV38-2	;	TRAJ21;TRAJ56	TRAC;TRAC	CASGGIYDFNF;CSTRLYEKGMGYEQYF	TGTGCCAGCGGAGGGATTTATGATTTTAACTTT;TGCAGCACTAGATTATATGAAAAGGGGATGGGCTACGAGCAGTATTTC	TRBV16;TRBV29	;	TRBJ1-2;TRBJ2-6	TRBC;TRBC	2	2	extra_TRA_TRB
1	Normal_A_LN	1008	clonotype1008	clonotype1008_consensus_2047;clonotype1008_consensus_2046	1	0.000170039	CALGIGNNRKLIW	TGTGCCCTGGGTATTGGCAACAACCGTAAGCTGATTTGG	TRAV9-7		TRAJ38	TRAC	CASGGSETQYF	TGTGCCAGCGGGGGCTCAGAAACTCAGTATTTC	TRBV16		TRBJ2-3	TRBC	1	1	TRA_TRB_pair
1	Normal_A_LN	1009	clonotype1009	clonotype1009_consensus_2049;clonotype1009_consensus_2048	1	0.000170039	CALRVNTNTGKLTF	TGTGCCCTGAGAGTTAACACCAACACAGGCAAATTAACCTTT	TRAV9-9		TRAJ27	TRAC	CASSPITGEQHF	TGTGCCAGCAGCCCGATTACGGGGGAGCAGCACTTT	TRBV26		TRBJ2-1	TRBC	1	1	TRA_TRB_pair
1	Normal_A_LN	1010	clonotype1010	clonotype1010_consensus_2051;clonotype1010_consensus_2050	1	0.000170039	CVIHFIGNNRKLIW	TGTGTCATTCATTTTATTGGCAACAACCGTAAGCTGATTTGG	TRAV9-7		TRAJ38	TRAC	CASSSLGYEQYF	TGTGCCAGCAGCTCGCTTGGCTACGAGCAGTATTTC	TRBV26		TRBJ2-6	TRBC	1	1	TRA_TRB_pair
1	Normal_A_LN	1011	clonotype1011	clonotype1011_consensus_2053;clonotype1011_consensus_2052	1	0.000170039	CAVESLLGNNDRLFF	TGTGCGGTGGAGTCACTGTTGGGCAACAATGACAGACTCTTCTTT	TRAV43-4		TRAJ34	TRAC	CASSSRGGEQHF	TGTGCCAGCAGTTCCAGGGGTGGGGAGCAGCACTTT	TRBV26		TRBJ2-1	TRBC	1	1	TRA_TRB_pair
1	Normal_A_LN	1012	clonotype1012	clonotype1012_consensus_2056;clonotype1012_consensus_2054;clonotype1012_consensus_2055	1	0.000170039	CALSDSGAGNALTF	TGTGCCTTGAGTGATTCCGGGGCAGGAAATGCGTTGACTTTT	TRAV9-11		TRAJ15	TRAC	CASESRSGEQYF;CASSLVVSPNNSPLYF	TGTGCCAGCGAGTCTAGGTCTGGCGAGCAGTATTTC;TGTGCCAGCAGTCTCGTCGTTTCCCCGAATAACTCGCCCCTCTACTTT	TRBV26;TRBV7	;	TRBJ2-6;TRBJ1-6	TRBC;TRBC	1	2	extra_TRB
1	Normal_A_LN	1013	clonotype1013	clonotype1013_consensus_2058;clonotype1013_consensus_2057	1	0.000170039	CALRAFGVGSQLTF	TGTGCCCTGAGAGCGTTCGGGGTTGGTAGCCAGCTCACATTC	TRAV9-9		TRAJ28	TRAC	CASAEGAKTQYF	TGTGCCAGCGCCGAAGGCGCGAAAACTCAGTATTTC	TRBV26		TRBJ2-3	TRBC	1	1	TRA_TRB_pair
1	Normal_A_LN	1014	clonotype1014	clonotype1014_consensus_2060;clonotype1014_consensus_2059	1	0.000170039	CALTRPGSNNRLIW	TGTGCCCTGACCCGACCCGGGAGCAACAATCGGTTGATCTGG	TRAV9-6		TRAJ33	TRAC	CSTRDPRSNYEQYF	TGCAGCACTAGAGATCCCCGCAGTAACTACGAGCAGTATTTC	TRBV29		TRBJ2-6	TRBC	1	1	TRA_TRB_pair
1	Normal_A_LN	1015	clonotype1015	clonotype1015_consensus_2062;clonotype1015_consensus_2061	1	0.000170039	CALRAVGSGRDLIF	TGTGCCCTGAGGGCCGTTGGCTCTGGCAGGGATTTGATCTTC	TRAV9-6		TRAJ26	TRAC	CSTSRLSTGDTQYF	TGCAGCACTAGTCGTCTCAGTACAGGGGATACCCAGTACTTC	TRBV29	TRBD1	TRBJ2-5	TRBC	1	1	TRA_TRB_pair
1	Normal_A_LN	1016	clonotype1016	clonotype1016_consensus_2064;clonotype1016_consensus_2063	1	0.000170039	CALKRSGVGSQLTF	TGTGCCCTGAAGCGATCTGGGGTTGGTAGCCAGCTCACATTC	TRAV9-9		TRAJ28	TRAC	CGLGGPGGLDDFNF	TGTGGTCTTGGTGGGCCAGGGGGCCTTGATGATTTTAACTTT	TRBV20	TRBD1	TRBJ1-2	TRBC	1	1	TRA_TRB_pair
1	Normal_A_LN	1017	clonotype1017	clonotype1017_consensus_2066;clonotype1017_consensus_2065	1	0.000170039	CALSPHGAGNALTF	TGTGCCCTGAGCCCCCACGGGGCAGGAAATGCGTTGACTTTT	TRAV9-7		TRAJ15	TRAC	CGARVGDGTETQYF	TGTGGTGCCAGGGTGGGGGACGGCACAGAAACTCAGTATTTC	TRBV20		TRBJ2-3	TRBC	1	1	TRA_TRB_pair
1	Normal_A_LN	1018	clonotype1018	clonotype1018_consensus_2068;clonotype1018_consensus_2067	1	0.000170039	CALRDGDNYNRLYF	TGTGCCCTGAGAGATGGCGACAACTATAACAGACTTTACTTT	TRAV9-9		TRAJ21	TRAC	CGAPQRGNNQAQHF	TGTGGTGCCCCCCAACGAGGGAACAACCAGGCACAGCACTTT	TRBV20		TRBJ1-5	TRBC	1	1	TRA_TRB_pair
1	Normal_A_LN	1019	clonotype1019	clonotype1019_consensus_2070;clonotype1019_consensus_2069	1	0.000170039	CALLGYNQGGKLIF	TGTGCCCTGCTTGGTTATAACCAGGGAGGAAAGCTTATCTTC	TRAV9-6		TRAJ23	TRAC	CGARAGTGRVGLHF	TGTGGTGCCCGAGCCGGTACAGGGAGAGTCGGCTTGCACTTT	TRBV20	TRBD1	TRBJ1-3	TRBC	1	1	TRA_TRB_pair
1	Normal_A_LN	1020	clonotype1020	clonotype1020_consensus_2072;clonotype1020_consensus_2071	1	0.000170039	CALSRDNQGGKLIF	TGTGCCCTGAGTCGTGATAACCAGGGAGGAAAGCTTATCTTC	TRAV9-7		TRAJ23	TRAC	CGALETRAYGEQHF	TGTGGTGCCCTTGAAACGAGGGCTTATGGGGAGCAGCACTTT	TRBV20		TRBJ2-1	TRBC	1	1	TRA_TRB_pair
1	Normal_A_LN	1021	clonotype1021	clonotype1021_consensus_2074;clonotype1021_consensus_2073	1	0.000170039	CAVEAWSGVGSQLTF	TGTGCGGTGGAGGCGTGGTCTGGGGTTGGTAGCCAGCTCACATTC	TRAV43-4		TRAJ28	TRAC	CGARNRESAETQYF	TGTGGTGCGAGAAACAGGGAGTCGGCAGAAACTCAGTATTTC	TRBV20		TRBJ2-3	TRBC	1	1	TRA_TRB_pair
1	Normal_A_LN	1022	clonotype1022	clonotype1022_consensus_2076;clonotype1022_consensus_2077;clonotype1022_consensus_2075	1	0.000170039	CALPSRNMDSNNRLIW;CALRDLDSNNRLIW	TGTGCCCTCCCCTCTAGAAACATGGATAGCAACAATCGGTTGATCTGG;TGTGCCCTGAGAGACTTGGATAGCAACAATCGGTTGATCTGG	TRAV9-7;TRAV9-6	;	TRAJ33;TRAJ33	TRAC;TRAC	CGANIDFGGTEVFF	TGTGGTGCTAATATCGATTTTGGAGGCACTGAAGTGTTCTTC	TRBV20		TRBJ1-1	TRBC	2	1	extra_TRA
1	Normal_A_LN	1023	clonotype1023	clonotype1023_consensus_2079;clonotype1023_consensus_2078	1	0.000170039	CAVSEGNVGFKF	TGTGCAGTGAGCGAGGGAAATGTGGGCTTCAAATTT	TRAV12		TRAJ9	TRAC	CGATRTGGSYDFNF	TGTGGTGCTACACGTACAGGCGGGTCTTATGATTTTAACTTT	TRBV20	TRBD1	TRBJ1-2	TRBC	1	1	TRA_TRB_pair
1	Normal_A_LN	1024	clonotype1024	clonotype1024_consensus_2081;clonotype1024_consensus_2080	1	0.000170039	CAMSVGNQGGKLIF	TGTGCCATGAGTGTGGGGAACCAGGGAGGAAAGCTTATCTTC	TRAV9-8		TRAJ23	TRAC	CGATGTGHTETQYF	TGTGGTGCTACTGGAACTGGACACACAGAAACTCAGTATTTC	TRBV20		TRBJ2-3	TRBC	1	1	TRA_TRB_pair
1	Normal_A_LN	1025	clonotype1025	clonotype1025_consensus_2083;clonotype1025_consensus_2082	1	0.000170039	CALSGSGGNQKFTF	TGTGCCCTGAGTGGGTCTGGGGGTAACCAAAAGTTTACCTTT	TRAV9-9		TRAJ13	TRAC	CGARTSVQWDRQYF	TGTGGTGCTAGAACCTCGGTACAGTGGGACCGCCAGTACTTC	TRBV20	TRBD1	TRBJ2-5	TRBC	1	1	TRA_TRB_pair
1	Normal_A_LN	1026	clonotype1026	clonotype1026_consensus_2085;clonotype1026_consensus_2084	1	0.000170039	CAVSRGNQNFYF	TGTGCAGTGAGCCGCGGTAACCAGAACTTCTATTTT	TRAV12		TRAJ49	TRAC	CGARPIQSNEKLYF	TGTGGTGCTAGACCGATACAGTCCAATGAAAAATTGTATTTT	TRBV20		TRBJ1-4	TRBC	1	1	TRA_TRB_pair
1	Normal_A_LN	1027	clonotype1027	clonotype1027_consensus_2087;clonotype1027_consensus_2086	1	0.000170039	CAASDLGSSYGKLTF	TGTGCTGCGAGTGATCTAGGCTCCAGCTATGGAAAGCTGACATTT	TRAV8-2		TRAJ52	TRAC	CGARSGGGGNTQYF	TGTGGTGCTAGATCCGGGGGCGGCGGGAATACCCAGTACTTC	TRBV20		TRBJ2-5	TRBC	1	1	TRA_TRB_pair
1	Normal_A_LN	1028	clonotype1028	clonotype1028_consensus_2089;clonotype1028_consensus_2088	1	0.000170039	CAMNENNQGGKLIF	TGTGCCATGAACGAGAATAACCAGGGAGGAAAGCTTATCTTC	TRAV9-8		TRAJ23	TRAC	CGASTGGAGNTLHF	TGTGGTGCTAGCACAGGGGGCGCAGGAAACACCTTGCACTTT	TRBV20	TRBD1	TRBJ1-3	TRBC	1	1	TRA_TRB_pair
1	Normal_A_LN	1029	clonotype1029	clonotype1029_consensus_2091;clonotype1029_consensus_2092;clonotype1029_consensus_2090	1	0.000170039	CAASPGGDSNNRLIW;CVLAGAGGSGSQKLVF	TGTGCTGCGAGTCCGGGCGGGGATAGCAACAATCGGTTGATCTGG;TGTGTTCTTGCAGGAGCGGGAGGGAGTGGCAGCCAAAAGTTGGTGTTT	TRAV8-2;TRAV38-2	;	TRAJ33;TRAJ54	TRAC;TRAC	CGASRGGFYWEQHF	TGTGGTGCTAGCAGAGGGGGTTTCTATTGGGAGCAGCACTTT	TRBV20		TRBJ2-1	TRBC	2	1	extra_TRA
1	Normal_A_LN	1030	clonotype1030	clonotype1030_consensus_2094;clonotype1030_consensus_2093	1	0.000170039	CVVSTWDNRLIW	TGTGTGGTGAGCACTTGGGACAATCGGTTGATCTGG	TRAV10		TRAJ33	TRAC	CGASPPGDSYEQYF	TGTGGTGCTAGCCCTCCGGGGGACTCATACGAGCAGTATTTC	TRBV20		TRBJ2-6	TRBC	1	1	TRA_TRB_pair
1	Normal_A_LN	1031	clonotype1031	clonotype1031_consensus_2096;clonotype1031_consensus_2095	1	0.000170039	CAADVPGSSYGKLTF	TGTGCAGCAGACGTCCCGGGCTCCAGCTATGGAAAGCTGACATTT	TRAV34		TRAJ52	TRAC	CGASRGTARYEQYF	TGTGGTGCTAGCCGTGGTACAGCGCGCTACGAGCAGTATTTC	TRBV20	TRBD1	TRBJ2-6	TRBC	1	1	TRA_TRB_pair
1	Normal_A_LN	1032	clonotype1032	clonotype1032_consensus_2098;clonotype1032_consensus_2097	1	0.000170039	CAVRRVSSTNNLVF	TGTGCAGTTCGACGTGTATCAAGCACCAATAATCTGGTGTTC	TRAV21		TRAJ16	TRAC	CGASVQATRYTLHF	TGTGGTGCTAGCGTACAGGCTACACGGTACACCTTGCACTTT	TRBV20		TRBJ1-3	TRBC	1	1	TRA_TRB_pair
1	Normal_A_LN	1033	clonotype1033	clonotype1033_consensus_2100;clonotype1033_consensus_2099	1	0.000170039	CAATPNNNAGNRLTF	TGTGCTGCGACCCCGAATAATAATGCAGGCAACAGGCTCACATTT	TRAV8-2		TRAJ39	TRAC	CGARNSQKYGEQHF	TGTGGTGCTAGGAACAGCCAAAAATATGGGGAGCAGCACTTT	TRBV20		TRBJ2-1	TRBC	1	1	TRA_TRB_pair
1	Normal_A_LN	1034	clonotype1034	clonotype1034_consensus_2102;clonotype1034_consensus_2103;clonotype1034_consensus_2101	1	0.000170039	CALSSSAPNQGGKLIF;CVMSPSNNNARIFF	TGTGCCCTGAGCTCGTCTGCGCCGAACCAGGGAGGAAAGCTTATCTTC;TGTGTCATGAGTCCGAGCAATAACAACGCCAGAATCTTCTTT	TRAV9-7;TRAV9-10	;	TRAJ23;TRAJ31	TRAC;TRAC	CGARTTGGVGEQYF	TGTGGTGCTAGGACAACAGGGGGCGTCGGCGAGCAGTATTTC	TRBV20	TRBD1	TRBJ2-6	TRBC	2	1	extra_TRA
1	Normal_A_LN	1035	clonotype1035	clonotype1035_consensus_2106;clonotype1035_consensus_2104;clonotype1035_consensus_2105	1	0.000170039	CALRRYGAGNALTF	TGTGCCCTGAGGAGGTACGGGGCAGGAAATGCGTTGACTTTT	TRAV9-6		TRAJ15	TRAC	CGAHEMAGALYNSPLYF;CGASRTGIGNTLHF	TGTGGTGCTCACGAAATGGCGGGGGCCCTCTATAACTCGCCCCTCTACTTT;TGTGGTGCTAGTAGGACAGGGATCGGAAACACCTTGCACTTT	TRBV20;TRBV20	;	TRBJ1-6;TRBJ1-3	TRBC;TRBC	1	2	extra_TRB
1	Normal_A_LN	1036	clonotype1036	clonotype1036_consensus_2108;clonotype1036_consensus_2107	1	0.000170039	CALIEQASGFQMTF	TGTGCCCTGATCGAACAAGCCAGTGGTTTTCAAATGACATTT	TRAV9-6		TRAJ58	TRAC	CGASMAGAPQAQYF	TGTGGTGCTAGTATGGCTGGGGCCCCCCAAGCCCAGTACTTC	TRBV20		TRBJ2-5	TRBC	1	1	TRA_TRB_pair
1	Normal_A_LN	1037	clonotype1037	clonotype1037_consensus_2110;clonotype1037_consensus_2109	1	0.000170039	CAGAWYSGVGSQLTF	TGTGCGGGGGCCTGGTACTCTGGGGTTGGTAGCCAGCTCACATTC	TRAV43-1		TRAJ28	TRAC	CGASQRREGYEQYF	TGTGGTGCTAGTCAACGCAGGGAGGGCTACGAGCAGTATTTC	TRBV20		TRBJ2-6		1	1	TRA_TRB_pair
1	Normal_A_LN	1038	clonotype1038	clonotype1038_consensus_2112;clonotype1038_consensus_2111	1	0.000170039	CARKSNTGYQNLAF	TGTGCCCGGAAGTCGAACACAGGCTATCAGAACCTTGCATTT	TRAV9-6		TRAJ8	TRAC	CGASPNLNDYEQYF	TGTGGTGCTAGTCCTAACCTTAATGACTACGAGCAGTATTTC	TRBV20		TRBJ2-6	TRBC	1	1	TRA_TRB_pair
1	Normal_A_LN	1039	clonotype1039	clonotype1039_consensus_2114;clonotype1039_consensus_2113	1	0.000170039	CALRGGNQGGKLIF	TGTGCCCTGAGAGGGGGAAACCAGGGAGGAAAGCTTATCTTC	TRAV9-6		TRAJ23	TRAC	CGASRGINTETQYF	TGTGGTGCTAGTCGCGGAATAAACACAGAAACTCAGTATTTC	TRBV20		TRBJ2-3	TRBC	1	1	TRA_TRB_pair
1	Normal_A_LN	1040	clonotype1040	clonotype1040_consensus_2116;clonotype1040_consensus_2115	1	0.000170039	CAADGGTASSNKLTF	TGTGCAGCAGACGGAGGCACGGCCTCTTCCAACAAGTTGACATTT	TRAV34		TRAJ50	TRAC	CGASRDFYNSPLYF	TGTGGTGCTAGTCGGGACTTCTATAACTCGCCCCTCTACTTT	TRBV20		TRBJ1-6	TRBC	1	1	TRA_TRB_pair
1	Normal_A_LN	1041	clonotype1041	clonotype1041_consensus_2118;clonotype1041_consensus_2117	1	0.000170039	CAMSDIGNNRKLIW	TGTGCCATGAGTGATATTGGCAACAACCGTAAGCTGATTTGG	TRAV9-8		TRAJ38	TRAC	CGASLPGGSVEQYF	TGTGGTGCTAGTCTGCCTGGGGGATCGGTCGAGCAGTATTTC	TRBV20		TRBJ2-6	TRBC	1	1	TRA_TRB_pair
1	Normal_A_LN	1042	clonotype1042	clonotype1042_consensus_2120;clonotype1042_consensus_2119	1	0.000170039	CALSVGTGYQNLAF	TGTGCCTTGAGTGTAGGCACAGGCTATCAGAACCTTGCATTT	TRAV9-11		TRAJ8	TRAC	CGASEARPGHDFNF	TGTGGTGCTAGTGAGGCCCGCCCAGGACATGATTTTAACTTT	TRBV20		TRBJ1-2	TRBC	1	1	TRA_TRB_pair
1	Normal_A_LN	1043	clonotype1043	clonotype1043_consensus_2122;clonotype1043_consensus_2121	1	0.000170039	CASMSSEKIIF	TGTGCCTCCATGAGTTCGGAAAAAATCATCTTT	TRAV24		TRAJ30	TRAC	CGASDAGLAYEQYF	TGTGGTGCTAGTGATGCAGGGTTAGCCTACGAGCAGTATTTC	TRBV20		TRBJ2-6	TRBC	1	1	TRA_TRB_pair
1	Normal_A_LN	1044	clonotype1044	clonotype1044_consensus_2124;clonotype1044_consensus_2123	1	0.000170039	CALRDNTNTGKLTF	TGTGCCCTGAGAGATAACACCAACACAGGCAAATTAACCTTT	TRAV9-9		TRAJ27	TRAC	CGASSVPSGYEQYF	TGTGGTGCTAGTTCGGTCCCGTCGGGCTACGAGCAGTATTTC	TRBV20		TRBJ2-6	TRBC	1	1	TRA_TRB_pair
1	Normal_A_LN	1045	clonotype1045	clonotype1045_consensus_2126;clonotype1045_consensus_2125	1	0.000170039	CALRPWGSNNRLIW	TGTGCCCTGAGACCGTGGGGTAGCAACAATCGGTTGATCTGG	TRAV9-6		TRAJ33	TRAC	CGAPGQGLNTEVFF	TGTGGTGCTCCCGGACAGGGCCTGAACACTGAAGTGTTCTTC	TRBV20		TRBJ1-1	TRBC	1	1	TRA_TRB_pair
1	Normal_A_LN	1046	clonotype1046	clonotype1046_consensus_2128;clonotype1046_consensus_2127	1	0.000170039	CALSPGWAGGKLIF	TGTGCCTTGAGTCCGGGTTGGGCGGGAGGAAAGCTTATCTTC	TRAV9-11		TRAJ23	TRAC	CGAPPYGTEGEQHF	TGTGGTGCTCCTCCTTACGGGACTGAAGGGGAGCAGCACTTT	TRBV20		TRBJ2-1	TRBC	1	1	TRA_TRB_pair
1	Normal_A_LN	1047	clonotype1047	clonotype1047_consensus_2130;clonotype1047_consensus_2129	1	0.000170039	CALRDRGSSYNYIF	TGTGCCCTGAGAGATCGGGGTAGTAGTTACAACTACATTTTT	TRAV9-6		TRAJ20	TRAC	CGAESVGVRGEQHF	TGTGGTGCTGAGAGCGTGGGGGTACGAGGGGAGCAGCACTTT	TRBV20	TRBD1	TRBJ2-1	TRBC	1	1	TRA_TRB_pair
1	Normal_A_LN	1048	clonotype1048	clonotype1048_consensus_2132;clonotype1048_consensus_2131	1	0.000170039	CAAAGFHSGNYKYTF	TGTGCGGCGGCGGGTTTCCACTCAGGAAACTACAAATACACCTTT	TRAV43-5		TRAJ40	TRAC	CGASVQGSNYDFNF	TGTGGTGCTTCGGTACAGGGCTCAAATTATGATTTTAACTTT	TRBV20	TRBD1	TRBJ1-2	TRBC	1	1	TRA_TRB_pair
1	Normal_A_LN	1049	clonotype1049	clonotype1049_consensus_2134;clonotype1049_consensus_2133	1	0.000170039	CVMSDPRNYNRLYF	TGTGTCATGAGTGACCCGAGAAACTATAACAGACTTTACTTT	TRAV9-10		TRAJ21	TRAC	CADNVQGGDFNF	TGTGCCGACAACGTACAGGGAGGAGATTTTAACTTT	TRBV10	TRBD1	TRBJ1-2	TRBC	1	1	TRA_TRB_pair
1	Normal_A_LN	1050	clonotype1050	clonotype1050_consensus_2136;clonotype1050_consensus_2135	1	0.000170039	CAVEERGGSQGRLIF	TGTGCGGTGGAGGAAAGAGGAGGCAGCCAAGGACGACTCATCTTT	TRAV43-1		TRAJ42	TRAC	CADSSNTETQYF	TGTGCCGACAGTTCCAATACAGAAACTCAGTATTTC	TRBV10		TRBJ2-3	TRBC	1	1	TRA_TRB_pair
1	Normal_A_LN	1051	clonotype1051	clonotype1051_consensus_2138;clonotype1051_consensus_2137	1	0.000170039	CALSPGNAGNRLTF	TGTGCCTTGAGTCCTGGGAATGCAGGCAACAGGCTCACATTT	TRAV9-11		TRAJ39	TRAC	CASSPLDTQYF	TGTGCCAGCAGCCCCTTAGATACCCAGTACTTC	TRBV7		TRBJ2-5	TRBC	1	1	TRA_TRB_pair
1	Normal_A_LN	1052	clonotype1052	clonotype1052_consensus_2140;clonotype1052_consensus_2141;clonotype1052_consensus_2139	1	0.000170039	CAVEANIGNNRKLIW;CAVSRLNYNRLYF	TGTGCGGTGGAGGCGAATATTGGCAACAACCGTAAGCTGATTTGG;TGTGCAGTGAGCCGCTTGAACTATAACAGACTTTACTTT	TRAV43-4;TRAV12	;	TRAJ38;TRAJ21	TRAC;TRAC	CASSSGGGDFNF	TGTGCCAGCAGCTCCGGGGGGGGTGATTTTAACTTT	TRBV5-2		TRBJ1-2	TRBC	2	1	extra_TRA
1	Normal_A_LN	1053	clonotype1053	clonotype1053_consensus_2143;clonotype1053_consensus_2142	1	0.000170039	CAVNEGARALTF	TGTGCAGTGAATGAGGGTGCCAGAGCACTCACTTTT	TRAV12		TRAJ5	TRAC	CASSLYGNTQYF	TGTGCCAGCAGCTTGTACGGGAATACCCAGTACTTC	TRBV5-2		TRBJ2-5	TRBC	1	1	TRA_TRB_pair
1	Normal_A_LN	1054	clonotype1054	clonotype1054_consensus_2145;clonotype1054_consensus_2144	1	0.000170039	CALSRMGGNNKLTF	TGTGCCTTGAGTCGTATGGGAGGCAATAATAAGCTGACATTT	TRAV9-11		TRAJ56	TRAC	CASSTLGTEQYF	TGTGCCAGCAGCACCTTGGGGACAGAGCAGTATTTC	TRBV5-2		TRBJ2-6	TRBC	1	1	TRA_TRB_pair
1	Normal_A_LN	1055	clonotype1055	clonotype1055_consensus_2147;clonotype1055_consensus_2146	1	0.000170039	CALLNSNQGGKLIF	TGTGCCCTGCTGAATTCTAACCAGGGAGGAAAGCTTATCTTC	TRAV9-6		TRAJ23	TRAC	CASSQEGYEQYF	TGTGCCAGCAGCCAAGAGGGGTACGAGCAGTATTTC	TRBV3-2		TRBJ2-6	TRBC	1	1	TRA_TRB_pair
1	Normal_A_LN	1056	clonotype1056	clonotype1056_consensus_2150;clonotype1056_consensus_2151;clonotype1056_consensus_2148;clonotype1056_consensus_2149	1	0.000170039	CAPDGTGSSYGKLTF;CAVARVRGAGNALTF	TGTGCCCCGGATGGGACTGGCTCCAGCTATGGAAAGCTGACATTT;TGTGCGGTGGCCCGAGTGCGCGGGGCAGGAAATGCGTTGACTTTT	TRAV9-7;TRAV43-4	;	TRAJ52;TRAJ15	TRAC;TRAC	CASQAVGGEQHF;CASSREWREQYF	TGTGCCAGCCAGGCGGTTGGGGGGGAGCAGCACTTT;TGTGCCAGCAGCCGAGAGTGGCGCGAGCAGTATTTC	TRBV3-1;TRBV15	;	TRBJ2-1;TRBJ2-6	TRBC;TRBC	2	2	extra_TRA_TRB
1	Normal_A_LN	1057	clonotype1057	clonotype1057_consensus_2153;clonotype1057_consensus_2154;clonotype1057_consensus_2152	1	0.000170039	CALRDLSGSYNYIF;CALRGRSGGNQKFTF	TGTGCCCTGAGAGATCTTTCGGGTAGTTACAACTACATTTTT;TGTGCCCTGAGAGGACGTTCTGGGGGTAACCAAAAGTTTACCTTT	TRAV9-6;TRAV9-9	;	TRAJ20;TRAJ13	TRAC;TRAC	CASSRAPTDFNF	TGTGCTAGCAGCAGGGCCCCGACGGATTTTAACTTT	TRBV4-3		TRBJ1-2	TRBC	2	1	extra_TRA
1	Normal_A_LN	1058	clonotype1058	clonotype1058_consensus_2156;clonotype1058_consensus_2157;clonotype1058_consensus_2155	1	0.000170039	CAASAVLGNNDRLFF;CVMTDGNYNQGGKLIF	TGTGCTGCGAGTGCCGTTTTGGGCAACAATGACAGACTCTTCTTT;TGTGTCATGACGGATGGGAATTATAACCAGGGAGGAAAGCTTATCTTC	TRAV8-2;TRAV9-5	;	TRAJ34;TRAJ23	TRAC;TRAC	CASSRWGGEQHF	TGTGCTAGCAGCAGGTGGGGGGGGGAGCAGCACTTT	TRBV4-2		TRBJ2-1	TRBC	2	1	extra_TRA
1	Normal_A_LN	1059	clonotype1059	clonotype1059_consensus_2159;clonotype1059_consensus_2158	1	0.000170039	CAMSEVDSNNRLIW	TGTGCCATGAGTGAAGTGGATAGCAACAATCGGTTGATCTGG	TRAV9-8		TRAJ33	TRAC	CASRGPYGEQHF	TGTGCCTCGCGGGGCCCCTATGGGGAGCAGCACTTT	TRBV4-4		TRBJ2-1	TRBC	1	1	TRA_TRB_pair
1	Normal_A_LN	1060	clonotype1060	clonotype1060_consensus_2161;clonotype1060_consensus_2160	1	0.000170039	CAADIAGSATNKLIF	TGTGCAGCAGACATAGCGGGGAGTGCTACAAATAAGCTCATCTTT	TRAV34		TRAJ32	TRAC	CASKLGDDTQYF	TGTGCTAGCAAGCTGGGGGACGATACCCAGTACTTC	TRBV4-4		TRBJ2-5	TRBC	1	1	TRA_TRB_pair
1	Normal_A_LN	1061	clonotype1061	clonotype1061_consensus_2163;clonotype1061_consensus_2162	1	0.000170039	CASDNNYGLHF	TGTGCCTCCGATAATAACTATGGCCTTCACTTT	TRAV24		TRAJ43	TRAC	CASRYRDGEQHF	TGCGCCAGCAGGTACAGGGATGGGGAGCAGCACTTT	TRBV28	TRBD1	TRBJ2-1	TRBC	1	1	TRA_TRB_pair
1	Normal_A_LN	1062	clonotype1062	clonotype1062_consensus_2165;clonotype1062_consensus_2164	1	0.000170039	CALSRDTGARALTF	TGTGCCCTGAGTCGAGACACAGGTGCCAGAGCACTCACTTTT	TRAV9-9		TRAJ5	TRAC	CASKGINSDFNF	TGCGCCAGTAAGGGAATAAATAGTGATTTTAACTTT	TRBV28		TRBJ1-2	TRBC	1	1	TRA_TRB_pair
1	Normal_A_LN	1063	clonotype1063	clonotype1063_consensus_2167;clonotype1063_consensus_2166	1	0.000170039	CALSYSGAGNRLTF	TGTGCCTTGAGTTATTCGGGGGCAGGCAACAGGCTCACATTT	TRAV9-11		TRAJ39	TRAC	CASNAGSGEQHF	TGCGCCAGTAATGCTGGGAGCGGGGAGCAGCACTTT	TRBV28		TRBJ2-1	TRBC	1	1	TRA_TRB_pair
1	Normal_A_LN	1064	clonotype1064	clonotype1064_consensus_2169;clonotype1064_consensus_2168	1	0.000170039	CAVELTTSSNKLTF	TGTGCAGTCGAATTGACAACCTCTTCCAACAAGTTGACATTT	TRAV21		TRAJ50	TRAC	CASTTGSYEQYF	TGCGCCAGTACTACAGGGAGCTACGAGCAGTATTTC	TRBV28	TRBD1	TRBJ2-6	TRBC	1	1	TRA_TRB_pair
1	Normal_A_LN	1065	clonotype1065	clonotype1065_consensus_2171;clonotype1065_consensus_2170	1	0.000170039	CAADATGSSYGKLTF	TGTGCAGCAGACGCTACTGGCTCCAGCTATGGAAAGCTGACATTT	TRAV34		TRAJ52	TRAC	CASSLTGYDFNF	TGCGCCAGTAGCTTAACAGGTTATGATTTTAACTTT	TRBV28		TRBJ1-2	TRBC	1	1	TRA_TRB_pair
1	Normal_A_LN	1066	clonotype1066	clonotype1066_consensus_2173;clonotype1066_consensus_2172	1	0.000170039	CALRPRMGSEKIIF	TGTGCCCTGAGACCCCGAATGGGTTCGGAAAAAATCATCTTT	TRAV9-6		TRAJ30	TRAC	CASRDSNYDFNF	TGCGCCAGTAGGGACAGCAATTATGATTTTAACTTT	TRBV28		TRBJ1-2	TRBC	1	1	TRA_TRB_pair
1	Normal_A_LN	1067	clonotype1067	clonotype1067_consensus_2175;clonotype1067_consensus_2174	1	0.000170039	CAVENRGDSGRDLIF	TGTGCGGTGGAGAATAGGGGTGACTCTGGCAGGGATTTGATCTTC	TRAV43-4		TRAJ26	TRAC	CASSEHVIDFNF	TGCGCCAGTAGTGAACATGTAATTGATTTTAACTTT	TRBV28		TRBJ1-2	TRBC	1	1	TRA_TRB_pair
1	Normal_A_LN	1068	clonotype1068	clonotype1068_consensus_2177;clonotype1068_consensus_2176	1	0.000170039	CAVSPAGEKIIF	TGTGCAGTGAGCCCAGCGGGGGAAAAAATCATCTTT	TRAV12		TRAJ30	TRAC	CASGRITGQLYF	TGCGCCAGTGGACGGATTACGGGGCAGCTGTACTTC	TRBV28		TRBJ2-2	TRBC	1	1	TRA_TRB_pair
1	Normal_A_LN	1069	clonotype1069	clonotype1069_consensus_2179;clonotype1069_consensus_2178	1	0.000170039	CAMSEISNNDRLFF	TGTGCCATGAGTGAAATCAGCAACAATGACAGACTCTTCTTT	TRAV9-8		TRAJ34	TRAC	CASNNRGPEQHF	TGTGCCAGCAATAACAGGGGGCCGGAGCAGCACTTT	TRBV15	TRBD1	TRBJ2-1	TRBC	1	1	TRA_TRB_pair
1	Normal_A_LN	1070	clonotype1070	clonotype1070_consensus_2181;clonotype1070_consensus_2182;clonotype1070_consensus_2180	1	0.000170039	CAAGPAYNQGGKLIF;CAVSIAAGNNRKLIW	TGTGCGGCGGGGCCCGCTTATAACCAGGGAGGAAAGCTTATCTTC;TGTGCAGTGAGCATCGCAGCTGGCAACAACCGTAAGCTGATTTGG	TRAV43-1;TRAV12	;	TRAJ23;TRAJ38	TRAC;TRAC	CASNKGGWEQHF	TGTGCCAGCAATAAGGGGGGTTGGGAGCAGCACTTT	TRBV15		TRBJ2-1	TRBC	2	1	extra_TRA
1	Normal_A_LN	1071	clonotype1071	clonotype1071_consensus_2184;clonotype1071_consensus_2183	1	0.000170039	CAVERALSDIGKLIF	TGTGCGGTGGAACGCGCCCTAAGTGACATAGGAAAACTCATCTTT	TRAV43-1		TRAJ37	TRAC	CASRSEGEQYF	TGTGCCAGCAGAAGCGAAGGGGAGCAGTATTTC	TRBV16		TRBJ2-6	TRBC	1	1	TRA_TRB_pair
1	Normal_A_LN	1072	clonotype1072	clonotype1072_consensus_2186;clonotype1072_consensus_2185	1	0.000170039	CAMITWGNNRKLIW	TGTGCCATGATCACCTGGGGCAACAACCGTAAGCTGATTTGG	TRAV9-8		TRAJ38	TRAC	CASSPTGWGNF	TGTGCCAGCAGCCCTACAGGGTGGGGAAACTTT	TRBV16		TRBJ1-2	TRBC	1	1	TRA_TRB_pair
1	Normal_A_LN	1073	clonotype1073	clonotype1073_consensus_2188;clonotype1073_consensus_2187	1	0.000170039	CVMSDTASSNKLTF	TGTGTCATGAGTGATACGGCCTCTTCCAACAAGTTGACATTT	TRAV9-10		TRAJ50	TRAC	CASSAHEDFNF	TGTGCCAGCAGCGCTCATGAGGATTTTAACTTT	TRBV16		TRBJ1-2	TRBC	1	1	TRA_TRB_pair
1	Normal_A_LN	1074	clonotype1074	clonotype1074_consensus_2190;clonotype1074_consensus_2189	1	0.000170039	CALSDRGNRYSLNF	TGTGCCCTGAGTGATCGAGGCAACAGGTATAGCCTCAATTTT	TRAV9-7		TRAJ41	TRAC	CASSTGTTLHF	TGTGCCAGCAGTACCGGTACAACCTTGCACTTT	TRBV16		TRBJ1-3	TRBC	1	1	TRA_TRB_pair
1	Normal_A_LN	1075	clonotype1075	clonotype1075_consensus_2192;clonotype1075_consensus_2191	1	0.000170039	CAVEVYSGVGSQLTF	TGTGCGGTGGAGGTGTACTCTGGGGTTGGTAGCCAGCTCACATTC	TRAV43-1		TRAJ28	TRAC	CASSEGNEQYF	TGTGCCAGCAGTGAGGGTAACGAGCAGTATTTC	TRBV16		TRBJ2-6	TRBC	1	1	TRA_TRB_pair
1	Normal_A_LN	1076	clonotype1076	clonotype1076_consensus_2194;clonotype1076_consensus_2193	1	0.000170039	CAVEAHLSTGNQNFYF	TGTGCTGTGGAGGCCCACCTGAGCACCGGTAACCAGAACTTCTATTTT	TRAV28		TRAJ49	TRAC	CASSYNRDEQYF	TGTGCCAGCAGTTATAATCGAGACGAGCAGTATTTC	TRBV26		TRBJ2-6	TRBC	1	1	TRA_TRB_pair
1	Normal_A_LN	1077	clonotype1077	clonotype1077_consensus_2196;clonotype1077_consensus_2195	1	0.000170039	CAPQGSSNKLTF	TGTGCCCCGCAAGGCTCTTCCAACAAGTTGACATTT	TRAV24		TRAJ50	TRAC	CGAAQGSQRETQYF	TGTGGTGCAGCGCAGGGATCGCAGAGAGAAACTCAGTATTTC	TRBV20		TRBJ2-3	TRBC	1	1	TRA_TRB_pair
1	Normal_A_LN	1078	clonotype1078	clonotype1078_consensus_2198;clonotype1078_consensus_2197	1	0.000170039	CAVSRNNNARIFF	TGTGCAGTGAGCCGCAATAACAACGCCAGAATCTTCTTT	TRAV12		TRAJ31	TRAC	CGAIMGLSSYEQYF	TGTGGTGCCATAATGGGCCTAAGCTCGTACGAGCAGTATTTC	TRBV20		TRBJ2-6	TRBC	1	1	TRA_TRB_pair
1	Normal_A_LN	1079	clonotype1079	clonotype1079_consensus_2200;clonotype1079_consensus_2199	1	0.000170039	CAVSYNQGGKLIF	TGTGCAGTGAGCTATAACCAGGGAGGAAAGCTTATCTTC	TRAV12		TRAJ23	TRAC	CGAHGGGSATPLYF	TGTGGTGCCCACGGGGGGGGGTCTGCGACGCCCCTCTACTTT	TRBV20		TRBJ1-6	TRBC	1	1	TRA_TRB_pair
1	Normal_A_LN	1080	clonotype1080	clonotype1080_consensus_2203;clonotype1080_consensus_2201;clonotype1080_consensus_2202	1	0.000170039	CALSPSDTGARALTF	TGTGCCCTGAGCCCGTCAGACACAGGTGCCAGAGCACTCACTTTT	TRAV9-9		TRAJ5	TRAC	CASTEELGGPPGYEQYF;CGASLVQPERHFNF	TGTGCCAGCACCGAAGAGTTAGGAGGTCCTCCGGGCTACGAGCAGTATTTC;TGTGGTGCTAGCCTGGTACAGCCGGAGAGGCATTTTAACTTT	TRBV18;TRBV20	;TRBD1	TRBJ2-6;TRBJ1-2	TRBC;TRBC	1	2	extra_TRB
1	Normal_A_LN	1081	clonotype1081	clonotype1081_consensus_2205;clonotype1081_consensus_2204	1	0.000170039	CALSSHNNAGNRLTF	TGTGCCCTGAGCTCTCATAATAATGCAGGCAACAGGCTCACATTT	TRAV9-7		TRAJ39	TRAC	CGARDSTGPNTQYF	TGTGGTGCTAGGGATAGTACAGGGCCAAATACCCAGTACTTC	TRBV20		TRBJ2-5	TRBC	1	1	TRA_TRB_pair
1	Normal_A_LN	1082	clonotype1082	clonotype1082_consensus_2207;clonotype1082_consensus_2206	1	0.000170039	CAMTRSSGSYSQLTF	TGTGCCATGACTAGGTCATCTGGTAGCTACAGTCAGCTGACCTTT	TRAV9-8		TRAJ4	TRAC	CGARSGTGSYEQYF	TGTGGTGCTAGGTCCGGAACCGGGAGCTACGAGCAGTATTTC	TRBV20	TRBD1	TRBJ2-6	TRBC	1	1	TRA_TRB_pair
1	Normal_A_LN	1083	clonotype1083	clonotype1083_consensus_2209;clonotype1083_consensus_2208	1	0.000170039	CALRAGTNSGRDLIF	TGTGCCCTGAGAGCCGGGACTAACTCTGGCAGGGATTTGATCTTC	TRAV9-9		TRAJ26	TRAC	CGASTPGMNTEVFF	TGTGGTGCTAGTACACCGGGCATGAACACTGAAGTGTTCTTC	TRBV20	TRBD1	TRBJ1-1	TRBC	1	1	TRA_TRB_pair
1	Normal_A_LN	1084	clonotype1084	clonotype1084_consensus_2211;clonotype1084_consensus_2210	1	0.000170039	CALSDPANSGRDLIF	TGTGCCTTGAGTGATCCGGCTAACTCTGGCAGGGATTTGATCTTC	TRAV9-11		TRAJ26	TRAC	CGASTATLVETQYF	TGTGGTGCTAGTACAGCTACATTGGTGGAAACTCAGTATTTC	TRBV20		TRBJ2-3	TRBC	1	1	TRA_TRB_pair
1	Normal_A_LN	1085	clonotype1085	clonotype1085_consensus_2213;clonotype1085_consensus_2212	1	0.000170039	CAVSLGMVGKLTF	TGTGCAGTGAGCCTCGGGATGGTGGGCAAACTCACATTT	TRAV12		TRAJ2	TRAC	CGASTGGQRGEQHF	TGTGGTGCTAGTACAGGGGGCCAACGTGGGGAGCAGCACTTT	TRBV20	TRBD1	TRBJ2-1	TRBC	1	1	TRA_TRB_pair
1	Normal_A_LN	1086	clonotype1086	clonotype1086_consensus_2215;clonotype1086_consensus_2214	1	0.000170039	CAVSRGGNQNFYF	TGTGCAGTGAGCCGCGGAGGTAACCAGAACTTCTATTTT	TRAV12		TRAJ49	TRAC	CGASQTGGLGQLYF	TGTGGTGCTAGTCAGACTGGGGGACTAGGGCAGCTGTACTTC	TRBV20	TRBD2	TRBJ2-2	TRBC	1	1	TRA_TRB_pair
1	Normal_A_LN	1087	clonotype1087	clonotype1087_consensus_2217;clonotype1087_consensus_2216	1	0.000170039	CAVSGTGNQNFYF	TGTGCAGTGAGCGGCACCGGTAACCAGAACTTCTATTTT	TRAV12		TRAJ49	TRAC	CGASPPRGYGEQHF	TGTGGTGCTAGTCCCCCCAGGGGATATGGGGAGCAGCACTTT	TRBV20		TRBJ2-1	TRBC	1	1	TRA_TRB_pair
1	Normal_A_LN	1088	clonotype1088	clonotype1088_consensus_2219;clonotype1088_consensus_2218	1	0.000170039	CALQSNIGNNRKLIW	TGTGCCCTCCAGTCCAATATTGGCAACAACCGTAAGCTGATTTGG	TRAV9-9		TRAJ38	TRAC	CGASPVQAPGEQYF	TGTGGTGCTAGTCCGGTACAGGCTCCAGGCGAGCAGTATTTC	TRBV20	TRBD1	TRBJ2-6	TRBC	1	1	TRA_TRB_pair
1	Normal_A_LN	1089	clonotype1089	clonotype1089_consensus_2221;clonotype1089_consensus_2220	1	0.000170039	CAVSAVSGNRLTF	TGTGCAGTGAGCGCGGTTTCAGGCAACAGGCTCACATTT	TRAV12		TRAJ39	TRAC	CGASRTGKSYEQYF	TGTGGTGCTAGTCGTACAGGGAAGAGCTACGAGCAGTATTTC	TRBV20		TRBJ2-6	TRBC	1	1	TRA_TRB_pair
1	Normal_A_LN	1090	clonotype1090	clonotype1090_consensus_2223;clonotype1090_consensus_2222	1	0.000170039	CALMGTNNARIFF	TGTGCTCTCATGGGGACTAACAACGCCAGAATCTTCTTT	TRAV38-1		TRAJ31	TRAC	CGASLLQNNSPLYF	TGTGGTGCTAGTCTCCTACAGAATAACTCGCCCCTCTACTTT	TRBV20		TRBJ1-6	TRBC	1	1	TRA_TRB_pair
1	Normal_A_LN	1091	clonotype1091	clonotype1091_consensus_2225;clonotype1091_consensus_2224	1	0.000170039	CARCWGSYSQLTF	TGTGCCCGGTGTTGGGGTAGCTACAGTCAGCTGACCTTT	TRAV38-1		TRAJ4	TRAC	CGASARRMNTEVFF	TGTGGTGCTAGTGCCCGGAGAATGAACACTGAAGTGTTCTTC	TRBV20		TRBJ1-1	TRBC	1	1	TRA_TRB_pair
1	Normal_A_LN	1092	clonotype1092	clonotype1092_consensus_2227;clonotype1092_consensus_2226	1	0.000170039	CAMSIRGNSGRDLIF	TGTGCCATGAGCATACGGGGGAACTCTGGCAGGGATTTGATCTTC	TRAV9-8		TRAJ26	TRAC	CGASLPVQTNTQYF	TGTGGTGCTAGTTTACCGGTACAGACTAATACCCAGTACTTC	TRBV20		TRBJ2-5	TRBC	1	1	TRA_TRB_pair
1	Normal_A_LN	1093	clonotype1093	clonotype1093_consensus_2230;clonotype1093_consensus_2228;clonotype1093_consensus_2229	1	0.000170039	CVMSDPGGSSEKIIF	TGTGTCATGAGTGATCCGGGTGGGAGTTCGGAAAAAATCATCTTT	TRAV9-5		TRAJ30	TRAC	CASSLRHSFSSLYF;CGAQSHRVATEVFF	TGTGCCAGCAGTCTCAGACACTCGTTCTCATCCCTCTACTTT;TGTGGTGCTCAAAGTCATCGGGTTGCGACTGAAGTGTTCTTC	TRBV7;TRBV20	;	TRBJ1-6;TRBJ1-1	TRBC;TRBC	1	2	extra_TRB
1	Normal_A_LN	1094	clonotype1094	clonotype1094_consensus_2232;clonotype1094_consensus_2231	1	0.000170039	CAVPNSGSGSQKLVF	TGTGCAGTTCCCAACTCAGGGAGTGGCAGCCAAAAGTTGGTGTTT	TRAV21		TRAJ54	TRAC	CGAHPTQRYGEQHF	TGTGGTGCTCATCCTACACAGCGATATGGGGAGCAGCACTTT	TRBV20		TRBJ2-1	TRBC	1	1	TRA_TRB_pair
1	Normal_A_LN	1095	clonotype1095	clonotype1095_consensus_2234;clonotype1095_consensus_2233	1	0.000170039	CAPGDGNQNFYF	TGTGCCCCCGGGGACGGTAACCAGAACTTCTATTTT	TRAV24		TRAJ49	TRAC	CGAPYEGGNSPLYF	TGTGGTGCTCCCTACGAGGGTGGTAACTCGCCCCTCTACTTT	TRBV20		TRBJ1-6	TRBC	1	1	TRA_TRB_pair
1	Normal_A_LN	1096	clonotype1096	clonotype1096_consensus_2236;clonotype1096_consensus_2235	1	0.000170039	CAAGETYMGGNNKLTF	TGTGCAGCAGGAGAGACGTATATGGGAGGCAATAATAAGCTGACATTT	TRAV34		TRAJ56	TRAC	CGARRYSGNEKLYF	TGTGGTGCTCGAAGGTACAGCGGCAATGAAAAATTGTATTTT	TRBV20	TRBD1	TRBJ1-4	TRBC	1	1	TRA_TRB_pair
1	Normal_A_LN	1097	clonotype1097	clonotype1097_consensus_2239;clonotype1097_consensus_2237;clonotype1097_consensus_2238	1	0.000170039	CALSDSNNAGNRLTF	TGTGCCTTGAGTGACTCGAATAATGCAGGCAACAGGCTCACATTT	TRAV9-11		TRAJ39	TRAC	CASSLLAGGLDEQYF;CGARREDPGSPLYF	TGTGCCAGCAGTCTCCTCGCTGGGGGACTTGACGAGCAGTATTTC;TGTGGTGCTCGGCGGGAGGATCCGGGCTCGCCCCTCTACTTT	TRBV7;TRBV20	;	TRBJ2-6;TRBJ1-6	TRBC;TRBC	1	2	extra_TRB
1	Normal_A_LN	1098	clonotype1098	clonotype1098_consensus_2241;clonotype1098_consensus_2240	1	0.000170039	CAVSGGSSEKIIF	TGTGCAGTGAGTGGGGGAAGTTCGGAAAAAATCATCTTT	TRAV12		TRAJ30	TRAC	CGALQVASQNTQYF	TGTGGTGCTCTACAGGTGGCTAGCCAAAATACCCAGTACTTC	TRBV20	TRBD1	TRBJ2-5	TRBC	1	1	TRA_TRB_pair
1	Normal_A_LN	1099	clonotype1099	clonotype1099_consensus_2243;clonotype1099_consensus_2242	1	0.000170039	CVVSAASNNRLIW	TGTGTGGTGAGCGCGGCGAGCAACAATCGGTTGATCTGG	TRAV10		TRAJ33	TRAC	CGALGGGINSPLYF	TGTGGTGCTCTAGGGGGTGGGATTAACTCGCCCCTCTACTTT	TRBV20		TRBJ1-6	TRBC	1	1	TRA_TRB_pair
1	Normal_A_LN	1100	clonotype1100	clonotype1100_consensus_2246;clonotype1100_consensus_2244;clonotype1100_consensus_2245	1	0.000170039	CALAPVYNQGGKLIF	TGTGCCCTGGCCCCGGTTTATAACCAGGGAGGAAAGCTTATCTTC	TRAV9-11		TRAJ23	TRAC	CASSPRDSQRNEKLYF;CGALIRVQGNTQYF	TGTGCCAGCAGTCCCCGGGACAGCCAACGCAATGAAAAATTGTATTTT;TGTGGTGCTCTTATTCGGGTACAGGGAAATACCCAGTACTTC	TRBV7;TRBV20	;TRBD1	TRBJ1-4;TRBJ2-5	TRBC;TRBC	1	2	extra_TRB
1	Normal_A_LN	1101	clonotype1101	clonotype1101_consensus_2248;clonotype1101_consensus_2247	1	0.000170039	CAVSRWVGSQLTF	TGTGCAGTGAGCCGCTGGGTTGGTAGCCAGCTCACATTC	TRAV12		TRAJ28	TRAC	CGAYTGVSSYEQYF	TGTGGTGCTTATACAGGGGTATCGAGCTACGAGCAGTATTTC	TRBV20		TRBJ2-6	TRBC	1	1	TRA_TRB_pair
1	Normal_A_LN	1102	clonotype1102	clonotype1102_consensus_2250;clonotype1102_consensus_2249	1	0.000170039	CALRRETSGNYKYTF	TGTGCCCTGCGACGGGAGACCTCAGGAAACTACAAATACACCTTT	TRAV9-6		TRAJ40	TRAC	CGASTGIARYEQYF	TGTGGTGCTTCCACAGGGATAGCGCGCTACGAGCAGTATTTC	TRBV20		TRBJ2-6	TRBC	1	1	TRA_TRB_pair
1	Normal_A_LN	1103	clonotype1103	clonotype1103_consensus_2252;clonotype1103_consensus_2251	1	0.000170039	CAVSRPSWARIFF	TGTGCAGTGAGCCGCCCCTCCTGGGCCAGAATCTTCTTT	TRAV12		TRAJ31	TRAC	CASSTQTDTQYF	TGTGCCAGCAGTACACAAACAGATACCCAGTACTTC	TRBV25		TRBJ2-5	TRBC	1	1	TRA_TRB_pair
1	Normal_A_LN	1104	clonotype1104	clonotype1104_consensus_2254;clonotype1104_consensus_2253	1	0.000170039	CVVQRNNNARIFF	TGTGTGGTGCAGCGCAATAACAACGCCAGAATCTTCTTT	TRAV10		TRAJ31	TRAC	CASSEHTNTLHF	TGTGCCAGCAGTGAACATACAAACACCTTGCACTTT	TRBV25		TRBJ1-3	TRBC	1	1	TRA_TRB_pair
1	Normal_A_LN	1105	clonotype1105	clonotype1105_consensus_2256;clonotype1105_consensus_2255	1	0.000170039	CAVEGGSYGSYSQLTF	TGTGCGGTGGAGGGGGGATCTTACGGTAGCTACAGTCAGCTGACCTTT	TRAV43-4		TRAJ4	TRAC	CASSGGYYDFNF	TGTGCCAGCAGTGGCGGCTATTATGATTTTAACTTT	TRBV25		TRBJ1-2	TRBC	1	1	TRA_TRB_pair
1	Normal_A_LN	1106	clonotype1106	clonotype1106_consensus_2258;clonotype1106_consensus_2257	1	0.000170039	CALRVGGSGSQKLVF	TGTGCCCTGAGAGTTGGGGGGAGTGGCAGCCAAAAGTTGGTGTTT	TRAV9-9		TRAJ54	TRAC	CASSVPVGEQHF	TGTGCCAGCAGTGTCCCCGTGGGGGAGCAGCACTTT	TRBV25		TRBJ2-1	TRBC	1	1	TRA_TRB_pair
1	Normal_A_LN	1107	clonotype1107	clonotype1107_consensus_2260;clonotype1107_consensus_2259	1	0.000170039	CALRDLKDTGYRWIF	TGTGCCCTGAGAGACCTGAAGGACACAGGCTATAGATGGATCTTT	TRAV9-9		TRAJ12	TRAC	CASTRLGAMHF	TGTGCCAGCACCCGGCTCGGGGCGATGCATTTC	TRBV18		TRBJ2-6	TRBC	1	1	TRA_TRB_pair
1	Normal_A_LN	1108	clonotype1108	clonotype1108_consensus_2262;clonotype1108_consensus_2261	1	0.000170039	CALSDGNGAGNALTF	TGTGCCCTGAGTGATGGTAACGGGGCAGGAAATGCGTTGACTTTT	TRAV9-7		TRAJ15	TRAC	CASSLVVGEQHF	TGTGCCAGCAGCTTGGTTGTCGGGGAGCAGCACTTT	TRBV5-2		TRBJ2-1	TRBC	1	1	TRA_TRB_pair
1	Normal_A_LN	1109	clonotype1109	clonotype1109_consensus_2264;clonotype1109_consensus_2263	1	0.000170039	CAVEVAGASALGKLHF	TGTGCGGTGGAGGTTGCCGGAGCCTCAGCCTTAGGGAAACTGCACTTC	TRAV43-1		TRAJ18	TRAC	CASSQGSSPLYF	TGTGCCAGCAGCCAAGGATCCTCGCCCCTCTACTTT	TRBV3-2		TRBJ1-6	TRBC	1	1	TRA_TRB_pair
1	Normal_A_LN	1110	clonotype1110	clonotype1110_consensus_2266;clonotype1110_consensus_2265	1	0.000170039	CALGPLSGGNYRLTF	TGTGCCCTGGGGCCCTTATCAGGAGGAAACTACAGACTTACATTT	TRAV9-9		TRAJ6	TRAC	CASSSSGYEQYF	TGTGCCAGCAGCTCTTCAGGGTACGAGCAGTATTTC	TRBV3-2		TRBJ2-6	TRBC	1	1	TRA_TRB_pair
1	Normal_A_LN	1111	clonotype1111	clonotype1111_consensus_2268;clonotype1111_consensus_2267	1	0.000170039	CALSAPPGGNQKFTF	TGTGCCCTGAGTGCCCCTCCTGGGGGTAACCAAAAGTTTACCTTT	TRAV9-7		TRAJ13	TRAC	CASRGMNTEVFF	TGCGCCAGTAGAGGGATGAACACTGAAGTGTTCTTC	TRBV28		TRBJ1-1	TRBC	1	1	TRA_TRB_pair
1	Normal_A_LN	1112	clonotype1112	clonotype1112_consensus_2270;clonotype1112_consensus_2269	1	0.000170039	TTDSAIYFCAVNPGRA	ACCACAGACTCAGCCATTTACTTCTGTGCGGTGAATCCGGGCAGAGCC	TRAV22		TRAJ18	TRAC	CASSGGDWDFNF	TGCGCCAGTAGTGGGGGCGACTGGGATTTTAACTTT	TRBV28	TRBD1	TRBJ1-2	TRBC	1	1	TRA_TRB_pair
1	Normal_A_LN	1113	clonotype1113	clonotype1113_consensus_2272;clonotype1113_consensus_2271	1	0.000170039	CAPLDRASALGKLHF	TGTGCCCCCCTCGACAGAGCCTCAGCCTTAGGGAAACTGCACTTC	TRAV9-6		TRAJ18	TRAC	CASSYKNEKLYF	TGCGCCAGTAGTTACAAGAATGAAAAATTGTATTTT	TRBV28		TRBJ1-4	TRBC	1	1	TRA_TRB_pair
1	Normal_A_LN	1114	clonotype1114	clonotype1114_consensus_2274;clonotype1114_consensus_2273	1	0.000170039	CALRSDYNQGGKLIF	TGTGCCCTGAGATCCGATTATAACCAGGGAGGAAAGCTTATCTTC	TRAV9-6		TRAJ23	TRAC	CASLTGGGEQHF	TGCGCCAGTCTAACAGGGGGAGGGGAGCAGCACTTT	TRBV28		TRBJ2-1	TRBC	1	1	TRA_TRB_pair
1	Normal_A_LN	1115	clonotype1115	clonotype1115_consensus_2276;clonotype1115_consensus_2275	1	0.000170039	CAMSDRPNQGGKLIF	TGTGCCATGAGTGATCGTCCTAACCAGGGAGGAAAGCTTATCTTC	TRAV9-8		TRAJ23	TRAC	CASETGFGEQHF	TGCGCCAGTGAAACAGGGTTTGGGGAGCAGCACTTT	TRBV28		TRBJ2-1	TRBC	1	1	TRA_TRB_pair
1	Normal_A_LN	1116	clonotype1116	clonotype1116_consensus_2278;clonotype1116_consensus_2279;clonotype1116_consensus_2277	1	0.000170039	CALSDSPPGNYKYTF;CAVSRGGSGSQKLVF	TGTGCCCTGAGTGATTCCCCACCAGGAAACTACAAATACACCTTT;TGTGCAGTGAGCCGCGGAGGGAGTGGCAGCCAAAAGTTGGTGTTT	TRAV9-7;TRAV12	;	TRAJ40;TRAJ54	TRAC;TRAC	CASSYSSHDFNF	TGCGCCAGTTCGTACAGTTCCCATGATTTTAACTTT	TRBV28		TRBJ1-2	TRBC	2	1	extra_TRA
1	Normal_A_LN	1117	clonotype1117	clonotype1117_consensus_2281;clonotype1117_consensus_2280	1	0.000170039	CAVEARSGSATNKLIF	TGTGCGGTGGAGGCCCGGTCTGGGAGTGCTACAAATAAGCTCATCTTT	TRAV43-4		TRAJ32	TRAC	CASNTGIYDFNF	TGTGCCAGCAATACCGGGATTTATGATTTTAACTTT	TRBV15		TRBJ1-2	TRBC	1	1	TRA_TRB_pair
1	Normal_A_LN	1118	clonotype1118	clonotype1118_consensus_2283;clonotype1118_consensus_2284;clonotype1118_consensus_2282	1	0.000170039	CALRDLRDSNNRLIW;CGASVSTNTGKLTF	TGTGCCCTGAGAGATCTAAGGGATAGCAACAATCGGTTGATCTGG;TGCGGAGCAAGTGTGAGCACCAACACAGGCAAATTAACCTTT	TRAV9-9;TRAV29	;	TRAJ33;TRAJ27	TRAC;TRAC	CASRLQGTDFNF	TGTGCCAGCAGACTACAAGGGACTGATTTTAACTTT	TRBV15		TRBJ1-2	TRBC	2	1	extra_TRA
1	Normal_A_LN	1119	clonotype1119	clonotype1119_consensus_2286;clonotype1119_consensus_2285	1	0.000170039	CAVSRVDSYNYIF	TGTGCAGTGAGCCGCGTAGATAGTTACAACTACATTTTT	TRAV12		TRAJ20	TRAC	CASSKADYEQYF	TGTGCCAGCAGTAAAGCGGACTACGAGCAGTATTTC	TRBV15		TRBJ2-6	TRBC	1	1	TRA_TRB_pair
1	Normal_A_LN	1120	clonotype1120	clonotype1120_consensus_2288;clonotype1120_consensus_2287	1	0.000170039	CAPYAGNQNFYF	TGTGCCCCCTACGCCGGTAACCAGAACTTCTATTTT	TRAV24		TRAJ49	TRAC	CASSTGSETQYF	TGTGCCAGCAGTACAGGCTCGGAAACTCAGTATTTC	TRBV15		TRBJ2-3	TRBC	1	1	TRA_TRB_pair
1	Normal_A_LN	1121	clonotype1121	clonotype1121_consensus_2290;clonotype1121_consensus_2291;clonotype1121_consensus_2289	1	0.000170039	CAPMGPRVSSTNNLVF;CVMSDVVGNTGKLTF	TGTGCCCCGATGGGACCACGTGTATCAAGCACCAATAATCTGGTGTTC;TGTGTCATGAGTGATGTTGTGGGCAACACAGGCAAATTAACCTTT	TRAV9-9;TRAV9-10	;	TRAJ16;TRAJ27	TRAC;TRAC	CASSRNRGEQHF	TGTGCCAGCAGTCGTAACAGGGGGGAGCAGCACTTT	TRBV15	TRBD1	TRBJ2-1	TRBC	2	1	extra_TRA
1	Normal_A_LN	1122	clonotype1122	clonotype1122_consensus_2293;clonotype1122_consensus_2292	1	0.000170039	CAASASGYGAGNALTF	TGTGCTGCGAGTGCATCGGGCTACGGGGCAGGAAATGCGTTGACTTTT	TRAV8-2		TRAJ15	TRAC	CASSSNWGEQYF	TGTGCCAGCAGTTCGAATTGGGGCGAGCAGTATTTC	TRBV15		TRBJ2-6	TRBC	1	1	TRA_TRB_pair
1	Normal_A_LN	1123	clonotype1123	clonotype1123_consensus_2295;clonotype1123_consensus_2294	1	0.000170039	CAVSRNSGRDLIF	TGTGCAGTGAGCCGTAACTCTGGCAGGGATTTGATCTTC	TRAV12		TRAJ26	TRAC	CASRAISNTQYF	TGTGCCTCTCGCGCCATTTCCAATACCCAGTACTTC	TRBV15		TRBJ2-5	TRBC	1	1	TRA_TRB_pair
1	Normal_A_LN	1124	clonotype1124	clonotype1124_consensus_2297;clonotype1124_consensus_2296	1	0.000170039	CALSDMTTSSNKLTF	TGTGCCTTGAGTGATATGACAACCTCTTCCAACAAGTTGACATTT	TRAV9-11		TRAJ50	TRAC	CASSEYSREYF	TGTGCCAGCAGTGAATACAGTCGAGAGTATTTC	TRBV16		TRBJ2-6	TRBC	1	1	TRA_TRB_pair
1	Normal_A_LN	1125	clonotype1125	clonotype1125_consensus_2299;clonotype1125_consensus_2298	1	0.000170039	CVMRRIDTGARALTF	TGTGTCATGAGAAGGATAGACACAGGTGCCAGAGCACTCACTTTT	TRAV9-10		TRAJ5	TRAC	CASSDYTEQYF	TGTGCCAGCAGTGACTATACAGAGCAGTATTTC	TRBV16		TRBJ2-6	TRBC	1	1	TRA_TRB_pair
1	Normal_A_LN	1126	clonotype1126	clonotype1126_consensus_2301;clonotype1126_consensus_2300	1	0.000170039	CAVRVTYMGGNNKLTF	TGTGCAGTAAGAGTAACTTATATGGGAGGCAATAATAAGCTGACATTT	TRAV21		TRAJ56	TRAC	CATQMYTDDFNF	TGTGCCACCCAGATGTACACGGATGATTTTAACTTT	TRBV26		TRBJ1-2	TRBC	1	1	TRA_TRB_pair
1	Normal_A_LN	1127	clonotype1127	clonotype1127_consensus_2303;clonotype1127_consensus_2304;clonotype1127_consensus_2302	1	0.000170039	CAPLTGGARKFIF;CAVSRVNYGSNNLIF	TGTGCTCCACTCACTGGTGGTGCCAGGAAATTCATCTTT;TGTGCAGTGAGCCGCGTGAACTATGGAAGCAACAACTTAATCTTT	TRAV12;TRAV12	;	TRAJ44;TRAJ48	TRAC;TRAC	CASTGGTETQYF	TGTGCCAGCACGGGGGGCACAGAAACTCAGTATTTC	TRBV26	TRBD1	TRBJ2-3	TRBC	2	1	extra_TRA
1	Normal_A_LN	1128	clonotype1128	clonotype1128_consensus_2306;clonotype1128_consensus_2305	1	0.000170039	CVLADYGSNNLIF	TGTGTTCTTGCAGATTATGGAAGCAACAACTTAATCTTT	TRAV38-2		TRAJ48	TRAC	CASSRQGGEQYF	TGTGCCAGCAGTCGACAGGGGGGCGAGCAGTATTTC	TRBV26		TRBJ2-6	TRBC	1	1	TRA_TRB_pair
1	Normal_A_LN	1129	clonotype1129	clonotype1129_consensus_2308;clonotype1129_consensus_2307	1	0.000170039	CAVNQRNNNARIFF	TGTGCAGTGAACCAGCGCAATAACAACGCCAGAATCTTCTTT	TRAV12		TRAJ31	TRAC	CSTGILGGSYDFNF	TGCAGCACAGGAATTTTGGGGGGGTCTTATGATTTTAACTTT	TRBV29		TRBJ1-2	TRBC	1	1	TRA_TRB_pair
1	Normal_A_LN	1130	clonotype1130	clonotype1130_consensus_2310;clonotype1130_consensus_2309	1	0.000170039	CAVRRVDSNNRLIW	TGTGCAGTGAGACGAGTGGATAGCAACAATCGGTTGATCTGG	TRAV12		TRAJ33	TRAC	CSTSPVQGYGEQHF	TGCAGCACTAGCCCCGTACAGGGGTATGGGGAGCAGCACTTT	TRBV29	TRBD1	TRBJ2-1	TRBC	1	1	TRA_TRB_pair
1	Normal_A_LN	1131	clonotype1131	clonotype1131_consensus_2312;clonotype1131_consensus_2311	1	0.000170039	CALRDLFYNQGGKLIF	TGTGCCCTGAGAGATCTTTTTTATAACCAGGGAGGAAAGCTTATCTTC	TRAV9-6		TRAJ23	TRAC	CGASDDGTGTDFNF	TGTGGTGCTAGCGATGACGGTACAGGGACTGATTTTAACTTT	TRBV20	TRBD1	TRBJ1-2	TRBC	1	1	TRA_TRB_pair
1	Normal_A_LN	1132	clonotype1132	clonotype1132_consensus_2314;clonotype1132_consensus_2313	1	0.000170039	CAVSRGNNNYGLHF	TGTGCAGTGAGCCGTGGCAATAATAACTATGGCCTTCACTTT	TRAV12		TRAJ43	TRAC	CGASQYTGLHEQYF	TGTGGTGCTAGTCAGTACACCGGACTCCATGAGCAGTATTTC	TRBV20		TRBJ2-6	TRBC	1	1	TRA_TRB_pair
1	Normal_A_LN	1133	clonotype1133	clonotype1133_consensus_2316;clonotype1133_consensus_2315	1	0.000170039	CAVKPGSGSQKLVF	TGTGCAGTCAAGCCAGGGAGTGGCAGCCAAAAGTTGGTGTTT	TRAV12		TRAJ54	TRAC	CGASHLISGETQYF	TGTGGTGCTAGTCATCTTATATCCGGAGAAACTCAGTATTTC	TRBV20		TRBJ2-3	TRBC	1	1	TRA_TRB_pair
1	Normal_A_LN	1134	clonotype1134	clonotype1134_consensus_2318;clonotype1134_consensus_2317	1	0.000170039	CALRSQNGGSQGRLIF	TGTGCCCTGAGATCGCAGAATGGAGGCAGCCAAGGACGACTCATCTTT	TRAV9-6		TRAJ42	TRAC	CGASPGSTGYEQYF	TGTGGTGCTAGTCCGGGGAGCACCGGCTACGAGCAGTATTTC	TRBV20		TRBJ2-6	TRBC	1	1	TRA_TRB_pair
1	Normal_A_LN	1135	clonotype1135	clonotype1135_consensus_2320;clonotype1135_consensus_2319	1	0.000170039	CAQASDNRYSLNF	TGTGCCCAGGCCTCAGACAACAGGTATAGCCTCAATTTT	TRAV24		TRAJ41	TRAC	CGASLSTGEGEQHF	TGTGGTGCTAGTCTGAGTACAGGGGAGGGGGAGCAGCACTTT	TRBV20	TRBD1	TRBJ2-1	TRBC	1	1	TRA_TRB_pair
1	Normal_A_LN	1136	clonotype1136	clonotype1136_consensus_2322;clonotype1136_consensus_2321	1	0.000170039	CAASDSLAGSSYGKLTF	TGTGCTGCGAGTGATTCCCTGGCTGGCTCCAGCTATGGAAAGCTGACATTT	TRAV8-2		TRAJ52	TRAC	CGLRKAGTGGDFNF	TGTGGTTTAAGAAAAGCGGGTACAGGGGGCGATTTTAACTTT	TRBV20	TRBD1	TRBJ1-2	TRBC	1	1	TRA_TRB_pair
1	Normal_A_LN	1137	clonotype1137	clonotype1137_consensus_2324;clonotype1137_consensus_2323	1	0.000170039	CVLAATSSNKLTF	TGTGTTCTTGCTGCAACCTCTTCCAACAAGTTGACATTT	TRAV38-2		TRAJ50	TRAC	CASSEYGETQYF	TGTGCCAGCAGTGAATACGGAGAAACTCAGTATTTC	TRBV25		TRBJ2-3	TRBC	1	1	TRA_TRB_pair
1	Normal_A_LN	1138	clonotype1138	clonotype1138_consensus_2326;clonotype1138_consensus_2325	1	0.000170039	CALSPTYSGVGSQLTF	TGTGCCCTGAGTCCGACGTACTCTGGGGTTGGTAGCCAGCTCACATTC	TRAV9-7		TRAJ28	TRAC	CASSVIHGEQHF	TGTGCCAGCAGTGTTATACATGGGGAGCAGCACTTT	TRBV25		TRBJ2-1	TRBC	1	1	TRA_TRB_pair
1	Normal_A_LN	1139	clonotype1139	clonotype1139_consensus_2328;clonotype1139_consensus_2327	1	0.000170039	CALRGPLYGAGNALTF	TGTGCCCTGAGGGGGCCATTATACGGGGCAGGAAATGCGTTGACTTTT	TRAV9-6		TRAJ15	TRAC	CASTDAGDFNF	TGTGCCAGCACCGATGCGGGTGATTTTAACTTT	TRBV18		TRBJ1-2	TRBC	1	1	TRA_TRB_pair
1	Normal_A_LN	1140	clonotype1140	clonotype1140_consensus_2330;clonotype1140_consensus_2329	1	0.000170039	CVLAGSSYGKLTF	TGTGTTCTTGCAGGCTCCAGCTATGGAAAGCTGACATTT	TRAV38-2		TRAJ52	TRAC	CASSLRETQYF	TGTGCCAGCAGTCTCAGGGAGACCCAGTACTTC	TRBV7		TRBJ2-5	TRBC	1	1	TRA_TRB_pair
1	Normal_A_LN	1141	clonotype1141	clonotype1141_consensus_2332;clonotype1141_consensus_2331	1	0.000170039	CALRDRRASALGKLHF	TGTGCCCTGAGAGATCGGAGAGCCTCAGCCTTAGGGAAACTGCACTTC	TRAV9-6		TRAJ18	TRAC	CASSQEVGNQYF	TGTGCCAGCAGCCAAGAGGTCGGGAATCAGTATTTC	TRBV3-2		TRBJ2-3	TRBC	1	1	TRA_TRB_pair
1	Normal_A_LN	1142	clonotype1142	clonotype1142_consensus_2334;clonotype1142_consensus_2333	1	0.000170039	CAVRLANTGSSYGKLTF	TGTGCTGTGCGTCTAGCTAATACTGGCTCCAGCTATGGAAAGCTGACATTT	TRAV28		TRAJ52	TRAC	CASSQDYGEQHF	TGTGCCAGCAGCCAAGACTATGGGGAGCAGCACTTT	TRBV3-2		TRBJ2-1	TRBC	1	1	TRA_TRB_pair
1	Normal_A_LN	1143	clonotype1143	clonotype1143_consensus_2336;clonotype1143_consensus_2335	1	0.000170039	CALSVDDIGKLIF	TGTGCTCTTAGTGTGGATGACATAGGAAAACTCATCTTT	TRAV12		TRAJ37	TRAC	CASSPQLGEQHF	TGTGCCAGCAGCCCCCAACTGGGGGAGCAGCACTTT	TRBV3-2		TRBJ2-1	TRBC	1	1	TRA_TRB_pair
1	Normal_A_LN	1144	clonotype1144	clonotype1144_consensus_2338;clonotype1144_consensus_2337	1	0.000170039	CALMSYTGNQNFYF	TGTGCTCTCATGTCCTACACCGGTAACCAGAACTTCTATTTT	TRAV38-1		TRAJ49	TRAC	CATLQSSYEQYF	TGCGCCACCTTACAGTCCTCGTACGAGCAGTATTTC	TRBV28		TRBJ2-6	TRBC	1	1	TRA_TRB_pair
1	Normal_A_LN	1145	clonotype1145	clonotype1145_consensus_2340;clonotype1145_consensus_2339	1	0.000170039	CAVSRLDSNNRLIW	TGTGCAGTGAGCCGGTTGGATAGCAACAATCGGTTGATCTGG	TRAV12		TRAJ33	TRAC	CASTRRDLTQYF	TGCGCCAGTACTCGGAGGGATCTCACCCAGTACTTC	TRBV28		TRBJ2-5	TRBC	1	1	TRA_TRB_pair
1	Normal_A_LN	1146	clonotype1146	clonotype1146_consensus_2342;clonotype1146_consensus_2341	1	0.000170039	FCALDTNTGNQNFY	TTCTGTGCTCTTGATACGAACACCGGTAACCAGAACTTCTAT	TRAV33		TRAJ49	TRAC	CASSIWIGDFNF	TGCGCCAGTAGTATATGGATAGGTGATTTTAACTTT	TRBV28		TRBJ1-2	TRBC	1	1	TRA_TRB_pair
1	Normal_A_LN	1147	clonotype1147	clonotype1147_consensus_2344;clonotype1147_consensus_2343	1	0.000170039	CALRDYNIGNNRKLIW	TGTGCCCTGAGGGATTATAATATTGGCAACAACCGTAAGCTGATTTGG	TRAV9-9		TRAJ38	TRAC	CASSLQGYEQYF	TGCGCCAGTAGTTTACAGGGCTACGAGCAGTATTTC	TRBV28		TRBJ2-6	TRBC	1	1	TRA_TRB_pair
1	Normal_A_LN	1148	clonotype1148	clonotype1148_consensus_2346;clonotype1148_consensus_2345	1	0.000170039	CAVSRVHGSNNLIF	TGTGCAGTGAGCCGCGTCCATGGAAGCAACAACTTAATCTTT	TRAV12		TRAJ48		CASSDRGEQHF	TGTGCCAGCAGTGATCGTGGGGAGCAGCACTTT	TRBV16		TRBJ2-1	TRBC	1	1	TRA_TRB_pair
1	Normal_A_LN	1149	clonotype1149	clonotype1149_consensus_2349;clonotype1149_consensus_2350;clonotype1149_consensus_2347;clonotype1149_consensus_2348	1	0.000170039	CALSDVDSGSGSQKLVF;CALSQRTTGGARKFIF	TGTGCCTTGAGTGACGTTGATTCAGGGAGTGGCAGCCAAAAGTTGGTGTTT;TGTGCCTTGAGCCAACGTACCACTGGTGGTGCCAGGAAATTCATCTTT	TRAV9-11;TRAV9-11	;	TRAJ54;TRAJ44	TRAC;TRAC	CASSETAGPSTETQYF;CASSGSGEQHF	TGTGCCAGCAGTGAAACCGCAGGCCCTAGCACAGAAACTCAGTATTTC;TGTGCCAGCAGTGGATCTGGGGAGCAGCACTTT	TRBV16;TRBV16	;	TRBJ2-3;TRBJ2-1	TRBC;TRBC	2	2	extra_TRA_TRB
1	Normal_A_LN	1150	clonotype1150	clonotype1150_consensus_2352;clonotype1150_consensus_2351	1	0.000170039	CASQRYTGNQNFYF	TGTGCCTCCCAGCGCTACACCGGTAACCAGAACTTCTATTTT	TRAV24		TRAJ49	TRAC	CASSSGGTQFNF	TGTGCCAGCAGTTCGGGGGGTACACAGTTTAACTTT	TRBV26		TRBJ1-2	TRBC	1	1	TRA_TRB_pair
1	Normal_A_LN	1151	clonotype1151	clonotype1151_consensus_2354;clonotype1151_consensus_2353	1	0.000170039	CAPRTHNAGNRLTF	TGTGCCCCAAGAACCCATAATGCAGGCAACAGGCTCACATTT	TRAV24		TRAJ39	TRAC	CSHLRGDGQNTQYF	TGCAGCCACCTCCGGGGGGATGGCCAAAATACCCAGTACTTC	TRBV29		TRBJ2-5	TRBC	1	1	TRA_TRB_pair
1	Normal_A_LN	1152	clonotype1152	clonotype1152_consensus_2356;clonotype1152_consensus_2355	1	0.000170039	CGASSEKIIF	TGCGGAGCGAGTTCGGAAAAAATCATCTTT	TRAV29		TRAJ30	TRAC	CGAIDRLRVYDFNF	TGTGGTGCCATCGACAGGCTTCGGGTTTATGATTTTAACTTT	TRBV20		TRBJ1-2	TRBC	1	1	TRA_TRB_pair
1	Normal_A_LN	1153	clonotype1153	clonotype1153_consensus_2358;clonotype1153_consensus_2357	1	0.000170039	CVLAAGSGSQKLVF	TGTGTTCTTGCAGCAGGGAGTGGCAGCCAAAAGTTGGTGTTT	TRAV38-2		TRAJ54	TRAC	CGALVKVQRYEQYF	TGTGGTGCCCTCGTAAAGGTACAGCGCTACGAGCAGTATTTC	TRBV20		TRBJ2-6	TRBC	1	1	TRA_TRB_pair
1	Normal_A_LN	1154	clonotype1154	clonotype1154_consensus_2360;clonotype1154_consensus_2359	1	0.000170039	CAVSRGSYNYNRLYF	TGTGCAGTGAGCCGCGGATCATACAACTATAACAGACTTTACTTT	TRAV12		TRAJ21	TRAC	CGARESGGYVGQYF	TGTGGTGCTAGGGAATCGGGAGGCTACGTTGGGCAGTATTTC	TRBV20		TRBJ2-6	TRBC	1	1	TRA_TRB_pair
1	Normal_A_LN	1155	clonotype1155	clonotype1155_consensus_2362;clonotype1155_consensus_2361	1	0.000170039	CAVSRSNYGSNNLIF	TGTGCAGTGAGCCGGTCTAACTATGGAAGCAACAACTTAATCTTT	TRAV12		TRAJ48	TRAC	CGASKAADFYDFNF	TGTGGTGCTAGTAAGGCAGCAGATTTTTATGATTTTAACTTT	TRBV20		TRBJ1-2	TRBC	1	1	TRA_TRB_pair
1	Normal_A_LN	1156	clonotype1156	clonotype1156_consensus_2364;clonotype1156_consensus_2363	1	0.000170039	CVMSDLHLAASSNKLTF	TGTGTCATGAGTGATCTACACCTGGCGGCCTCTTCCAACAAGTTGACATTT	TRAV9-5		TRAJ50	TRAC	CGASHDGDTGQLYF	TGTGGTGCTAGTCATGATGGGGACACGGGGCAGCTGTACTTC	TRBV20		TRBJ2-2	TRBC	1	1	TRA_TRB_pair
1	Normal_A_LN	1157	clonotype1157	clonotype1157_consensus_2367;clonotype1157_consensus_2365;clonotype1157_consensus_2366	1	0.000170039	FCALDPSYNQGGKLI	TTCTGTGCTCTTGATCCTTCTTATAACCAGGGAGGAAAGCTTATC	TRAV33		TRAJ23	TRAC	CASSLDTDDTQYF;CGASRGVVNTEVFF	TGTGCCAGCAGTCTCGATACAGACGATACCCAGTACTTC;TGTGGTGCTAGTCGGGGCGTAGTGAACACTGAAGTGTTCTTC	TRBV7;TRBV20	;	TRBJ2-5;TRBJ1-1	TRBC;TRBC	1	2	extra_TRB
1	Normal_A_LN	1158	clonotype1158	clonotype1158_consensus_2369;clonotype1158_consensus_2368	1	0.000170039	CVVSPPYNQGGKLIF	TGTGTGGTGAGTCCTCCTTATAACCAGGGAGGAAAGCTTATCTTC	TRAV10		TRAJ23	TRAC	CGAHVRGIVDEQYF	TGTGGTGCTCATGTACGAGGTATCGTCGACGAGCAGTATTTC	TRBV20		TRBJ2-6	TRBC	1	1	TRA_TRB_pair
1	Normal_A_LN	1159	clonotype1159	clonotype1159_consensus_2371;clonotype1159_consensus_2370	1	0.000170039	CALSDLGLSNSGRDLIF	TGTGCCCTGAGTGATCTGGGGTTGAGTAACTCTGGCAGGGATTTGATCTTC	TRAV9-7		TRAJ26	TRAC	CGARDRTAGTEVFF	TGTGGTGCTCGGGATCGTACAGCGGGCACTGAAGTGTTCTTC	TRBV20	TRBD1	TRBJ1-1	TRBC	1	1	TRA_TRB_pair
1	Normal_A_LN	1160	clonotype1160	clonotype1160_consensus_2374;clonotype1160_consensus_2372;clonotype1160_consensus_2373	1	0.000170039	CVLAGGSGSQKLVF	TGTGTTCTTGCAGGAGGGAGTGGCAGCCAAAAGTTGGTGTTT	TRAV38-2		TRAJ54	TRAC	CGAFLAGGGHRQYF;CTCSKMTGNYDFNF	TGTGGTGCTTTCCTGGCCGGCGGCGGGCACCGTCAGTACTTC;TGCACCTGCAGTAAAATGACTGGGAATTATGATTTTAACTTT	TRBV20;TRBV1	;	TRBJ2-5;TRBJ1-2	TRBC;TRBC	1	2	extra_TRB
1	Normal_A_LN	1161	clonotype1161	clonotype1161_consensus_2376;clonotype1161_consensus_2375	1	0.000170039	CAVSHTGSSYGKLTF	TGTGCAGTGAGCCATACTGGCTCCAGCTATGGAAAGCTGACATTT	TRAV12		TRAJ52	TRAC	CADQRLGPDFNF	TGTGCCGACCAAAGGTTGGGGCCCGATTTTAACTTT	TRBV10		TRBJ1-2	TRBC	1	1	TRA_TRB_pair
1	Normal_A_LN	1162	clonotype1162	clonotype1162_consensus_2378;clonotype1162_consensus_2377	1	0.000170039	CALYPNTGNQNFYF	TGTGCCCTCTATCCGAACACCGGTAACCAGAACTTCTATTTT	TRAV24		TRAJ49	TRAC	CADGEEIDDFNF	TGTGCCGACGGGGAGGAAATTGATGATTTTAACTTT	TRBV10		TRBJ1-2	TRBC	1	1	TRA_TRB_pair
1	Normal_A_LN	1163	clonotype1163	clonotype1163_consensus_2380;clonotype1163_consensus_2379	1	0.000170039	CAPGGSGVGSQLTF	TGTGCCCCCGGAGGCTCTGGGGTTGGTAGCCAGCTCACATTC	TRAV24		TRAJ28	TRAC	CASSQEAEKLYF	TGTGCCAGCAGCCAAGAAGCTGAAAAATTGTATTTT	TRBV3-2		TRBJ1-4	TRBC	1	1	TRA_TRB_pair
1	Normal_A_LN	1164	clonotype1164	clonotype1164_consensus_2382;clonotype1164_consensus_2381	1	0.000170039	CAVSRGVNQGGKLIF	TGTGCAGTGAGCCGCGGGGTTAACCAGGGAGGAAAGCTTATCTTC	TRAV12		TRAJ23	TRAC	CASSHNAGTLHF	TGTGCCAGCAGTCATAATGCCGGCACCTTGCACTTT	TRBV3-2		TRBJ1-3	TRBC	1	1	TRA_TRB_pair
1	Normal_A_LN	1165	clonotype1165	clonotype1165_consensus_2385;clonotype1165_consensus_2383;clonotype1165_consensus_2384	1	0.000170039	CAVSRGVGTANKLIF	TGTGCAGTGAGCCGTGGTGTAGGAACAGCTAACAAACTCATCTTT	TRAV12		TRAJ45	TRAC	CASSLQGDEQYF;CASTNTGWGQNEQYF	TGTGCCAGCAGCCTACAGGGTGACGAGCAGTATTTC;TGTGCCAGCACTAACACAGGGTGGGGTCAAAACGAGCAGTATTTC	TRBV3-1;TRBV18	;	TRBJ2-6;TRBJ2-6	TRBC;TRBC	1	2	extra_TRB
1	Normal_A_LN	1166	clonotype1166	clonotype1166_consensus_2388;clonotype1166_consensus_2389;clonotype1166_consensus_2386;clonotype1166_consensus_2387	1	0.000170039	CAVSLLGGVGSQLTF;CGVRGGTGNQNFYF	TGTGCAGTGAGCCTGCTTGGAGGGGTTGGTAGCCAGCTCACATTC;TGCGGAGTGAGGGGCGGCACCGGTAACCAGAACTTCTATTTT	TRAV12;TRAV29	;	TRAJ28;TRAJ49	TRAC;TRAC	CADSSSTGHNSPLYF;CASSGGVGEQHF	TGTGCCGACAGTTCAAGTACAGGGCACAACTCGCCCCTCTACTTT;TGTGCCAGCAGCGGCGGTGTTGGGGAGCAGCACTTT	TRBV10;TRBV24	TRBD1;	TRBJ1-6;TRBJ2-1	TRBC;TRBC	2	2	extra_TRA_TRB
1	Normal_A_LN	1167	clonotype1167	clonotype1167_consensus_2391;clonotype1167_consensus_2390	1	0.000170039	CAPNQQASGFQMTF	TGTGCCCCCAATCAACAAGCCAGTGGTTTTCAAATGACATTT	TRAV24		TRAJ58	TRAC	CAISARTETQYF	TGTGCCATCTCAGCGCGGACAGAAACTCAGTATTTC	TRBV15		TRBJ2-3	TRBC	1	1	TRA_TRB_pair
1	Normal_A_LN	1168	clonotype1168	clonotype1168_consensus_2393;clonotype1168_consensus_2392	1	0.000170039	CAVSRGGGSQGRLIF	TGTGCAGTGAGCCGCGGTGGAGGCAGCCAAGGACGACTCATCTTT	TRAV12		TRAJ42	TRAC	CASSLTETQYF	TGTGCCAGCAGTCTGACAGAAACTCAGTATTTC	TRBV16		TRBJ2-3	TRBC	1	1	TRA_TRB_pair
1	Normal_A_LN	1169	clonotype1169	clonotype1169_consensus_2395;clonotype1169_consensus_2394	1	0.000170039	CAVSPHLNTNTGKLTF	TGTGCAGTGAGCCCCCATCTTAACACCAACACAGGCAAATTAACCTTT	TRAV12		TRAJ27	TRAC	CASRQVEGTLHF	TGTGCCAGCAGACAGGTCGAGGGCACCTTGCACTTT	TRBV26		TRBJ1-3	TRBC	1	1	TRA_TRB_pair
1	Normal_A_LN	1170	clonotype1170	clonotype1170_consensus_2397;clonotype1170_consensus_2396	1	0.000170039	CGATGNQNFYF	TGCGGAGCAACCGGTAACCAGAACTTCTATTTT	TRAV29		TRAJ49	TRAC	CGATQQAEYGEQHF	TGTGGTGCTACCCAACAGGCAGAGTATGGGGAGCAGCACTTT	TRBV20		TRBJ2-1	TRBC	1	1	TRA_TRB_pair
1	Normal_A_LN	1171	clonotype1171	clonotype1171_consensus_2399;clonotype1171_consensus_2398	1	0.000170039	CVLAGEGGSNNRLIW	TGTGTTCTTGCAGGAGAGGGGGGTAGCAACAATCGGTTGATCTGG	TRAV38-2		TRAJ33	TRAC	CGASAHLVSYEQYF	TGTGGTGCTAGCGCCCATCTTGTTAGCTACGAGCAGTATTTC	TRBV20		TRBJ2-6	TRBC	1	1	TRA_TRB_pair
1	Normal_A_LN	1172	clonotype1172	clonotype1172_consensus_2401;clonotype1172_consensus_2400	1	0.000170039	CVLAGAMGGNNKLTF	TGTGTTCTTGCAGGTGCTATGGGAGGCAATAATAAGCTGACATTT	TRAV38-2		TRAJ56	TRAC	CGASGPVQGKDFNF	TGTGGTGCTAGTGGTCCGGTACAGGGAAAGGATTTTAACTTT	TRBV20	TRBD1	TRBJ1-2	TRBC	1	1	TRA_TRB_pair
1	Normal_A_LN	1173	clonotype1173	clonotype1173_consensus_2403;clonotype1173_consensus_2402	1	0.000170039	CAVSRGTGSSYGKLTF	TGTGCAGTGAGCCGGGGTACTGGCTCCAGCTATGGAAAGCTGACATTT	TRAV12		TRAJ52	TRAC	CGASRGAGDGEQHF	TGTGGTGCTTCACGCGGAGCCGGAGATGGGGAGCAGCACTTT	TRBV20		TRBJ2-1	TRBC	1	1	TRA_TRB_pair
1	Normal_A_LN	1174	clonotype1174	clonotype1174_consensus_2405;clonotype1174_consensus_2404	1	0.000170039	CAVSRRLFSNNDRLFF	TGTGCAGTGAGCCGCCGCTTATTCAGCAACAATGACAGACTCTTCTTT	TRAV12		TRAJ34	TRAC	CGGLERSRNEKLYF	TGTGGTGGATTGGAACGGTCGCGCAATGAAAAATTGTATTTT	TRBV20		TRBJ1-4	TRBC	1	1	TRA_TRB_pair
1	Normal_A_LN	1175	clonotype1175	clonotype1175_consensus_2407;clonotype1175_consensus_2406	1	0.000170039	CALSDPQMSNYGSNNLIF	TGTGCCCTGAGTGATCCCCAAATGTCTAACTATGGAAGCAACAACTTAATCTTT	TRAV9-7		TRAJ48	TRAC	CASSHREGTQYF	TGTGCCAGCAGCCACAGGGAGGGAACTCAGTATTTC	TRBV25		TRBJ2-3	TRBC	1	1	TRA_TRB_pair
1	Normal_A_LN	1176	clonotype1176	clonotype1176_consensus_2409;clonotype1176_consensus_2408	1	0.000170039	CAVSRGRISGNYKYTF	TGTGCAGTGAGCCGCGGCCGGATCTCAGGAAACTACAAATACACCTTT	TRAV12		TRAJ40	TRAC	CATTGVDSPLYF	TGTGCCACCACAGGGGTCGACTCGCCCCTCTACTTT	TRBV3-2		TRBJ1-6	TRBC	1	1	TRA_TRB_pair
1	Normal_A_LN	1177	clonotype1177	clonotype1177_consensus_2411;clonotype1177_consensus_2410	1	0.000170039	CGARDSNNRLIW	TGCGGAGCAAGGGATAGCAACAATCGGTTGATCTGG	TRAV29		TRAJ33	TRAC	CSTRMSPTSYEQYF	TGCAGCACTAGAATGTCACCCACAAGCTACGAGCAGTATTTC	TRBV29		TRBJ2-6	TRBC	1	1	TRA_TRB_pair
1	Normal_A_LN	1178	clonotype1178	clonotype1178_consensus_2413;clonotype1178_consensus_2412	1	0.000170039	CVMSVRLFVRMDSNNRLIW	TGTGTCATGAGTGTTAGGCTTTTTGTCCGGATGGATAGCAACAATCGGTTGATCTGG	TRAV9-10		TRAJ33	TRAC	CGASASSEGHTQYF	TGTGGTGCTAGCGCGTCTAGTGAGGGACATACCCAGTACTTC	TRBV20		TRBJ2-5	TRBC	1	1	TRA_TRB_pair
1	Normal_A_LN	1179	clonotype1179	clonotype1179_consensus_2415;clonotype1179_consensus_2414	1	0.000170039	CGASRSNNRLIW	TGCGGAGCAAGTAGGAGCAACAATCGGTTGATCTGG	TRAV29		TRAJ33	TRAC	CGASSYRENYEQYF	TGTGGTGCTAGCTCGTACAGGGAAAACTACGAGCAGTATTTC	TRBV20		TRBJ2-6	TRBC	1	1	TRA_TRB_pair
1	Normal_A_LN	1180	clonotype1180	clonotype1180_consensus_2417;clonotype1180_consensus_2416	1	0.000170039	CGAPISSEKIIF	TGCGGAGCCCCCATCAGTTCGGAAAAAATCATCTTT	TRAV29		TRAJ30	TRAC	CGASPPYSPGEQHF	TGTGGTGCTAGTCCACCGTACAGTCCTGGGGAGCAGCACTTT	TRBV20		TRBJ2-1	TRBC	1	1	TRA_TRB_pair
1	Normal_A_LN	1181	clonotype1181	clonotype1181_consensus_2419;clonotype1181_consensus_2418	1	0.000170039	CVLAGANSGSGSQKLVF	TGTGTTCTTGCAGGAGCAAACTCAGGGAGTGGCAGCCAAAAGTTGGTGTTT	TRAV38-2		TRAJ54	TRAC	CGATEQLYNSPLYF	TGTGGTGCTACTGAACAGCTGTATAACTCGCCCCTCTACTTT	TRBV20		TRBJ1-6	TRBC	1	1	TRA_TRB_pair
1	Normal_A_LN	1182	clonotype1182	clonotype1182_consensus_2421;clonotype1182_consensus_2420	1	0.000170039	CGASSSDIGKLIF	TGCGGAGCCAGTTCTAGTGACATAGGAAAACTCATCTTT	TRAV29		TRAJ37	TRAC	CGASPQRGLDTLHF	TGTGGTGCTAGTCCGCAACGGGGTCTCGACACCTTGCACTTT	TRBV20		TRBJ1-3	TRBC	1	1	TRA_TRB_pair
1	Normal_A_LN	1183	clonotype1183	clonotype1183_consensus_2423;clonotype1183_consensus_2422	1	0.000170039	CGATTSGNYKYTF	TGCGGAGCCACTACCTCAGGAAACTACAAATACACCTTT	TRAV29		TRAJ40	TRAC	CGAPAGFSSYEQYF	TGTGGTGCTCCCGCCGGGTTCTCTTCCTACGAGCAGTATTTC	TRBV20		TRBJ2-6	TRBC	1	1	TRA_TRB_pair
1	Normal_A_LN	1184	clonotype1184	clonotype1184_consensus_2425;clonotype1184_consensus_2424	1	0.000170039	CVLAGAFPGSSYGKLTF	TGTGTTCTTGCAGGAGCTTTCCCTGGCTCCAGCTATGGAAAGCTGACATTT	TRAV38-2		TRAJ52	TRAC	CGASTRDFSSDFNF	TGTGGTGCTTCAACTCGGGATTTCTCATCGGATTTTAACTTT	TRBV20		TRBJ1-2	TRBC	1	1	TRA_TRB_pair
1	Normal_A_LN	1185	clonotype1185	clonotype1185_consensus_2427;clonotype1185_consensus_2426	1	0.000170039	CGSSNTGNQNFYF	TGCGGATCCTCGAACACCGGTAACCAGAACTTCTATTTT	TRAV29		TRAJ49	TRAC	CASSDYDRSQVF	TGTGCCAGCAGCGATTACGATCGGTCCCAGGTTTTT	TRBV24		TRBJ1-2	TRBC	1	1	TRA_TRB_pair
1	Normal_A_LN	1186	clonotype1186	clonotype1186_consensus_2429;clonotype1186_consensus_2428	1	0.000170039	CVLAGGSSGSGSQKLVF	TGTGTTCTTGCAGGAGGGTCATCAGGGAGTGGCAGCCAAAAGTTGGTGTTT	TRAV38-2		TRAJ54	TRAC	CASSSDWGEQYF	TGTGCCAGCAGCTCCGATTGGGGCGAGCAGTATTTC	TRBV24		TRBJ2-6	TRBC	1	1	TRA_TRB_pair
1	Normal_A_LN	1187	clonotype1187	clonotype1187_consensus_2431;clonotype1187_consensus_2430	1	0.000170039	CVLAGAGGTGSSYGKLTF	TGTGTTCTTGCAGGAGCTGGAGGGACTGGCTCCAGCTATGGAAAGCTGACATTT	TRAV38-2		TRAJ52	TRAC	CSTSLWVGTGEQHF	TGCAGCACTAGTCTGTGGGTAGGGACTGGGGAGCAGCACTTT	TRBV29		TRBJ2-1	TRBC	1	1	TRA_TRB_pair
1	Normal_A_LN	1188	clonotype1188	clonotype1188_consensus_2433;clonotype1188_consensus_2432	1	0.000170039	CGASEDYGGSQGRLIF	TGCGGAGCAAGTGAGGATTATGGAGGCAGCCAAGGACGACTCATCTTT	TRAV29		TRAJ42	TRAC	CSTRVIPGDYDFNF	TGCAGCACTAGAGTCATACCGGGAGATTATGATTTTAACTTT	TRBV29		TRBJ1-2	TRBC	1	1	TRA_TRB_pair
1	Normal_A_LN	1189	clonotype1189	clonotype1189_consensus_2435;clonotype1189_consensus_2434	1	0.000170039	CGASANTGSSYGKLTF	TGCGGAGCAAGTGCTAATACTGGCTCCAGCTATGGAAAGCTGACATTT	TRAV29		TRAJ52	TRAC	CGASPRRTGDTLHF	TGTGGTGCTAGTCCACGGCGTACAGGGGACACCTTGCACTTT	TRBV20	TRBD1	TRBJ1-3	TRBC	1	1	TRA_TRB_pair
1	Normal_A_LN	1190	clonotype1190	clonotype1190_consensus_2437;clonotype1190_consensus_2436	1	0.000170039	CGASVGSNYGSNNLIF	TGCGGAGCAAGTGTAGGGTCTAACTATGGAAGCAACAACTTAATCTTT	TRAV29		TRAJ48	TRAC	CGAHRVAEGNTQYF	TGTGGTGCTCACCGCGTTGCAGAGGGAAATACCCAGTACTTC	TRBV20		TRBJ2-5	TRBC	1	1	TRA_TRB_pair
1	Normal_A_LN	1191	clonotype1191	clonotype1191_consensus_2439;clonotype1191_consensus_2438	1	0.000170039	CGASWGTGSSYGKLTF	TGCGGAGCAAGTTGGGGAACTGGCTCCAGCTATGGAAAGCTGACATTT	TRAV29		TRAJ52	TRAC	CASAGISYEQYF	TGCGCCAGCGCGGGGATTAGCTACGAGCAGTATTTC	TRBV28		TRBJ2-6	TRBC	1	1	TRA_TRB_pair
1	Normal_A_LN	1192	clonotype1192	clonotype1192_consensus_2440	1	0.000170039	CAVEQTNSGRDLIF	TGTGCGGTGGAGCAGACTAACTCTGGCAGGGATTTGATCTTC	TRAV43-1		TRAJ26	TRAC							1	0	TRA_only
1	Normal_A_LN	1193	clonotype1193	clonotype1193_consensus_2441	1	0.000170039	CAAHGVSGNYKYTF	TGTGCGGCCCACGGCGTCTCAGGAAACTACAAATACACCTTT	TRAV43-4		TRAJ40	TRAC							1	0	TRA_only
1	Normal_A_LN	1194	clonotype1194	clonotype1194_consensus_2442	1	0.000170039	CAVEVGGSSYNYIF	TGTGCGGTGGAGGTCGGTGGTAGTAGTTACAACTACATTTTT	TRAV43-4		TRAJ20	TRAC							1	0	TRA_only
1	Normal_A_LN	1195	clonotype1195	clonotype1195_consensus_2443	1	0.000170039	CAAETSGGNQKFTF	TGTGCGGCGGAGACTTCTGGGGGTAACCAAAAGTTTACCTTT	TRAV43-1		TRAJ13	TRAC							1	0	TRA_only
1	Normal_A_LN	1196	clonotype1196	clonotype1196_consensus_2444	1	0.000170039	CAVEALDSNNRLIW	TGTGCGGTGGAGGCTTTGGATAGCAACAATCGGTTGATCTGG	TRAV43-1		TRAJ33	TRAC							1	0	TRA_only
1	Normal_A_LN	1197	clonotype1197	clonotype1197_consensus_2445	1	0.000170039	CAVPYSGVGSQLTF	TGTGCGGTGCCGTACTCTGGGGTTGGTAGCCAGCTCACATTC	TRAV43-4		TRAJ28	TRAC							1	0	TRA_only
1	Normal_A_LN	1198	clonotype1198	clonotype1198_consensus_2446	1	0.000170039	CAMNYNQGGKLIF	TGTGCCATGAATTATAACCAGGGAGGAAAGCTTATCTTC	TRAV9-8		TRAJ23	TRAC							1	0	TRA_only
1	Normal_A_LN	1199	clonotype1199	clonotype1199_consensus_2447	1	0.000170039	CAMSTTGNQNFYF	TGTGCCATGAGCACTACCGGTAACCAGAACTTCTATTTT	TRAV9-8		TRAJ49	TRAC							1	0	TRA_only
1	Normal_A_LN	1200	clonotype1200	clonotype1200_consensus_2448	1	0.000170039	CAHWGGNNRKLIW	TGTGCCCATTGGGGTGGCAACAACCGTAAGCTGATTTGG	TRAV9-8		TRAJ38	TRAC							1	0	TRA_only
1	Normal_A_LN	1201	clonotype1201	clonotype1201_consensus_2449	1	0.000170039	CAMSYRNNARIFF	TGTGCCATGAGTTATCGTAACAACGCCAGAATCTTCTTT	TRAV9-8		TRAJ31	TRAC							1	0	TRA_only
1	Normal_A_LN	1202	clonotype1202	clonotype1202_consensus_2450	1	0.000170039	CALSRSSYGKLTF	TGTGCCCTGAGTCGCTCCAGCTATGGAAAGCTGACATTT	TRAV9-6		TRAJ52	TRAC							1	0	TRA_only
1	Normal_A_LN	1203	clonotype1203	clonotype1203_consensus_2451	1	0.000170039	CALAYGAGNALTF	TGTGCCCTCGCCTACGGGGCAGGAAATGCGTTGACTTTT	TRAV9-9		TRAJ15	TRAC							1	0	TRA_only
1	Normal_A_LN	1204	clonotype1204	clonotype1204_consensus_2452	1	0.000170039	CALRDIGTNNLVF	TGTGCCCTGAGAGATATCGGCACCAATAATCTGGTGTTC	TRAV9-9		TRAJ16	TRAC							1	0	TRA_only
1	Normal_A_LN	1205	clonotype1205	clonotype1205_consensus_2453	1	0.000170039	CALRRRQQGMLIF	TGTGCCCTGAGGAGGAGACAGCAGGGCATGCTAATCTTT	TRAV9-9		TRAJ3	TRAC							1	0	TRA_only
1	Normal_A_LN	1206	clonotype1206	clonotype1206_consensus_2454	1	0.000170039	CALSPGLNNRLYF	TGTGCCCTGAGCCCAGGGCTAAATAACAGACTTTACTTT	TRAV9-5		TRAJ21	TRAC							1	0	TRA_only
1	Normal_A_LN	1207	clonotype1207	clonotype1207_consensus_2455	1	0.000170039	CALSLWRSNNLIF	TGTGCCCTGAGTCTCTGGAGAAGCAACAACTTAATCTTT	TRAV9-7		TRAJ48	TRAC							1	0	TRA_only
1	Normal_A_LN	1208	clonotype1208	clonotype1208_consensus_2456	1	0.000170039	CVMNPSGNYKYTF	TGTGTCATGAATCCATCAGGAAACTACAAATACACCTTT	TRAV9-10		TRAJ40	TRAC							1	0	TRA_only
1	Normal_A_LN	1209	clonotype1209	clonotype1209_consensus_2457	1	0.000170039	CAASVVASGFQMTF	TGTGCTGCGAGCGTCGTGGCCAGTGGTTTTCAAATGACATTT	TRAV8-2		TRAJ58	TRAC							1	0	TRA_only
1	Normal_A_LN	1210	clonotype1210	clonotype1210_consensus_2458	1	0.000170039	CAASAVGAGNALTF	TGTGCTGCGAGTGCTGTCGGGGCAGGAAATGCGTTGACTTTT	TRAV8-2		TRAJ15	TRAC							1	0	TRA_only
1	Normal_A_LN	1211	clonotype1211	clonotype1211_consensus_2459	1	0.000170039							CASRTGYGYEQYF	TGTGCCAGCAGAACAGGGTACGGCTACGAGCAGTATTTC	TRBV26		TRBJ2-6	TRBC	0	1	TRB_only
1	Normal_A_LN	1212	clonotype1212	clonotype1212_consensus_2460	1	0.000170039							CASRLQDNSPLYF	TGTGCCAGCAGATTACAGGATAACTCGCCCCTCTACTTT	TRBV26		TRBJ1-6	TRBC	0	1	TRB_only
1	Normal_A_LN	1213	clonotype1213	clonotype1213_consensus_2461	1	0.000170039							CASSHDSGSDFNF	TGTGCCAGCAGCCACGATTCAGGGAGTGATTTTAACTTT	TRBV26		TRBJ1-2	TRBC	0	1	TRB_only
1	Normal_A_LN	1214	clonotype1214	clonotype1214_consensus_2462	1	0.000170039							CASSQTGINTQYF	TGTGCCAGCAGCCAGACAGGGATCAATACCCAGTACTTC	TRBV26		TRBJ2-5	TRBC	0	1	TRB_only
1	Normal_A_LN	1215	clonotype1215	clonotype1215_consensus_2463	1	0.000170039							CASRQGLNYEQYF	TGTGCCAGCAGGCAGGGTTTAAACTACGAGCAGTATTTC	TRBV26		TRBJ2-6	TRBC	0	1	TRB_only
1	Normal_A_LN	1216	clonotype1216	clonotype1216_consensus_2464	1	0.000170039							CASRGGTGGEQHF	TGTGCCAGCAGGGGAGGTACCGGGGGGGAGCAGCACTTT	TRBV26	TRBD1	TRBJ2-1	TRBC	0	1	TRB_only
1	Normal_A_LN	1217	clonotype1217	clonotype1217_consensus_2465	1	0.000170039							CASSLTGTHEQYF	TGTGCCAGCAGTCTTACAGGGACGCACGAGCAGTATTTC	TRBV26		TRBJ2-6	TRBC	0	1	TRB_only
1	Normal_A_LN	1218	clonotype1218	clonotype1218_consensus_2466	1	0.000170039	CAVEFLSNTGKLTF	TGTGCGGTGGAATTTCTGTCGAACACAGGCAAATTAACCTTT	TRAV43-4		TRAJ27	TRAC							1	0	TRA_only
1	Normal_A_LN	1219	clonotype1219	clonotype1219_consensus_2467	1	0.000170039	CAVEGGNAGNRLTF	TGTGCGGTGGAGGGGGGCAATGCAGGCAACAGGCTCACATTT	TRAV43-4		TRAJ39	TRAC							1	0	TRA_only
1	Normal_A_LN	1220	clonotype1220	clonotype1220_consensus_2468	1	0.000170039	CAVEGWNSGRDLIF	TGTGCGGTGGAGGGGTGGAACTCTGGCAGGGATTTGATCTTC	TRAV43-4		TRAJ26	TRAC							1	0	TRA_only
1	Normal_A_LN	1221	clonotype1221	clonotype1221_consensus_2469	1	0.000170039	CAVESYGAGNALTF	TGTGCGGTGGAGTCCTACGGGGCAGGAAATGCGTTGACTTTT	TRAV43-4		TRAJ15	TRAC							1	0	TRA_only
1	Normal_A_LN	1222	clonotype1222	clonotype1222_consensus_2470	1	0.000170039	CAVVAEGAGNALTF	TGTGCGGTGGTCGCCGAGGGGGCAGGAAATGCGTTGACTTTT	TRAV43-4		TRAJ15	TRAC							1	0	TRA_only
1	Normal_A_LN	1223	clonotype1223	clonotype1223_consensus_2471	1	0.000170039	CAVGEGSSYGKLTF	TGTGCTGTGGGGGAGGGCTCCAGCTATGGAAAGCTGACATTT	TRAV28		TRAJ52	TRAC							1	0	TRA_only
1	Normal_A_LN	1224	clonotype1224	clonotype1224_consensus_2472	1	0.000170039							CSTVPFTGTLSDFNF	TGCAGCACAGTCCCCTTTACAGGGACTCTAAGTGATTTTAACTTT	TRBV29		TRBJ1-2	TRBC	0	1	TRB_only
1	Normal_A_LN	1225	clonotype1225	clonotype1225_consensus_2473	1	0.000170039							CSTSGRPGHGYEQYF	TGCAGCACTAGCGGCAGGCCCGGACACGGCTACGAGCAGTATTTC	TRBV29		TRBJ2-6	TRBC	0	1	TRB_only
1	Normal_A_LN	1226	clonotype1226	clonotype1226_consensus_2474	1	0.000170039							CGSHGGGAFRNTLHF	TGTGGATCGCATGGAGGGGGGGCTTTTAGAAACACCTTGCACTTT	TRBV20		TRBJ1-3	TRBC	0	1	TRB_only
1	Normal_A_LN	1227	clonotype1227	clonotype1227_consensus_2475	1	0.000170039							CGAIVIGWATETQYF	TGTGGTGCCATAGTCATAGGGTGGGCCACAGAAACTCAGTATTTC	TRBV20		TRBJ2-3	TRBC	0	1	TRB_only
1	Normal_A_LN	1228	clonotype1228	clonotype1228_consensus_2476	1	0.000170039							CGAQGAGLFVNEQYF	TGTGGTGCCCAAGGGGCAGGGTTGTTCGTCAACGAGCAGTATTTC	TRBV20		TRBJ2-6	TRBC	0	1	TRB_only
1	Normal_A_LN	1229	clonotype1229	clonotype1229_consensus_2477	1	0.000170039							CGAQWGGTSQNTQYF	TGTGGTGCCCAGTGGGGAGGGACTAGCCAAAATACCCAGTACTTC	TRBV20		TRBJ2-5	TRBC	0	1	TRB_only
1	Normal_A_LN	1230	clonotype1230	clonotype1230_consensus_2478	1	0.000170039							CGARRGGVGRGEQHF	TGTGGTGCCCGACGGGGCGGGGTCGGTCGTGGGGAGCAGCACTTT	TRBV20		TRBJ2-1	TRBC	0	1	TRB_only
1	Normal_A_LN	1231	clonotype1231	clonotype1231_consensus_2479	1	0.000170039							CGAKPRVQNNEKLYF	TGTGGTGCTAAACCCCGGGTACAGAACAATGAAAAATTGTATTTT	TRBV20		TRBJ1-4	TRBC	0	1	TRB_only
1	Normal_A_LN	1232	clonotype1232	clonotype1232_consensus_2480	1	0.000170039							CGANTGWADTGQLYF	TGTGGTGCTAATACAGGGTGGGCGGACACGGGGCAGCTGTACTTC	TRBV20		TRBJ2-2	TRBC	0	1	TRB_only
1	Normal_A_LN	1233	clonotype1233	clonotype1233_consensus_2481	1	0.000170039							CGATAVQEFNSPLYF	TGTGGTGCTACCGCGGTACAGGAGTTTAACTCGCCCCTCTACTTT	TRBV20	TRBD1	TRBJ1-6	TRBC	0	1	TRB_only
1	Normal_A_LN	1234	clonotype1234	clonotype1234_consensus_2482	1	0.000170039							CGATRPRTGNYDFNF	TGTGGTGCTACTCGTCCCCGTACAGGAAACTATGATTTTAACTTT	TRBV20		TRBJ1-2	TRBC	0	1	TRB_only
1	Normal_A_LN	1235	clonotype1235	clonotype1235_consensus_2483	1	0.000170039							CGARGYTANTGQLYF	TGTGGTGCTAGAGGGTACACGGCCAACACGGGGCAGCTGTACTTC	TRBV20		TRBJ2-2	TRBC	0	1	TRB_only
1	Normal_A_LN	1236	clonotype1236	clonotype1236_consensus_2484	1	0.000170039							CGASHYRYTNDEQYF	TGTGGTGCTAGCCATTATCGGTATACGAACGACGAGCAGTATTTC	TRBV20		TRBJ2-6	TRBC	0	1	TRB_only
1	Normal_A_LN	1237	clonotype1237	clonotype1237_consensus_2485	1	0.000170039							CGASVDHHLGNTLHF	TGTGGTGCTAGCGTCGATCATCATCTAGGAAACACCTTGCACTTT	TRBV20		TRBJ1-3	TRBC	0	1	TRB_only
1	Normal_A_LN	1238	clonotype1238	clonotype1238_consensus_2486	1	0.000170039							CGASSGWGTYGEQHF	TGTGGTGCTAGCTCGGGCTGGGGGACTTATGGGGAGCAGCACTTT	TRBV20	TRBD2	TRBJ2-1	TRBC	0	1	TRB_only
1	Normal_A_LN	1239	clonotype1239	clonotype1239_consensus_2487	1	0.000170039							CGARGLEAGNTEVFF	TGTGGTGCTAGGGGCCTTGAGGCGGGGAACACTGAAGTGTTCTTC	TRBV20		TRBJ1-1	TRBC	0	1	TRB_only
1	Normal_A_LN	1240	clonotype1240	clonotype1240_consensus_2488	1	0.000170039							CGASSIPREYGEQHF	TGTGGTGCTAGTAGCATTCCGCGGGAGTATGGGGAGCAGCACTTT	TRBV20		TRBJ2-1	TRBC	0	1	TRB_only
1	Normal_A_LN	1241	clonotype1241	clonotype1241_consensus_2489	1	0.000170039							CGASQTRTYNSPLYF	TGTGGTGCTAGTCAGACACGGACCTATAACTCGCCCCTCTACTTT	TRBV20		TRBJ1-6	TRBC	0	1	TRB_only
1	Normal_A_LN	1242	clonotype1242	clonotype1242_consensus_2490	1	0.000170039							CGASQDYRLRNTLHF	TGTGGTGCTAGTCAGGATTACAGGTTAAGAAACACCTTGCACTTT	TRBV20		TRBJ1-3	TRBC	0	1	TRB_only
1	Normal_A_LN	1243	clonotype1243	clonotype1243_consensus_2491	1	0.000170039							CGASHQVQGLYEQYF	TGTGGTGCTAGTCATCAGGTACAGGGCTTGTACGAGCAGTATTTC	TRBV20	TRBD1	TRBJ2-6	TRBC	0	1	TRB_only
1	Normal_A_LN	1244	clonotype1244	clonotype1244_consensus_2492	1	0.000170039							CGASHLVQGNSPLYF	TGTGGTGCTAGTCATCTGGTACAGGGGAACTCGCCCCTCTACTTT	TRBV20		TRBJ1-6	TRBC	0	1	TRB_only
1	Normal_A_LN	1245	clonotype1245	clonotype1245_consensus_2493	1	0.000170039							CGASHDRYRDGEQHF	TGTGGTGCTAGTCATGACAGGTACAGGGATGGGGAGCAGCACTTT	TRBV20	TRBD1	TRBJ2-1	TRBC	0	1	TRB_only
1	Normal_A_LN	1246	clonotype1246	clonotype1246_consensus_2494	1	0.000170039							CGASRAGLKDQAQHF	TGTGGTGCTAGTCGGGCAGGGTTGAAGGACCAGGCACAGCACTTT	TRBV20		TRBJ1-5	TRBC	0	1	TRB_only
1	Normal_A_LN	1247	clonotype1247	clonotype1247_consensus_2495	1	0.000170039							CGASRVQGAEGEQHF	TGTGGTGCTAGTCGGGTACAGGGGGCGGAAGGGGAGCAGCACTTT	TRBV20	TRBD1	TRBJ2-1	TRBC	0	1	TRB_only
1	Normal_A_LN	1248	clonotype1248	clonotype1248_consensus_2496	1	0.000170039							CGASVIYRNNSPLYF	TGTGGTGCTAGTGTCATATACAGGAATAACTCGCCCCTCTACTTT	TRBV20		TRBJ1-6	TRBC	0	1	TRB_only
1	Normal_A_LN	1249	clonotype1249	clonotype1249_consensus_2497	1	0.000170039							CGASSPGTSENTQYF	TGTGGTGCTAGTTCTCCGGGTACCTCCGAAAATACCCAGTACTTC	TRBV20		TRBJ2-5	TRBC	0	1	TRB_only
1	Normal_A_LN	1250	clonotype1250	clonotype1250_consensus_2498	1	0.000170039							CGASWRALLDDEQYF	TGTGGTGCTAGTTGGAGGGCGCTCCTCGATGACGAGCAGTATTTC	TRBV20		TRBJ2-6	TRBC	0	1	TRB_only
1	Normal_A_LN	1251	clonotype1251	clonotype1251_consensus_2499	1	0.000170039							CGAISKSRTQNTQYF	TGTGGTGCTATAAGTAAGTCGAGGACTCAAAATACCCAGTACTTC	TRBV20		TRBJ2-5	TRBC	0	1	TRB_only
1	Normal_A_LN	1252	clonotype1252	clonotype1252_consensus_2500	1	0.000170039							CGAIVRAASTETQYF	TGTGGTGCTATAGTCAGGGCAGCGAGCACAGAAACTCAGTATTTC	TRBV20		TRBJ2-3	TRBC	0	1	TRB_only
1	Normal_A_LN	1253	clonotype1253	clonotype1253_consensus_2501	1	0.000170039							CGAMKSGVKTGEQHF	TGTGGTGCTATGAAATCAGGGGTCAAAACGGGGGAGCAGCACTTT	TRBV20		TRBJ2-1	TRBC	0	1	TRB_only
1	Normal_A_LN	1254	clonotype1254	clonotype1254_consensus_2502	1	0.000170039							CGAPNWGTIKGEQHF	TGTGGTGCTCCGAACTGGGGGACTATAAAGGGGGAGCAGCACTTT	TRBV20	TRBD2	TRBJ2-1	TRBC	0	1	TRB_only
1	Normal_A_LN	1255	clonotype1255	clonotype1255_consensus_2503	1	0.000170039							CGAVSGGADNQAQHF	TGTGGTGCTGTCTCGGGGGGCGCAGACAACCAGGCACAGCACTTT	TRBV20		TRBJ1-5	TRBC	0	1	TRB_only
1	Normal_A_LN	1256	clonotype1256	clonotype1256_consensus_2504	1	0.000170039							CGASNHAGTNSPLYF	TGTGGTGCTTCCAATCACGCGGGCACGAACTCGCCCCTCTACTTT	TRBV20		TRBJ1-6	TRBC	0	1	TRB_only
1	Normal_A_LN	1257	clonotype1257	clonotype1257_consensus_2505	1	0.000170039	CATDGGSQGRLIF	TGTGCCACCGATGGAGGCAGCCAAGGACGACTCATCTTT	TRAV21		TRAJ42	TRAC							1	0	TRA_only
1	Normal_A_LN	1258	clonotype1258	clonotype1258_consensus_2506	1	0.000170039	CAADWAGVGSQLTF	TGTGCAGCAGACTGGGCTGGGGTTGGTAGCCAGCTCACATTC	TRAV34		TRAJ28	TRAC							1	0	TRA_only
1	Normal_A_LN	1259	clonotype1259	clonotype1259_consensus_2507	1	0.000170039	CAATSSDNRYSLNF	TGTGCAGCCACGTCCTCAGACAACAGGTATAGCCTCAATTTT	TRAV34		TRAJ41	TRAC							1	0	TRA_only
1	Normal_A_LN	1260	clonotype1260	clonotype1260_consensus_2508	1	0.000170039							CADSPVSLSDFNF	TGTGCCGACAGCCCCGTCTCTTTATCGGATTTTAACTTT	TRBV10		TRBJ1-2	TRBC	0	1	TRB_only
1	Normal_A_LN	1261	clonotype1261	clonotype1261_consensus_2509	1	0.000170039							CADSQVAWGEQHF	TGTGCCGACAGTCAGGTTGCGTGGGGGGAGCAGCACTTT	TRBV10		TRBJ2-1	TRBC	0	1	TRB_only
1	Normal_A_LN	1262	clonotype1262	clonotype1262_consensus_2510	1	0.000170039							CADSYSSAQTQYF	TGTGCCGACAGTTACTCGAGCGCGCAAACTCAGTATTTC	TRBV10		TRBJ2-3	TRBC	0	1	TRB_only
1	Normal_A_LN	1263	clonotype1263	clonotype1263_consensus_2511	1	0.000170039							CASSEEVRDTLHF	TGTGCCAGCAGTGAAGAGGTTAGAGACACCTTGCACTTT	TRBV25		TRBJ1-3	TRBC	0	1	TRB_only
1	Normal_A_LN	1264	clonotype1264	clonotype1264_consensus_2512	1	0.000170039							CASSEYYSGEQYF	TGTGCCAGCAGTGAATATTATTCAGGCGAGCAGTATTTC	TRBV25		TRBJ2-6	TRBC	0	1	TRB_only
1	Normal_A_LN	1265	clonotype1265	clonotype1265_consensus_2513	1	0.000170039							CASSDLNRGEVFF	TGTGCCAGCAGTGACCTAAATCGGGGAGAAGTGTTCTTC	TRBV25		TRBJ1-1	TRBC	0	1	TRB_only
1	Normal_A_LN	1266	clonotype1266	clonotype1266_consensus_2514	1	0.000170039							CASSDTTSSPLYF	TGTGCCAGCAGTGATACCACAAGTTCGCCCCTCTACTTT	TRBV25		TRBJ1-6	TRBC	0	1	TRB_only
1	Normal_A_LN	1267	clonotype1267	clonotype1267_consensus_2515	1	0.000170039							CASSAGEGYTQYF	TGTGCCAGCAGTGCTGGGGAAGGATATACCCAGTACTTC	TRBV25		TRBJ2-5	TRBC	0	1	TRB_only
1	Normal_A_LN	1268	clonotype1268	clonotype1268_consensus_2516	1	0.000170039							CASSVQGMDEQYF	TGTGCCAGCAGTGTCCAGGGGATGGACGAGCAGTATTTC	TRBV25		TRBJ2-6	TRBC	0	1	TRB_only
1	Normal_A_LN	1269	clonotype1269	clonotype1269_consensus_2517	1	0.000170039							CTCSLQGEQHF	TGCACCTGCAGTCTGCAAGGGGAGCAGCACTTT	TRBV1		TRBJ2-1	TRBC	0	1	TRB_only
1	Normal_A_LN	1270	clonotype1270	clonotype1270_consensus_2518	1	0.000170039							CASTEILGEQHF	TGTGCCAGCACCGAAATCCTGGGGGAGCAGCACTTT	TRBV18		TRBJ2-1	TRBC	0	1	TRB_only
1	Normal_A_LN	1271	clonotype1271	clonotype1271_consensus_2519	1	0.000170039							CASTEAGGKLYF	TGTGCCAGCACCGAAGCCGGGGGGAAATTGTATTTT	TRBV18		TRBJ1-4	TRBC	0	1	TRB_only
1	Normal_A_LN	1272	clonotype1272	clonotype1272_consensus_2520	1	0.000170039							CASTEAGEAQHF	TGTGCCAGCACCGAAGCTGGGGAGGCACAGCACTTT	TRBV18		TRBJ1-5	TRBC	0	1	TRB_only
1	Normal_A_LN	1273	clonotype1273	clonotype1273_consensus_2521	1	0.000170039							CASTEASRGQYF	TGTGCCAGCACCGAAGCTTCCCGGGGGCAGTATTTC	TRBV18		TRBJ2-6	TRBC	0	1	TRB_only
1	Normal_A_LN	1274	clonotype1274	clonotype1274_consensus_2522	1	0.000170039							CASTEGIGEQHF	TGTGCCAGCACCGAAGGGATTGGGGAGCAGCACTTT	TRBV18		TRBJ2-1	TRBC	0	1	TRB_only
1	Normal_A_LN	1275	clonotype1275	clonotype1275_consensus_2523	1	0.000170039							CASTENSDTLHF	TGTGCCAGCACCGAGAATAGCGACACCTTGCACTTT	TRBV18		TRBJ1-3	TRBC	0	1	TRB_only
1	Normal_A_LN	1276	clonotype1276	clonotype1276_consensus_2524	1	0.000170039							CASTVFGGEQHF	TGTGCCAGCACCGTCTTTGGGGGGGAGCAGCACTTT	TRBV18		TRBJ2-1	TRBC	0	1	TRB_only
1	Normal_A_LN	1277	clonotype1277	clonotype1277_consensus_2525	1	0.000170039							CASTESYYDFNF	TGTGCCAGCACTGAGTCTTATTATGATTTTAACTTT	TRBV18		TRBJ1-2	TRBC	0	1	TRB_only
1	Normal_A_LN	1278	clonotype1278	clonotype1278_consensus_2526	1	0.000170039							CASSRVDQQLYF	TGTGCCAGCAGTCGGGTGGACCAGCAGCTGTACTTC	TRBV7		TRBJ2-2	TRBC	0	1	TRB_only
1	Normal_A_LN	1279	clonotype1279	clonotype1279_consensus_2527	1	0.000170039							CASSYGADETQYF	TGTGCCAGCAGCTACGGGGCAGACGAAACTCAGTATTTC	TRBV5-2		TRBJ2-3	TRBC	0	1	TRB_only
1	Normal_A_LN	1280	clonotype1280	clonotype1280_consensus_2528	1	0.000170039							CASSFTGRDTLHF	TGTGCCAGCAGCTTCACAGGGAGGGACACCTTGCACTTT	TRBV5-2		TRBJ1-3	TRBC	0	1	TRB_only
1	Normal_A_LN	1281	clonotype1281	clonotype1281_consensus_2529	1	0.000170039							CASSFWGTGQLYF	TGTGCCAGCAGCTTCTGGGGCACGGGGCAGCTGTACTTC	TRBV5-2		TRBJ2-2	TRBC	0	1	TRB_only
1	Normal_A_LN	1282	clonotype1282	clonotype1282_consensus_2530	1	0.000170039							CASSFFTNTEVFF	TGTGCCAGCAGCTTTTTCACTAACACTGAAGTGTTCTTC	TRBV5-2		TRBJ1-1	TRBC	0	1	TRB_only
1	Normal_A_LN	1283	clonotype1283	clonotype1283_consensus_2531	1	0.000170039							CASRDSLYGEQHF	TGTGCCAGCAGGGACTCGCTTTATGGGGAGCAGCACTTT	TRBV5-2		TRBJ2-1	TRBC	0	1	TRB_only
1	Normal_A_LN	1284	clonotype1284	clonotype1284_consensus_2532	1	0.000170039							CASSFSYSTEVFF	TGTGCCAGCAGTTTCTCGTACAGCACTGAAGTGTTCTTC	TRBV5-2		TRBJ1-1	TRBC	0	1	TRB_only
1	Normal_A_LN	1285	clonotype1285	clonotype1285_consensus_2533	1	0.000170039							CASSSDDSGQLYF	TGTGCCAGCTCATCCGACGATTCGGGGCAGCTGTACTTC	TRBV5-2		TRBJ2-2	TRBC	0	1	TRB_only
1	Normal_A_LN	1286	clonotype1286	clonotype1286_consensus_2534	1	0.000170039							CASSLTGASEVFF	TGTGCCAGCAGCCTAACAGGGGCTTCGGAAGTGTTCTTC	TRBV5-2		TRBJ1-1	TRBC	0	1	TRB_only
1	Normal_A_LN	1287	clonotype1287	clonotype1287_consensus_2535	1	0.000170039							CASSFAGSGEVFF	TGTGCCAGCAGCTTCGCGGGGTCCGGTGAAGTGTTCTTC	TRBV5-2		TRBJ1-1	TRBC	0	1	TRB_only
1	Normal_A_LN	1288	clonotype1288	clonotype1288_consensus_2536	1	0.000170039							CASSLDLAYEQYF	TGTGCCAGCAGCTTGGATTTAGCGTACGAGCAGTATTTC	TRBV5-2		TRBJ2-6	TRBC	0	1	TRB_only
1	Normal_A_LN	1289	clonotype1289	clonotype1289_consensus_2537	1	0.000170039							CASDNPVGNTQYF	TGTGCCAGCGATAACCCAGTGGGAAATACCCAGTACTTC	TRBV5-2		TRBJ2-5	TRBC	0	1	TRB_only
1	Normal_A_LN	1290	clonotype1290	clonotype1290_consensus_2538	1	0.000170039							CASSRQGSEKLYF	TGTGCCAGCAGTCGACAGGGTAGTGAAAAATTGTATTTT	TRBV3-2		TRBJ1-4	TRBC	0	1	TRB_only
1	Normal_A_LN	1291	clonotype1291	clonotype1291_consensus_2539	1	0.000170039							CASSQTSLETQYF	TGTGCCAGCAGCCAAACTTCACTGGAAACTCAGTATTTC	TRBV3-2		TRBJ2-3	TRBC	0	1	TRB_only
1	Normal_A_LN	1292	clonotype1292	clonotype1292_consensus_2540	1	0.000170039							CASSQEPPETQYF	TGTGCCAGCAGCCAAGAACCACCCGAAACTCAGTATTTC	TRBV3-2		TRBJ2-3	TRBC	0	1	TRB_only
1	Normal_A_LN	1293	clonotype1293	clonotype1293_consensus_2541	1	0.000170039							CASSQGPIETQYF	TGTGCCAGCAGCCAAGGTCCGATAGAAACTCAGTATTTC	TRBV3-2		TRBJ2-3	TRBC	0	1	TRB_only
1	Normal_A_LN	1294	clonotype1294	clonotype1294_consensus_2542	1	0.000170039							CASSPTVGSDFNF	TGTGCCAGCAGCCCCACCGTGGGATCGGATTTTAACTTT	TRBV3-2		TRBJ1-2	TRBC	0	1	TRB_only
1	Normal_A_LN	1295	clonotype1295	clonotype1295_consensus_2543	1	0.000170039							CASSLVEGGDFNF	TGTGCCAGCAGCCTAGTCGAGGGCGGTGATTTTAACTTT	TRBV3-1		TRBJ1-2	TRBC	0	1	TRB_only
1	Normal_A_LN	1296	clonotype1296	clonotype1296_consensus_2544	1	0.000170039							CASAGGNNQAQHF	TGTGCCAGCGCCGGCGGGAACAACCAGGCACAGCACTTT	TRBV3-1		TRBJ1-5	TRBC	0	1	TRB_only
1	Normal_A_LN	1297	clonotype1297	clonotype1297_consensus_2545	1	0.000170039							CASNHGLNGEQHF	TGTGCTAGCAACCACGGACTGAATGGGGAGCAGCACTTT	TRBV4-4		TRBJ2-1	TRBC	0	1	TRB_only
1	Normal_A_LN	1298	clonotype1298	clonotype1298_consensus_2546	1	0.000170039							CASSRARNTEVFF	TGTGCTAGCAGCAGAGCTAGGAACACTGAAGTGTTCTTC	TRBV4-2		TRBJ1-1	TRBC	0	1	TRB_only
1	Normal_A_LN	1299	clonotype1299	clonotype1299_consensus_2547	1	0.000170039							CASSRADSYEQYF	TGTGCTAGCAGCAGGGCGGATTCGTACGAGCAGTATTTC	TRBV4-2		TRBJ2-6	TRBC	0	1	TRB_only
1	Normal_A_LN	1300	clonotype1300	clonotype1300_consensus_2548	1	0.000170039							CASSAQVQGDFNF	TGTGCCAGCAGCGCCCAGGTGCAGGGGGATTTTAACTTT	TRBV24	TRBD1	TRBJ1-2	TRBC	0	1	TRB_only
1	Normal_A_LN	1301	clonotype1301	clonotype1301_consensus_2549	1	0.000170039							CASSVAESYDFNF	TGTGCCAGCAGCGTCGCCGAGAGTTATGATTTTAACTTT	TRBV24		TRBJ1-2	TRBC	0	1	TRB_only
1	Normal_A_LN	1302	clonotype1302	clonotype1302_consensus_2550	1	0.000170039							CATSTGNNEKLYF	TGCGCCACTAGTACAGGGAACAATGAAAAATTGTATTTT	TRBV28	TRBD1	TRBJ1-4	TRBC	0	1	TRB_only
1	Normal_A_LN	1303	clonotype1303	clonotype1303_consensus_2551	1	0.000170039							CASAGWTAEKLYF	TGCGCCAGCGCCGGGTGGACAGCTGAAAAATTGTATTTT	TRBV28		TRBJ1-4	TRBC	0	1	TRB_only
1	Normal_A_LN	1304	clonotype1304	clonotype1304_consensus_2552	1	0.000170039							CASRRQGDGEQHF	TGCGCCAGTAGACGACAGGGTGATGGGGAGCAGCACTTT	TRBV28		TRBJ2-1	TRBC	0	1	TRB_only
1	Normal_A_LN	1305	clonotype1305	clonotype1305_consensus_2553	1	0.000170039							CASSIQGPETQYF	TGCGCCAGTAGCATACAGGGACCAGAAACTCAGTATTTC	TRBV28		TRBJ2-3	TRBC	0	1	TRB_only
1	Normal_A_LN	1306	clonotype1306	clonotype1306_consensus_2554	1	0.000170039							CASSLDGQREQHF	TGCGCCAGTAGCCTCGATGGGCAGCGGGAGCAGCACTTT	TRBV28		TRBJ2-1	TRBC	0	1	TRB_only
1	Normal_A_LN	1307	clonotype1307	clonotype1307_consensus_2555	1	0.000170039							CASSYGEGNTLHF	TGCGCCAGTAGTTACGGGGAGGGAAACACCTTGCACTTT	TRBV28		TRBJ1-3	TRBC	0	1	TRB_only
1	Normal_A_LN	1308	clonotype1308	clonotype1308_consensus_2556	1	0.000170039							CASGEKVTETQYF	TGCGCCAGTGGGGAGAAAGTCACAGAAACTCAGTATTTC	TRBV28		TRBJ2-3	TRBC	0	1	TRB_only
1	Normal_A_LN	1309	clonotype1309	clonotype1309_consensus_2557	1	0.000170039							CAVRTEMNTEVFF	TGCGCTGTGAGGACAGAGATGAACACTGAAGTGTTCTTC	TRBV28		TRBJ1-1	TRBC	0	1	TRB_only
1	Normal_A_LN	1310	clonotype1310	clonotype1310_consensus_2558	1	0.000170039							CASSKGVIYDQYF	TGTGCCAGCAGTAAAGGGGTTATTTACGACCAGTACTTC	TRBV15		TRBJ2-5	TRBC	0	1	TRB_only
1	Normal_A_LN	1311	clonotype1311	clonotype1311_consensus_2559	1	0.000170039							CASSITRLYEQYF	TGTGCCAGCAGTATCACAAGATTATACGAGCAGTATTTC	TRBV15		TRBJ2-6	TRBC	0	1	TRB_only
1	Normal_A_LN	1312	clonotype1312	clonotype1312_consensus_2560	1	0.000170039							CASSIAGRGEQHF	TGTGCCAGCAGTATCGCAGGAAGGGGGGAGCAGCACTTT	TRBV15		TRBJ2-1	TRBC	0	1	TRB_only
1	Normal_A_LN	1313	clonotype1313	clonotype1313_consensus_2561	1	0.000170039							CASSISSIGTQYF	TGTGCCAGCAGTATTTCTTCTATAGGAACTCAGTATTTC	TRBV15		TRBJ2-3	TRBC	0	1	TRB_only
1	Normal_A_LN	1314	clonotype1314	clonotype1314_consensus_2562	1	0.000170039							CASSFSPERTQYF	TGTGCCAGCAGTTTTTCCCCTGAGCGTACCCAGTACTTC	TRBV15		TRBJ2-5	TRBC	0	1	TRB_only
1	Normal_A_LN	1315	clonotype1315	clonotype1315_consensus_2563	1	0.000170039							CASISTGNGEQHF	TGTGCCAGCATCTCTACAGGGAATGGGGAGCAGCACTTT	TRBV15		TRBJ2-1	TRBC	0	1	TRB_only
1	Normal_A_LN	1316	clonotype1316	clonotype1316_consensus_2564	1	0.000170039							CASEQGHGETQYF	TGTGCCAGCGAACAGGGTCATGGAGAAACTCAGTATTTC	TRBV15		TRBJ2-3	TRBC	0	1	TRB_only
1	Normal_A_LN	1317	clonotype1317	clonotype1317_consensus_2565	1	0.000170039							CASGNAVQVDVFF	TGTGCCAGCGGAAATGCGGTACAGGTCGATGTGTTCTTC	TRBV15		TRBJ1-1	TRBC	0	1	TRB_only
1	Normal_A_LN	1318	clonotype1318	clonotype1318_consensus_2566	1	0.000170039	TTDSAIYFCAVHYD	ACCACAGACTCAGCCATTTACTTCTGTGCGGTGCATTATGAC	TRAV22		TRAJ39	TRAC							1	0	TRA_only
1	Normal_A_LN	1319	clonotype1319	clonotype1319_consensus_2567	1	0.000170039							CASTKNGDTLHF	TGTGCCAGCACCAAGAATGGGGACACCTTGCACTTT	TRBV16		TRBJ1-3	TRBC	0	1	TRB_only
1	Normal_A_LN	1320	clonotype1320	clonotype1320_consensus_2568	1	0.000170039							CASTPDRHEQYF	TGTGCCAGCACCCCTGACAGGCACGAGCAGTATTTC	TRBV16		TRBJ2-6	TRBC	0	1	TRB_only
1	Normal_A_LN	1321	clonotype1321	clonotype1321_consensus_2569	1	0.000170039							CASSEVGYEQYF	TGTGCCAGCAGTGAAGTTGGATACGAGCAGTATTTC	TRBV16		TRBJ2-6	TRBC	0	1	TRB_only
1	Normal_A_LN	1322	clonotype1322	clonotype1322_consensus_2570	1	0.000170039							CASSEQTNTQYF	TGTGCCAGCAGTGAGCAGACAAATACCCAGTACTTC	TRBV16		TRBJ2-5	TRBC	0	1	TRB_only
1	Normal_A_LN	1323	clonotype1323	clonotype1323_consensus_2571	1	0.000170039							CASSGDTETQYF	TGTGCCAGCAGTGGGGACACAGAAACTCAGTATTTC	TRBV16		TRBJ2-3	TRBC	0	1	TRB_only
1	Normal_A_LN	1324	clonotype1324	clonotype1324_consensus_2573;clonotype1324_consensus_2574;clonotype1324_consensus_2572	1	0.000170039	CLLRAGNNARIFF;CVMSAYNRLYF	TGTCTTCTGAGAGCGGGGAACAACGCCAGAATCTTCTTT;TGTGTCATGAGTGCATATAACAGACTTTACTTT	TRAV40;TRAV9-10	;	TRAJ31;TRAJ21	TRAC;TRAC	CASSDTVWGEQHF	TGTGCCAGCAGTGATACAGTTTGGGGGGAGCAGCACTTT	TRBV25		TRBJ2-1	TRBC	2	1	extra_TRA
1	Normal_A_LN	1325	clonotype1325	clonotype1325_consensus_2577;clonotype1325_consensus_2578;clonotype1325_consensus_2575;clonotype1325_consensus_2576	1	0.000170039	CALEIPI;CALRDTSGNYKYTF	TGTGCCCTTGAGATCCCGATT;TGTGCCCTGAGAGATACCTCAGGAAACTACAAATACACCTTT	TRAV9-6;TRAV9-6	;	TRAJ6;TRAJ40	TRAC;TRAC	CASSDITTSEVFF;CASSLDDGMNGEQHF	TGTGCCAGCAGCGACATCACCACTTCTGAAGTGTTCTTC;TGTGCCAGCAGCTTGGACGACGGAATGAATGGGGAGCAGCACTTT	TRBV24;TRBV5-2	;	TRBJ1-1;TRBJ2-1	TRBC;TRBC	2	2	extra_TRA_TRB
1	Normal_A_LN	1326	clonotype1326	clonotype1326_consensus_2580;clonotype1326_consensus_2581;clonotype1326_consensus_2579	1	0.000170039	CGASGTSSNKLTF;CLPTGKGGNNKLTF	TGCGGAGCAAGTGGGACCTCTTCCAACAAGTTGACATTT;TGTCTTCCCACAGGAAAGGGAGGCAATAATAAGCTGACATTT	TRAV29;TRAV40	;	TRAJ50;TRAJ56	TRAC;TRAC	CATILGRNTEVFF	TGCGCCACAATACTGGGAAGGAACACTGAAGTGTTCTTC	TRBV28		TRBJ1-1	TRBC	2	1	extra_TRA
1	Normal_A_LN	1327	clonotype1327	clonotype1327_consensus_2583;clonotype1327_consensus_2582	1	0.000170039	CAPTFYF	TGTGCCCCTACGTTCTATTTT	TRAV9-6		TRAJ49	TRAC	CASSIAEPYEQYF	TGTGCCAGCAGTATCGCCGAGCCCTACGAGCAGTATTTC	TRBV15		TRBJ2-6	TRBC	1	1	TRA_TRB_pair
1	Normal_A_LN	1328	clonotype1328	clonotype1328_consensus_2585;clonotype1328_consensus_2584	1	0.000170039	CAAGFNRLYF	TGTGCTGCTGGGTTTAACAGACTTTACTTT	TRAV8-2		TRAJ21	TRAC	CGATPQTGALWEQHF	TGTGGTGCTACACCTCAAACTGGGGCCCTATGGGAGCAGCACTTT	TRBV20		TRBJ2-1	TRBC	1	1	TRA_TRB_pair
1	Normal_A_LN	1329	clonotype1329	clonotype1329_consensus_2587;clonotype1329_consensus_2586	1	0.000170039	CLLRDTRRTGNQNFYF	TGTCTTCTGAGAGATACCCGAAGGACCGGTAACCAGAACTTCTATTTT	TRAV40		TRAJ49	TRAC	CASRGDGEKLYF	TGTGCCAGCCGGGGGGACGGTGAAAAATTGTATTTT	TRBV7		TRBJ1-4	TRBC	1	1	TRA_TRB_pair
1	Normal_A_LN	1330	clonotype1330	clonotype1330_consensus_2590;clonotype1330_consensus_2591;clonotype1330_consensus_2588;clonotype1330_consensus_2589	1	0.000170039	CAVNVYNYNRLYF;CAVSRNRLYF	TGTGCGGTGAATGTATACAACTATAACAGACTTTACTTT;TGTGCGGTGAGCCGGAACAGACTTTACTTT	TRAV43-1;TRAV43-4	;	TRAJ21;TRAJ21	TRAC;TRAC	CASSLDTAGGADGEQHF;CASSVQENTEVFF	TGTGCCAGCAGCCTAGATACGGCCGGGGGGGCCGATGGGGAGCAGCACTTT;TGTGCCAGCAGCGTACAAGAGAACACTGAAGTGTTCTTC	TRBV3-1;TRBV5-2	;	TRBJ2-1;TRBJ1-1	TRBC;TRBC	2	2	extra_TRA_TRB
1	Normal_A_LN	1331	clonotype1331	clonotype1331_consensus_2593;clonotype1331_consensus_2592	1	0.000170039	CAGDYNRLYF	TGTGCGGGTGACTATAACAGACTTTACTTT	TRAV43-5		TRAJ21	TRAC	CASSSIQYYDFNF	TGTGCCAGCAGCTCGATACAGTATTATGATTTTAACTTT	TRBV5-2		TRBJ1-2	TRBC	1	1	TRA_TRB_pair
1	Normal_A_LN	1332	clonotype1332	clonotype1332_consensus_2595;clonotype1332_consensus_2596;clonotype1332_consensus_2594	1	0.000170039	CAADIGKLIF;CASAGSGSQKLVF	TGTGCCGCTGACATAGGAAAACTCATCTTT;TGTGCCTCCGCAGGGAGTGGCAGCCAAAAGTTGGTGTTT	TRAV28;TRAV24	;	TRAJ37;TRAJ54	TRAC;TRAC	CASSQYEIYDFNF	TGTGCCAGCAGCCAATACGAGATTTATGATTTTAACTTT	TRBV3-2		TRBJ1-2	TRBC	2	1	extra_TRA
1	Normal_A_LN	1333	clonotype1333	clonotype1333_consensus_2598;clonotype1333_consensus_2597	1	0.000170039	CAANYNRLYF	TGTGCTGCGAATTATAACAGACTTTACTTT	TRAV8-2		TRAJ21	TRAC	CASSLQGNQAQHF	TGTGCCAGCAGCCTACAGGGGAACCAGGCACAGCACTTT	TRBV3-2		TRBJ1-5	TRBC	1	1	TRA_TRB_pair
1	Normal_A_LN	1334	clonotype1334	clonotype1334_consensus_2600;clonotype1334_consensus_2599	1	0.000170039	TTDSAIYFCA	ACCACAGACTCAGCCATTTACTTCTGTGCC	TRAV22		TRAJ28	TRAC	CASSPVQDTEVFF	TGCGCCAGTAGCCCCGTACAGGACACTGAAGTGTTCTTC	TRBV28		TRBJ1-1	TRBC	1	1	TRA_TRB_pair
1	Normal_A_LN	1335	clonotype1335	clonotype1335_consensus_2602;clonotype1335_consensus_2601	1	0.000170039	CAAHTARIFF	TGTGCTGCCCATACCGCCAGAATCTTCTTT	TRAV8-2		TRAJ31	TRAC	CASSPMDYGEQHF	TGTGCCAGCAGCCCCATGGATTATGGGGAGCAGCACTTT	TRBV15		TRBJ2-1	TRBC	1	1	TRA_TRB_pair
1	Normal_A_LN	1336	clonotype1336	clonotype1336_consensus_2605;clonotype1336_consensus_2603;clonotype1336_consensus_2604	1	0.000170039	CAVGNARIFF	TGTGCGGTCGGCAACGCCAGAATCTTCTTT	TRAV43-1		TRAJ31	TRAC	CASSKDPVQGMNTEVFF;CASSPKVAGEQHF	TGTGCCAGCAGTAAAGATCCGGTACAGGGCATGAACACTGAAGTGTTCTTC;TGTGCCAGCAGTCCAAAGGTCGCCGGGGAGCAGCACTTT	TRBV15;TRBV15	TRBD1;	TRBJ1-1;TRBJ2-1	TRBC;TRBC	1	2	extra_TRB
1	Normal_A_LN	1337	clonotype1337	clonotype1337_consensus_2607;clonotype1337_consensus_2606	1	0.000170039	CALGSYNYIF	TGTGCCCTCGGTAGTTACAACTACATTTTT	TRAV9-9		TRAJ20	TRAC	CASKGDNNEKLYF	TGTGCCAGCAAAGGCGATAACAATGAAAAATTGTATTTT	TRBV26		TRBJ1-4	TRBC	1	1	TRA_TRB_pair
1	Normal_A_LN	1338	clonotype1338	clonotype1338_consensus_2609;clonotype1338_consensus_2608	1	0.000170039	CAPLGNNLIF	TGTGCCCCCCTGGGCAACAACTTAATCTTT	TRAV9-11		TRAJ48	TRAC	CASSAFSQNTQYF	TGTGCCAGCAGCGCGTTTAGCCAAAATACCCAGTACTTC	TRBV26		TRBJ2-5	TRBC	1	1	TRA_TRB_pair
1	Normal_A_LN	1339	clonotype1339	clonotype1339_consensus_2611;clonotype1339_consensus_2610	1	0.000170039	CALSTNNLVF	TGTGCCCTGAGCACCAATAATCTGGTGTTC	TRAV9-9		TRAJ16	TRAC	CGARSAGGLTETQYF	TGTGGTGCCCGGTCTGCTGGGGGACTGACAGAAACTCAGTATTTC	TRBV20		TRBJ2-3	TRBC	1	1	TRA_TRB_pair
1	Normal_A_LN	1340	clonotype1340	clonotype1340_consensus_2613;clonotype1340_consensus_2612	1	0.000170039	CAVEESARIFF	TGTGCGGTGGAGGAGAGCGCCAGAATCTTCTTT	TRAV43-4		TRAJ31	TRAC	CGAGLGHGYNEKLYF	TGTGGTGCCGGGTTGGGGCATGGGTACAATGAAAAATTGTATTTT	TRBV20		TRBJ1-4	TRBC	1	1	TRA_TRB_pair
1	Normal_A_LN	1341	clonotype1341	clonotype1341_consensus_2615;clonotype1341_consensus_2614	1	0.000170039	CAMYSNRLYF	TGTGCCATGTACAGTAACAGACTTTACTTT	TRAV9-8		TRAJ21	TRAC	CGATKVPNTSYEQYF	TGTGGTGCTACCAAGGTACCGAACACCAGCTACGAGCAGTATTTC	TRBV20		TRBJ2-6	TRBC	1	1	TRA_TRB_pair
1	Normal_A_LN	1342	clonotype1342	clonotype1342_consensus_2617;clonotype1342_consensus_2616	1	0.000170039	CAQVGNRLYF	TGTGCCCAGGTGGGTAACAGACTTTACTTT	TRAV21		TRAJ21	TRAC	CGATTYRGDNSPLYF	TGTGGTGCTACCACGTACAGGGGGGATAACTCGCCCCTCTACTTT	TRBV20	TRBD1	TRBJ1-6	TRBC	1	1	TRA_TRB_pair
1	Normal_A_LN	1343	clonotype1343	clonotype1343_consensus_2619;clonotype1343_consensus_2620;clonotype1343_consensus_2618	1	0.000170039	CAFPVGGSYSQLTF;CVMSVVGFKF	TGTGCCTTCCCAGTTGGGGGTAGCTACAGTCAGCTGACCTTT;TGTGTCATGAGTGTCGTGGGCTTCAAATTT	TRAV9-11;TRAV9-5	;	TRAJ4;TRAJ9	TRAC;TRAC	CGASNSGGLDGEQHF	TGTGGTGCTAGTAACTCTGGGGGACTTGATGGGGAGCAGCACTTT	TRBV20		TRBJ2-1	TRBC	2	1	extra_TRA
1	Normal_A_LN	1344	clonotype1344	clonotype1344_consensus_2622;clonotype1344_consensus_2621	1	0.000170039	CAADEGGKLIF	TGTGCGGCCGATGAGGGAGGAAAGCTTATCTTC	TRAV43-4		TRAJ23	TRAC	CGASPMKTGSYEQYF	TGTGGTGCTAGTCCGATGAAAACAGGGAGCTACGAGCAGTATTTC	TRBV20		TRBJ2-6	TRBC	1	1	TRA_TRB_pair
1	Normal_A_LN	1345	clonotype1345	clonotype1345_consensus_2624;clonotype1345_consensus_2623	1	0.000170039	CVTHYNRLYF	TGTGTCACCCACTATAACAGACTTTACTTT	TRAV9-7		TRAJ21	TRAC	CADSLSGDTEVFF	TGTGCCGACAGTCTCTCGGGTGACACTGAAGTGTTCTTC	TRBV10		TRBJ1-1	TRBC	1	1	TRA_TRB_pair
1	Normal_A_LN	1346	clonotype1346	clonotype1346_consensus_2626;clonotype1346_consensus_2625	1	0.000170039	CAVDSNNRLIW	TGTGCTGTGGATAGCAACAATCGGTTGATCTGG	TRAV28		TRAJ33	TRAC	CATTGQRDYDFNF	TGTGCCACGACGGGACAGAGGGATTATGATTTTAACTTT	TRBV25		TRBJ1-2	TRBC	1	1	TRA_TRB_pair
1	Normal_A_LN	1347	clonotype1347	clonotype1347_consensus_2629;clonotype1347_consensus_2627;clonotype1347_consensus_2628	1	0.000170039	CAVDSNNRLIW	TGTGCGGTGGATAGCAACAATCGGTTGATCTGG	TRAV43-1		TRAJ33	TRAC	CASSPQARYEQYF;CASSREAYDYEQYF	TGTGCCAGCAGCCCACAGGCGCGCTACGAGCAGTATTTC;TGCGCCAGTAGTCGTGAGGCATACGACTACGAGCAGTATTTC	TRBV25;TRBV28	;	TRBJ2-6;TRBJ2-6	TRBC;TRBC	1	2	extra_TRB
1	Normal_A_LN	1348	clonotype1348	clonotype1348_consensus_2631;clonotype1348_consensus_2630	1	0.000170039	CAVEAYNRLYF	TGTGCGGTGGAGGCCTATAACAGACTTTACTTT	TRAV43-1		TRAJ21	TRAC	CASSEVQFYEQYF	TGTGCCAGCAGTGAAGTACAGTTCTACGAGCAGTATTTC	TRBV25		TRBJ2-6	TRBC	1	1	TRA_TRB_pair
1	Normal_A_LN	1349	clonotype1349	clonotype1349_consensus_2633;clonotype1349_consensus_2632	1	0.000170039	CAGQSSEKIIF	TGTGCGGGGCAAAGTTCGGAAAAAATCATCTTT	TRAV43-4		TRAJ30	TRAC	CASGPRYGEQHF	TGTGCTTCGGGGCCCCGGTATGGGGAGCAGCACTTT	TRBV7		TRBJ2-1	TRBC	1	1	TRA_TRB_pair
1	Normal_A_LN	1350	clonotype1350	clonotype1350_consensus_2636;clonotype1350_consensus_2634;clonotype1350_consensus_2635	1	0.000170039	CAIDNYNRLYF	TGTGCGATCGACAACTATAACAGACTTTACTTT	TRAV43-1		TRAJ21	TRAC	CASREYGQGTNTEVFF;CASSWTNYDFNF	TGTGCCAGCAGAGAGTATGGTCAGGGGACGAACACTGAAGTGTTCTTC;TGTGCCAGCAGCTGGACCAATTATGATTTTAACTTT	TRBV16;TRBV7	;	TRBJ1-1;TRBJ1-2	TRBC;TRBC	1	2	extra_TRB
1	Normal_A_LN	1351	clonotype1351	clonotype1351_consensus_2638;clonotype1351_consensus_2639;clonotype1351_consensus_2637	1	0.000170039	CALSDLGSSDIGKLIF;CAVGNYNRLYF	TGTGCCCTGAGTGATCTCGGCTCTAGTGACATAGGAAAACTCATCTTT;TGTGCGGTGGGGAACTATAACAGACTTTACTTT	TRAV9-7;TRAV43-4	;	TRAJ37;TRAJ21	TRAC;TRAC	CASSPSVTETQYF	TGTGCCAGCAGCCCCAGTGTCACAGAAACTCAGTATTTC	TRBV5-2		TRBJ2-3	TRBC	2	1	extra_TRA
1	Normal_A_LN	1352	clonotype1352	clonotype1352_consensus_2641;clonotype1352_consensus_2640	1	0.000170039	CAVEASARIFF	TGTGCGGTGGAGGCCTCCGCCAGAATCTTCTTT	TRAV43-4		TRAJ31	TRAC	CASSFRENYDFNF	TGTGCCAGCAGCTTCAGGGAGAATTATGATTTTAACTTT	TRBV5-2		TRBJ1-2	TRBC	1	1	TRA_TRB_pair
1	Normal_A_LN	1353	clonotype1353	clonotype1353_consensus_2643;clonotype1353_consensus_2642	1	0.000170039	CAVDSGYRLYF	TGTGCGGTGGACTCCGGATACAGACTTTACTTT	TRAV43-1		TRAJ21	TRAC	CASSQEERYDFNF	TGTGCCAGCAGCCAAGAAGAGCGTTATGATTTTAACTTT	TRBV3-2		TRBJ1-2	TRBC	1	1	TRA_TRB_pair
1	Normal_A_LN	1354	clonotype1354	clonotype1354_consensus_2645;clonotype1354_consensus_2646;clonotype1354_consensus_2644	1	0.000170039	CALREEGKLTF;CAVANTGKLTF	TGTGCCCTGAGAGAGGAAGGCAAACTCACATTT;TGTGCGGTAGCCAACACAGGCAAATTAACCTTT	TRAV9-6;TRAV43-4	;	TRAJ2;TRAJ27	TRAC;TRAC	CASSQDEVGGVFF	TGTGCCAGCAGCCAAGATGAGGTAGGCGGAGTGTTCTTC	TRBV3-2		TRBJ1-1	TRBC	2	1	extra_TRA
1	Normal_A_LN	1355	clonotype1355	clonotype1355_consensus_2649;clonotype1355_consensus_2650;clonotype1355_consensus_2647;clonotype1355_consensus_2648	1	0.000170039	CAVDDYNRLYF;CVMSASGGNQKFTF	TGTGCGGTGGATGACTATAACAGACTTTACTTT;TGTGTCATGAGTGCGTCTGGGGGTAACCAAAAGTTTACCTTT	TRAV43-4;TRAV9-5	;	TRAJ21;TRAJ13	TRAC;TRAC	CASSESFQADRTLHF;CASSQGATETQYF	TGTGCCAGCAGTGAATCATTCCAGGCCGATAGGACCTTGCACTTT;TGTGCCAGTTCCCAAGGGGCCACAGAAACTCAGTATTTC	TRBV16;TRBV3-2	;	TRBJ1-3;TRBJ2-3	TRBC;TRBC	2	2	extra_TRA_TRB
1	Normal_A_LN	1356	clonotype1356	clonotype1356_consensus_2652;clonotype1356_consensus_2651	1	0.000170039	CAVDGNNRLIW	TGTGCGGTGGATGGCAACAATCGGTTGATCTGG	TRAV43-4		TRAJ33	TRAC	CASSQEGRDEQYF	TGTGCCAGCAGCCAAGAGGGCAGGGACGAGCAGTATTTC	TRBV3-2		TRBJ2-6	TRBC	1	1	TRA_TRB_pair
1	Normal_A_LN	1357	clonotype1357	clonotype1357_consensus_2654;clonotype1357_consensus_2653	1	0.000170039	CAVDSFGQLTF	TGTGCGGTGGATTCCTTCGGCCAGCTCACATTC	TRAV43-1		TRAJ28	TRAC	CASSPNQNGEQHF	TGTGCCAGCAGCCCAAACCAGAACGGGGAGCAGCACTTT	TRBV3-1		TRBJ2-1	TRBC	1	1	TRA_TRB_pair
1	Normal_A_LN	1358	clonotype1358	clonotype1358_consensus_2656;clonotype1358_consensus_2655	1	0.000170039	CAVEGNYKYTF	TGTGCTGTGGAGGGAAACTACAAATACACCTTT	TRAV28		TRAJ40	TRAC	CASSLTLSDTQYF	TGTGCCAGCAGCCTTACACTAAGCGATACCCAGTACTTC	TRBV3-1		TRBJ2-5	TRBC	1	1	TRA_TRB_pair
1	Normal_A_LN	1359	clonotype1359	clonotype1359_consensus_2658;clonotype1359_consensus_2657	1	0.000170039	CAVDSTNNLVF	TGTGCGGTGGACAGCACCAATAATCTGGTGTTC	TRAV43-4		TRAJ16	TRAC	CAVRREGVGDFNF	TGCGCCGTACGGAGGGAGGGGGTTGGTGATTTTAACTTT	TRBV28		TRBJ1-2	TRBC	1	1	TRA_TRB_pair
1	Normal_A_LN	1360	clonotype1360	clonotype1360_consensus_2660;clonotype1360_consensus_2659	1	0.000170039	CAPFSEKIIF	TGTGCCCCCTTTTCGGAAAAAATCATCTTT	TRAV9-7		TRAJ30	TRAC	CASSPWGGRDFNF	TGTGCCAGCAGTCCCTGGGGCGGACGGGATTTTAACTTT	TRBV15		TRBJ1-2	TRBC	1	1	TRA_TRB_pair
1	Normal_A_LN	1361	clonotype1361	clonotype1361_consensus_2663;clonotype1361_consensus_2664;clonotype1361_consensus_2661;clonotype1361_consensus_2662	1	0.000170039	CALPGNARIFF;CAVESGGNYRLTF	TGTGCCCTCCCTGGCAACGCCAGAATCTTCTTT;TGTGCGGTGGAATCAGGAGGAAACTACAGACTTACATTT	TRAV9-6;TRAV43-1	;	TRAJ31;TRAJ6	TRAC;TRAC	CASSQTGSDTLHF;CGAPDDSGPVHNSPLYF	TGTGCCAGCAGCCAGACAGGGTCAGACACCTTGCACTTT;TGTGGTGCTCCGGACGATTCGGGCCCTGTGCATAACTCGCCCCTCTACTTT	TRBV26;TRBV20	;	TRBJ1-3;TRBJ1-6	TRBC;TRBC	2	2	extra_TRA_TRB
1	Normal_A_LN	1362	clonotype1362	clonotype1362_consensus_2666;clonotype1362_consensus_2665	1	0.000170039	TTDSAIYFCAVK	ACCACAGACTCAGCCATTTACTTCTGTGCGGTGAAG	TRAV22		TRAJ21	TRAC	CASSSGGWDTQYF	TGTGCCAGCAGTTCGGGGGGCTGGGATACCCAGTACTTC	TRBV26	TRBD1	TRBJ2-4	TRBC	1	1	TRA_TRB_pair
1	Normal_A_LN	1363	clonotype1363	clonotype1363_consensus_2668;clonotype1363_consensus_2669;clonotype1363_consensus_2667	1	0.000170039	CAADRDNARIFF;CGASARSGNYKYTF	TGTGCAGCAGACAGGGACAACGCCAGAATCTTCTTT;TGCGGAGCAAGTGCCCGCTCAGGAAACTACAAATACACCTTT	TRAV34;TRAV29	;	TRAJ31;TRAJ40	TRAC;TRAC	CASEQGNRGEQHF	TGTGCCAGCGAACAGGGGAATCGAGGGGAGCAGCACTTT	TRBV26		TRBJ2-1	TRBC	2	1	extra_TRA
1	Normal_A_LN	1364	clonotype1364	clonotype1364_consensus_2671;clonotype1364_consensus_2670	1	0.000170039	CALEDYYKFTF	TGTGCCCTGGAAGATTACTACAAATTCACATTT	TRAV9-9		TRAJ53	TRAC	CSTNPRTGEDYEQYF	TGCAGCACTAATCCTCGGACAGGGGAGGACTACGAGCAGTATTTC	TRBV29		TRBJ2-6	TRBC	1	1	TRA_TRB_pair
1	Normal_A_LN	1365	clonotype1365	clonotype1365_consensus_2673;clonotype1365_consensus_2672	1	0.000170039	CAPNKLTF	TGTGCTCCTAACAAGTTGACATTT	TRAV12		TRAJ50		CGAQSGGYNNEKLYF	TGTGGTGCCCAATCAGGGGGTTATAACAATGAAAAATTGTATTTT	TRBV20		TRBJ1-4	TRBC	1	1	TRA_TRB_pair
1	Normal_A_LN	1366	clonotype1366	clonotype1366_consensus_2675;clonotype1366_consensus_2674	1	0.000170039	CALSRSEKIIF	TGTGCCTTGAGTCGTTCGGAAAAAATCATCTTT	TRAV9-11		TRAJ30	TRAC	CGASMVQGNNSPLYF	TGTGGTGCGAGTATGGTACAGGGGAATAACTCGCCCCTCTACTTT	TRBV20	TRBD1	TRBJ1-6	TRBC	1	1	TRA_TRB_pair
1	Normal_A_LN	1367	clonotype1367	clonotype1367_consensus_2677;clonotype1367_consensus_2676	1	0.000170039	CALARSNNRLIW	TGTGCTCTGGCGAGGAGCAACAATCGGTTGATCTGG	TRAV28		TRAJ33	TRAC	CGASPGTGVQNTQYF	TGTGGTGCTAGCCCCGGGACCGGAGTTCAAAATACCCAGTACTTC	TRBV20		TRBJ2-5	TRBC	1	1	TRA_TRB_pair
1	Normal_A_LN	1368	clonotype1368	clonotype1368_consensus_2679;clonotype1368_consensus_2678	1	0.000170039	CALFQGGKLIF	TGTGCCCTGTTCCAGGGAGGAAAGCTTATCTTC	TRAV9-6		TRAJ23	TRAC	CGASVEVQGDVDFNF	TGTGGTGCTAGCGTCGAGGTACAGGGGGATGTGGATTTTAACTTT	TRBV20	TRBD1	TRBJ1-2	TRBC	1	1	TRA_TRB_pair
1	Normal_A_LN	1369	clonotype1369	clonotype1369_consensus_2681;clonotype1369_consensus_2680	1	0.000170039	CAVSDGNVGFKF	TGTGCGGTGTCCGATGGAAATGTGGGCTTCAAATTT	TRAV43-1		TRAJ9	TRAC	CGASPSTGGANTQYF	TGTGGTGCTAGTCCCAGTACAGGGGGCGCGAATACCCAGTACTTC	TRBV20	TRBD1	TRBJ2-5	TRBC	1	1	TRA_TRB_pair
1	Normal_A_LN	1370	clonotype1370	clonotype1370_consensus_2683;clonotype1370_consensus_2684;clonotype1370_consensus_2682	1	0.000170039	CAADDSNNRLIW;CALSDGNAGNRLTF	TGTGCAGCAGACGATAGCAACAATCGGTTGATCTGG;TGTGCCTTGAGTGATGGTAATGCAGGCAACAGGCTCACATTT	TRAV34;TRAV9-11	;	TRAJ33;TRAJ39	TRAC;TRAC	CGASPVTRVQYEQYF	TGTGGTGCTAGTCCTGTGACCCGAGTCCAATACGAGCAGTATTTC	TRBV20		TRBJ2-6	TRBC	2	1	extra_TRA
1	Normal_A_LN	1371	clonotype1371	clonotype1371_consensus_2686;clonotype1371_consensus_2685	1	0.000170039	CAARWDNYGLHF	TGTGCAGCTCGGTGGGATAACTATGGCCTTCACTTT	TRAV34		TRAJ43	TRAC	CGASPFRGSVYEQYF	TGTGGTGCTAGTCCTTTTCGGGGTTCGGTCTACGAGCAGTATTTC	TRBV20		TRBJ2-6	TRBC	1	1	TRA_TRB_pair
1	Normal_A_LN	1372	clonotype1372	clonotype1372_consensus_2688;clonotype1372_consensus_2687	1	0.000170039	CAVEGDNARIFF	TGTGCTGTGGAGGGGGACAACGCCAGAATCTTCTTT	TRAV28		TRAJ31	TRAC	CGARGPTGWSYEQYF	TGTGGTGCTCGCGGTCCGACGGGGTGGAGCTACGAGCAGTATTTC	TRBV20		TRBJ2-6	TRBC	1	1	TRA_TRB_pair
1	Normal_A_LN	1373	clonotype1373	clonotype1373_consensus_2690;clonotype1373_consensus_2689	1	0.000170039	CAVEDSSYNYIF	TGTGCGGTGGAGGATAGTAGTTACAACTACATTTTT	TRAV43-5		TRAJ20	TRAC	CGAATTDVGRYEQYF	TGTGGTGCTGCCACGACGGACGTTGGTCGCTACGAGCAGTATTTC	TRBV20		TRBJ2-6	TRBC	1	1	TRA_TRB_pair
1	Normal_A_LN	1374	clonotype1374	clonotype1374_consensus_2692;clonotype1374_consensus_2693;clonotype1374_consensus_2691	1	0.000170039	CAGEDTGYRWIF;CALRFRTGYQNLAF	TGTGCGGGGGAGGACACAGGCTATAGATGGATCTTT;TGTGCCCTACGATTTCGCACAGGCTATCAGAACCTTGCATTT	TRAV43-1;TRAV9-8	;	TRAJ12;TRAJ8	TRAC;	CADSYQQGYEQYF	TGTGCCGACAGTTACCAACAGGGCTACGAGCAGTATTTC	TRBV10		TRBJ2-6	TRBC	2	1	extra_TRA
1	Normal_A_LN	1375	clonotype1375	clonotype1375_consensus_2696;clonotype1375_consensus_2694;clonotype1375_consensus_2695	1	0.000170039	CAVDPPHNRLIW	TGTGCGGTGGACCCCCCCCACAATCGGTTGATCTGG	TRAV43-1		TRAJ33	TRAC	CADSYAAGSPLYF;CASSPEFTGIGSPLYF	TGTGCCGACAGTTATGCCGCGGGCTCGCCCCTCTACTTT;TGTGCCAGCAGCCCCGAATTTACAGGGATAGGCTCGCCCCTCTACTTT	TRBV10;TRBV3-1	;	TRBJ1-6;TRBJ1-6	TRBC;TRBC	1	2	extra_TRB
1	Normal_A_LN	1376	clonotype1376	clonotype1376_consensus_2698;clonotype1376_consensus_2699;clonotype1376_consensus_2697	1	0.000170039	CALTYLGAGNALTF;CAVDPKNVGFKF	TGTGCCCTGACCTACCTGGGGGCAGGAAATGCGTTGACTTTT;TGTGCGGTGGACCCGAAAAATGTGGGCTTCAAATTT	TRAV9-7;TRAV43-4	;	TRAJ15;TRAJ9	TRAC;TRAC	CAVFGGGQNTQYF	TGTGCCGTCTTCGGGGGGGGCCAAAATACCCAGTACTTC	TRBV10		TRBJ2-5	TRBC	2	1	extra_TRA
1	Normal_A_LN	1377	clonotype1377	clonotype1377_consensus_2701;clonotype1377_consensus_2700	1	0.000170039	TTDSAIYFCAPW	ACCACAGACTCAGCCATTTACTTCTGTGCGCCTTGG	TRAV22		TRAJ23	TRAC	CASSQNTGYEQYF	TGTGCCAGCAGTCAAAACACCGGCTACGAGCAGTATTTC	TRBV25		TRBJ2-6	TRBC	1	1	TRA_TRB_pair
1	Normal_A_LN	1378	clonotype1378	clonotype1378_consensus_2703;clonotype1378_consensus_2702	1	0.000170039	CAATTNNARIFF	TGTGCTGCGACTACCAACAACGCCAGAATCTTCTTT	TRAV8-2		TRAJ31	TRAC	CASSEAFAKGSAF	TGTGCCAGCAGTGAAGCATTTGCCAAGGGATCGGCCTTT	TRBV25		TRBJ1-2	TRBC	1	1	TRA_TRB_pair
1	Normal_A_LN	1379	clonotype1379	clonotype1379_consensus_2705;clonotype1379_consensus_2704	1	0.000170039	CAVEEVYQNFYF	TGTGCGGTGGAGGAAGTCTACCAGAACTTCTATTTT	TRAV43-4		TRAJ49	TRAC	CASSEFRGGGFNF	TGTGCCAGCAGTGAATTCCGTGGGGGCGGGTTTAACTTT	TRBV25		TRBJ1-2	TRBC	1	1	TRA_TRB_pair
1	Normal_A_LN	1380	clonotype1380	clonotype1380_consensus_2707;clonotype1380_consensus_2706	1	0.000170039	CACLDTNNLVF	TGTGCCTGTTTAGACACCAATAATCTGGTGTTC	TRAV9-6		TRAJ16	TRAC	CALSTGAFYDFNF	TGTGCCCTATCTACAGGGGCTTTTTATGATTTTAACTTT	TRBV25		TRBJ1-2	TRBC	1	1	TRA_TRB_pair
1	Normal_A_LN	1381	clonotype1381	clonotype1381_consensus_2709;clonotype1381_consensus_2708	1	0.000170039	CAMSEARALTF	TGTGCCATGAGTGAAGCCAGAGCACTCACTTTT	TRAV9-8		TRAJ5	TRAC	CAVDGGYNEKLYF	TGTGCCGTGGATGGGGGCTACAATGAAAAATTGTATTTT	TRBV25		TRBJ1-4	TRBC	1	1	TRA_TRB_pair
1	Normal_A_LN	1382	clonotype1382	clonotype1382_consensus_2711;clonotype1382_consensus_2712;clonotype1382_consensus_2710	1	0.000170039	CALSPWSGGNQKFTF;CAVKDTGYRWIF	TGTGCCTTGAGTCCCTGGTCTGGGGGTAACCAAAAGTTTACCTTT;TGTGCGGTTAAGGACACAGGCTATAGATGGATCTTT	TRAV9-11;TRAV43-4	;	TRAJ13;TRAJ12	TRAC;TRAC	CTCSRDGEQHF	TGCACCTGCAGTAGGGATGGGGAGCAGCACTTT	TRBV1		TRBJ2-1	TRBC	2	1	extra_TRA
1	Normal_A_LN	1383	clonotype1383	clonotype1383_consensus_2714;clonotype1383_consensus_2713	1	0.000170039	CAVGTANKLIF	TGTGCAGTAGGAACAGCTAACAAACTCATCTTT	TRAV21		TRAJ45	TRAC	CTCSLGNQFNF	TGCACCTGCAGTCTCGGCAATCAATTTAACTTT	TRBV1		TRBJ1-2	TRBC	1	1	TRA_TRB_pair
1	Normal_A_LN	1384	clonotype1384	clonotype1384_consensus_2717;clonotype1384_consensus_2718;clonotype1384_consensus_2715;clonotype1384_consensus_2716	1	0.000170039	CALSLSYNYIF;CAVSRGPGGNQKFTF	TGTGCCCTGAGCCTAAGTTACAACTACATTTTT;TGTGCAGTGAGCCGGGGCCCTGGGGGTAACCAAAAGTTTACCTTT	TRAV9-9;TRAV12	;	TRAJ20;TRAJ13	TRAC;TRAC	CASSEFRGPGTEVFF;CTCSTGETVFF	TGTGCCAGCAGTGAATTCAGGGGGCCGGGCACTGAAGTGTTCTTC;TGCACCTGCAGTACAGGGGAAACGGTGTTCTTC	TRBV16;TRBV1	TRBD1;TRBD1	TRBJ1-1;TRBJ1-1	TRBC;TRBC	2	2	extra_TRA_TRB
1	Normal_A_LN	1385	clonotype1385	clonotype1385_consensus_2720;clonotype1385_consensus_2719	1	0.000170039	CAVEAYYNRLYF	TGTGCGGTGGAGGCGTACTATAACAGACTTTACTTT	TRAV43-1		TRAJ21	TRAC	CASTEDGATQYF	TGTGCCAGCACCGAAGACGGGGCTACCCAGTACTTC	TRBV18		TRBJ2-5	TRBC	1	1	TRA_TRB_pair
1	Normal_A_LN	1386	clonotype1386	clonotype1386_consensus_2722;clonotype1386_consensus_2721	1	0.000170039	CVMSGNARIFF	TGTGTCATGTCGGGCAACGCCAGAATCTTCTTT	TRAV9-7		TRAJ31	TRAC	CASSLERYEQYF	TGTGCCAGCAGTCTCGAACGCTACGAGCAGTATTTC	TRBV7		TRBJ2-6	TRBC	1	1	TRA_TRB_pair
1	Normal_A_LN	1387	clonotype1387	clonotype1387_consensus_2724;clonotype1387_consensus_2723	1	0.000170039	CAVNTGNQNFYF	TGTGCGGTAAACACCGGTAACCAGAACTTCTATTTT	TRAV43-5		TRAJ49	TRAC	CASLEWGETQYF	TGTGCCAGCTTAGAGTGGGGAGAAACTCAGTATTTC	TRBV7		TRBJ2-3	TRBC	1	1	TRA_TRB_pair
1	Normal_A_LN	1388	clonotype1388	clonotype1388_consensus_2726;clonotype1388_consensus_2725	1	0.000170039	CAVDEDYNRLYF	TGTGCGGTGGACGAAGACTATAACAGACTTTACTTT	TRAV43-1		TRAJ21	TRAC	CASSQRGDGEQHF	TGTGCCAGCAGCCAAAGAGGGGATGGGGAGCAGCACTTT	TRBV5-2		TRBJ2-1	TRBC	1	1	TRA_TRB_pair
1	Normal_A_LN	1389	clonotype1389	clonotype1389_consensus_2728;clonotype1389_consensus_2727	1	0.000170039	CVPSNYNRLYF	TGTGTCCCTAGCAACTATAACAGACTTTACTTT	TRAV9-10		TRAJ21	TRAC	CASSPQVNTEVFF	TGTGCCAGCAGCCCACAGGTGAACACTGAAGTGTTCTTC	TRBV5-2		TRBJ1-1	TRBC	1	1	TRA_TRB_pair
1	Normal_A_LN	1390	clonotype1390	clonotype1390_consensus_2730;clonotype1390_consensus_2729	1	0.000170039	CAGGRAGNRLTF	TGTGCGGGGGGTCGGGCAGGCAACAGGCTCACATTT	TRAV43-1		TRAJ39	TRAC	CASSRAEAETQYF	TGTGCCAGCAGCCGGGCCGAAGCGGAAACTCAGTATTTC	TRBV5-2		TRBJ2-3	TRBC	1	1	TRA_TRB_pair
1	Normal_A_LN	1391	clonotype1391	clonotype1391_consensus_2732;clonotype1391_consensus_2731	1	0.000170039	CAMTPKNRLYF	TGTGCCATGACCCCGAAGAACAGACTTTACTTT	TRAV9-8		TRAJ21	TRAC	CASSLKEDTEVFF	TGTGCCAGCAGCTTGAAGGAGGACACTGAAGTGTTCTTC	TRBV5-2		TRBJ1-1	TRBC	1	1	TRA_TRB_pair
1	Normal_A_LN	1392	clonotype1392	clonotype1392_consensus_2734;clonotype1392_consensus_2733	1	0.000170039	CAVEEGNVGFKF	TGTGCGGTGGAGGAGGGAAATGTGGGCTTCAAATTT	TRAV43-1		TRAJ9	TRAC	CASSLQQDNTLHF	TGTGCCAGCAGCTTGCAACAGGACAACACCTTGCACTTT	TRBV5-2		TRBJ1-3	TRBC	1	1	TRA_TRB_pair
1	Normal_A_LN	1393	clonotype1393	clonotype1393_consensus_2736;clonotype1393_consensus_2735	1	0.000170039	CAVEPNNARIFF	TGTGCGGTGGAACCTAACAACGCCAGAATCTTCTTT	TRAV43-4		TRAJ31	TRAC	CASSLGDNSPLYF	TGTGCCAGCAGCCTAGGAGATAACTCGCCCCTCTACTTT	TRBV3-1		TRBJ1-6	TRBC	1	1	TRA_TRB_pair
1	Normal_A_LN	1394	clonotype1394	clonotype1394_consensus_2739;clonotype1394_consensus_2737;clonotype1394_consensus_2738	1	0.000170039	CAANSDIGKLIF	TGTGCTGCGAATAGTGACATAGGAAAACTCATCTTT	TRAV8-2		TRAJ37	TRAC	CASEDGVARYEQYF;CASSGGDNSPLYF	TGTGCCAGCGAGGACGGGGTTGCGCGCTACGAGCAGTATTTC;TGTGCTAGCAGCGGGGGCGATAACTCGCCCCTCTACTTT	TRBV7;TRBV4-4	;	TRBJ2-6;TRBJ1-6	TRBC;TRBC	1	2	extra_TRB
1	Normal_A_LN	1395	clonotype1395	clonotype1395_consensus_2741;clonotype1395_consensus_2740	1	0.000170039	CAVEGGNYGLHF	TGTGCTGTGGAAGGGGGGAACTATGGCCTTCACTTT	TRAV28		TRAJ43	TRAC	CATSTGGNSPLYF	TGTGCCACTAGTACAGGGGGTAACTCGCCCCTCTACTTT	TRBV24	TRBD1	TRBJ1-6	TRBC	1	1	TRA_TRB_pair
1	Normal_A_LN	1396	clonotype1396	clonotype1396_consensus_2743;clonotype1396_consensus_2742	1	0.000170039	CAADQDYNRLYF	TGTGCGGCCGATCAAGACTATAACAGACTTTACTTT	TRAV43-4		TRAJ21	TRAC	CASSDSKDADFNF	TGTGCCAGCAGCGATTCAAAGGACGCGGATTTTAACTTT	TRBV24		TRBJ1-2	TRBC	1	1	TRA_TRB_pair
1	Normal_A_LN	1397	clonotype1397	clonotype1397_consensus_2745;clonotype1397_consensus_2744	1	0.000170039	CAADIGNQNFYF	TGTGCAGCAGACATCGGTAACCAGAACTTCTATTTT	TRAV34		TRAJ49	TRAC	CATCTGFAKTQYF	TGCGCCACCTGTACAGGGTTTGCGAAAACTCAGTATTTC	TRBV28		TRBJ2-3	TRBC	1	1	TRA_TRB_pair
1	Normal_A_LN	1398	clonotype1398	clonotype1398_consensus_2747;clonotype1398_consensus_2746	1	0.000170039	CALSEMGKLTF	TGTGCCCTGAGTGAAATGGGCAAACTCACATTT	TRAV9-7		TRAJ2	TRAC	CASTGTGTETQYF	TGCGCCAGTACCGGTACAGGGACAGAAACTCAGTATTTC	TRBV28	TRBD1	TRBJ2-3	TRBC	1	1	TRA_TRB_pair
1	Normal_A_LN	1399	clonotype1399	clonotype1399_consensus_2749;clonotype1399_consensus_2748	1	0.000170039	CALFSSYNYIF	TGTGCCCTATTTAGTAGTTACAACTACATTTTT	TRAV9-6		TRAJ20	TRAC	CASSPTGDHEQYF	TGCGCCAGTAGTCCAACAGGGGACCACGAGCAGTATTTC	TRBV28		TRBJ2-6	TRBC	1	1	TRA_TRB_pair
1	Normal_A_LN	1400	clonotype1400	clonotype1400_consensus_2751;clonotype1400_consensus_2750	1	0.000170039	CAANYGSNNLIF	TGTGCTGCTAACTATGGAAGCAACAACTTAATCTTT	TRAV28		TRAJ48	TRAC	CASSSVENEKLYF	TGCGCCAGTAGTTCGGTAGAGAATGAAAAATTGTATTTT	TRBV28		TRBJ1-4	TRBC	1	1	TRA_TRB_pair
1	Normal_A_LN	1401	clonotype1401	clonotype1401_consensus_2753;clonotype1401_consensus_2752	1	0.000170039	CALSDNYGLHF	TGTGCCCTGAGTGATAACTATGGCCTTCACTTT	TRAV9-5		TRAJ43	TRAC	CASSWGSNSPLYF	TGCGCCAGTAGTTGGGGGTCAAACTCGCCCCTCTACTTT	TRBV28		TRBJ1-6	TRBC	1	1	TRA_TRB_pair
1	Normal_A_LN	1402	clonotype1402	clonotype1402_consensus_2755;clonotype1402_consensus_2754	1	0.000170039	CALSDNYGLHF	TGTGCCCTGAGTGATAACTATGGCCTTCACTTT	TRAV9-7		TRAJ43	TRAC	CASSWGSNSPLYF	TGCGCCAGTAGTTGGGGGTCAAACTCGCCCCTCTACTTT	TRBV28		TRBJ1-6	TRBC	1	1	TRA_TRB_pair
1	Normal_A_LN	1403	clonotype1403	clonotype1403_consensus_2757;clonotype1403_consensus_2756	1	0.000170039	CAVESNYNRLYF	TGTGCGGTGGAAAGCAACTATAACAGACTTTACTTT	TRAV43-4		TRAJ21	TRAC	CASMNEGTEKLYF	TGCGCCAGTATGAATGAGGGTACGGAAAAATTGTATTTT	TRBV28		TRBJ1-4	TRBC	1	1	TRA_TRB_pair
1	Normal_A_LN	1404	clonotype1404	clonotype1404_consensus_2759;clonotype1404_consensus_2758	1	0.000170039	CALRDNARIFF	TGTGCCCTGAGAGACAACGCCAGAATCTTCTTT	TRAV9-9		TRAJ31	TRAC	CATKTVSLREQYF	TGTGCCACAAAGACGGTCTCCCTTCGGGAGCAGTATTTC	TRBV15		TRBJ2-6	TRBC	1	1	TRA_TRB_pair
1	Normal_A_LN	1405	clonotype1405	clonotype1405_consensus_2761;clonotype1405_consensus_2760	1	0.000170039	CVMILIGKLIF	TGTGTCATGATCCTCATAGGAAAACTCATCTTT	TRAV9-10		TRAJ37	TRAC	CASRLISGGTQYF	TGTGCCAGCAGACTCATATCAGGGGGAACTCAGTATTTC	TRBV15		TRBJ2-3	TRBC	1	1	TRA_TRB_pair
1	Normal_A_LN	1406	clonotype1406	clonotype1406_consensus_2763;clonotype1406_consensus_2764;clonotype1406_consensus_2762	1	0.000170039	CAPGNNARIFF;CAVETGVGSQLTF	TGTGCCCCGGGTAACAACGCCAGAATCTTCTTT;TGTGCGGTCGAGACTGGGGTTGGTAGCCAGCTCACATTC	TRAV9-11;TRAV43-4	;	TRAJ31;TRAJ28	TRAC;TRAC	CASSVGGKSPLYF	TGTGCCAGCAGCGTCGGGGGTAAATCGCCCCTCTACTTT	TRBV15		TRBJ1-6	TRBC	2	1	extra_TRA
1	Normal_A_LN	1407	clonotype1407	clonotype1407_consensus_2766;clonotype1407_consensus_2765	1	0.000170039	CARENYNRLYF	TGTGCCCGTGAAAACTATAACAGACTTTACTTT	TRAV9-11		TRAJ21	TRAC	CAIRYRGENTLHF	TGTGCCATCCGGTACAGGGGAGAGAACACCTTGCACTTT	TRBV15	TRBD1	TRBJ1-3	TRBC	1	1	TRA_TRB_pair
1	Normal_A_LN	1408	clonotype1408	clonotype1408_consensus_2768;clonotype1408_consensus_2767	1	0.000170039	CAVVGTANKLIF	TGTGCGGTAGTAGGAACAGCTAACAAACTCATCTTT	TRAV43-4		TRAJ45	TRAC	CATDTGSGDFNF	TGTGCCACCGACACAGGGTCTGGGGATTTTAACTTT	TRBV16		TRBJ1-2	TRBC	1	1	TRA_TRB_pair
1	Normal_A_LN	1409	clonotype1409	clonotype1409_consensus_2770;clonotype1409_consensus_2769	1	0.000170039	CAVEAYGNNLVF	TGTGCGGTGGAGGCCTATGGCAATAATCTGGTGTTC	TRAV43-1		TRAJ16	TRAC	CASSKTNSDFNF	TGTGCCAGCAGTAAGACAAACTCTGATTTTAACTTT	TRBV16		TRBJ1-2	TRBC	1	1	TRA_TRB_pair
1	Normal_A_LN	1410	clonotype1410	clonotype1410_consensus_2772;clonotype1410_consensus_2771	1	0.000170039	CVMSVNYNRLYF	TGTGTCATGAGCGTCAACTATAACAGACTTTACTTT	TRAV9-10		TRAJ21	TRAC	CASKEGGTETQYF	TGTGCCAGCAAGGAAGGAGGGACAGAAACTCAGTATTTC	TRBV26		TRBJ2-3	TRBC	1	1	TRA_TRB_pair
1	Normal_A_LN	1411	clonotype1411	clonotype1411_consensus_2774;clonotype1411_consensus_2773	1	0.000170039	CAVGLSNNDRLFF	TGTGCGGTGGGGTTGAGCAACAATGACAGACTCTTCTTT	TRAV43-1		TRAJ34	TRAC	CASTDPKNTEVFF	TGTGCCAGCACTGACCCGAAGAACACTGAAGTGTTCTTC	TRBV26		TRBJ1-1	TRBC	1	1	TRA_TRB_pair
1	Normal_A_LN	1412	clonotype1412	clonotype1412_consensus_2776;clonotype1412_consensus_2775	1	0.000170039	CAFRGQGFSFIF	TGTGCCTTCCGAGGACAAGGCTTCTCTTTTATATTT	TRAV9-11		TRAJ25	TRAC	CASSRTGYGEQHF	TGTGCCAGCAGCCGCACAGGATATGGGGAGCAGCACTTT	TRBV26		TRBJ2-1	TRBC	1	1	TRA_TRB_pair
1	Normal_A_LN	1413	clonotype1413	clonotype1413_consensus_2778;clonotype1413_consensus_2777	1	0.000170039	CALIYNYNRLYF	TGTGCCCTGATATACAACTATAACAGACTTTACTTT	TRAV9-9		TRAJ21	TRAC	CASRGGSNSPLYF	TGTGCCAGCAGGGGGGGGTCGAACTCGCCCCTCTACTTT	TRBV26		TRBJ1-6	TRBC	1	1	TRA_TRB_pair
1	Normal_A_LN	1414	clonotype1414	clonotype1414_consensus_2780;clonotype1414_consensus_2779	1	0.000170039	CAASMYNYNRLYF	TGTGCGGCGAGTATGTACAACTATAACAGACTTTACTTT	TRAV43-1		TRAJ21	TRAC	CASSLTGSREQHF	TGTGCCAGCAGTCTTACAGGGTCGAGGGAGCAGCACTTT	TRBV26	TRBD1	TRBJ2-1	TRBC	1	1	TRA_TRB_pair
1	Normal_A_LN	1415	clonotype1415	clonotype1415_consensus_2782;clonotype1415_consensus_2781	1	0.000170039	CALRSSTNNLVF	TGTGCCCTGAGATCAAGCACCAATAATCTGGTGTTC	TRAV9-6		TRAJ16	TRAC	CASSLTGTYEQYF	TGTGCCAGCAGTTTAACAGGAACCTACGAGCAGTATTTC	TRBV26		TRBJ2-6	TRBC	1	1	TRA_TRB_pair
1	Normal_A_LN	1416	clonotype1416	clonotype1416_consensus_2784;clonotype1416_consensus_2785;clonotype1416_consensus_2783	1	0.000170039	CAGEVPNYGSNNLIF;CAPRYSGNYKYTF	TGTGCGGGGGAGGTCCCTAACTATGGAAGCAACAACTTAATCTTT;TGTGCGCCCAGATACTCAGGAAACTACAAATACACCTTT	TRAV43-1;TRAV43-1	;	TRAJ48;TRAJ40	TRAC;TRAC	CASAVQPGDEQYF	TGTGCCAGCGCGGTACAGCCGGGGGACGAGCAGTATTTC	TRBV26	TRBD1	TRBJ2-6	TRBC	2	1	extra_TRA
1	Normal_A_LN	1417	clonotype1417	clonotype1417_consensus_2787;clonotype1417_consensus_2786	1	0.000170039	CAVRSDSSYNYIF	TGTGCTGTGCGGAGTGATAGTAGTTACAACTACATTTTT	TRAV28		TRAJ20	TRAC	CSTTYRGVLPGEQHF	TGCAGCACTACGTACAGGGGCGTTCTTCCGGGGGAGCAGCACTTT	TRBV29	TRBD1	TRBJ2-1	TRBC	1	1	TRA_TRB_pair
1	Normal_A_LN	1418	clonotype1418	clonotype1418_consensus_2789;clonotype1418_consensus_2788	1	0.000170039	CAPFSGNYKYTF	TGTGCCCCCTTCTCAGGAAACTACAAATACACCTTT	TRAV9-9		TRAJ40	TRAC	CGANTGTGNNSPLYF	TGTGGTGCCAATACCGGTACAGGAAATAACTCGCCCCTCTACTTT	TRBV20		TRBJ1-6	TRBC	1	1	TRA_TRB_pair
1	Normal_A_LN	1419	clonotype1419	clonotype1419_consensus_2791;clonotype1419_consensus_2790	1	0.000170039	CAPANNNARIFF	TGTGCCCCCGCCAATAACAACGCCAGAATCTTCTTT	TRAV9-6		TRAJ31	TRAC	CGASRLGDPGGEQHF	TGTGGTGCTAGTAGACTGGGGGACCCAGGGGGGGAGCAGCACTTT	TRBV20		TRBJ2-1	TRBC	1	1	TRA_TRB_pair
1	Normal_A_LN	1420	clonotype1420	clonotype1420_consensus_2793;clonotype1420_consensus_2792	1	0.000170039	CVIPNAGNRLTF	TGTGTCATCCCAAATGCAGGCAACAGGCTCACATTT	TRAV9-7		TRAJ39	TRAC	CGASHGDDIGETQYF	TGTGGTGCTAGTCACGGGGACGATATAGGGGAAACTCAGTATTTC	TRBV20		TRBJ2-3	TRBC	1	1	TRA_TRB_pair
1	Normal_A_LN	1421	clonotype1421	clonotype1421_consensus_2795;clonotype1421_consensus_2794	1	0.000170039	CAVEGGAGNALTF	TGTGCGGTGGAAGGAGGGGCAGGAAATGCGTTGACTTTT	TRAV43-1		TRAJ15	TRAC	CGASLANRGNGEQHF	TGTGGTGCTAGTCTTGCGAACAGGGGGAATGGGGAGCAGCACTTT	TRBV20		TRBJ2-1	TRBC	1	1	TRA_TRB_pair
1	Normal_A_LN	1422	clonotype1422	clonotype1422_consensus_2797;clonotype1422_consensus_2796	1	0.000170039	CALSFNYNRLYF	TGTGCCCTGAGTTTTAACTATAACAGACTTTACTTT	TRAV9-7		TRAJ21	TRAC	CGAPSMRYRSGDFNF	TGTGGTGCTCCCTCGATGCGGTACAGGTCAGGAGATTTTAACTTT	TRBV20		TRBJ1-2	TRBC	1	1	TRA_TRB_pair
1	Normal_A_LN	1423	clonotype1423	clonotype1423_consensus_2799;clonotype1423_consensus_2798	1	0.000170039	CAANTGNQNFYF	TGTGCCGCGAACACCGGTAACCAGAACTTCTATTTT	TRAV21		TRAJ49	TRAC	CGALRTGGLYGEQHF	TGTGGTGCTCTACGAACTGGGGGACTCTATGGGGAGCAGCACTTT	TRBV20	TRBD2	TRBJ2-1	TRBC	1	1	TRA_TRB_pair
1	Normal_A_LN	1424	clonotype1424	clonotype1424_consensus_2801;clonotype1424_consensus_2802;clonotype1424_consensus_2800	1	0.000170039	CAVPNQGGKLIF;CAVPRYMSNYGSNNLIF	TGTGCAGTCCCTAACCAGGGAGGAAAGCTTATCTTC;TGTGCAGTACCGCGCTACATGTCTAACTATGGAAGCAACAACTTAATCTTT	TRAV21;TRAV21	;	TRAJ23;TRAJ48	TRAC;TRAC	CGAGLGTGVSNTQYF	TGTGGTGCTGGACTAGGTACAGGGGTGTCAAATACCCAGTACTTC	TRBV20	TRBD1	TRBJ2-5	TRBC	2	1	extra_TRA
1	Normal_A_LN	1425	clonotype1425	clonotype1425_consensus_2804;clonotype1425_consensus_2803	1	0.000170039	CAADNTNTGKLTF	TGTGCTGCGGATAACACCAACACAGGCAAATTAACCTTT	TRAV28		TRAJ27	TRAC	CGAGNSRISNQAQHF	TGTGGTGCTGGGAACAGCAGGATAAGCAACCAGGCACAGCACTTT	TRBV20		TRBJ1-5	TRBC	1	1	TRA_TRB_pair
1	Normal_A_LN	1426	clonotype1426	clonotype1426_consensus_2806;clonotype1426_consensus_2807;clonotype1426_consensus_2805	1	0.000170039	CAPNSDNRYSLNF;CAVRRNYNRLYF	TGTGCCCCTAACTCAGACAACAGGTATAGCCTCAATTTT;TGTGCAGTAAGACGGAACTATAACAGACTTTACTTT	TRAV9-5;TRAV21	;	TRAJ41;TRAJ21	TRAC;TRAC	CADTYRGRGDFNF	TGTGCCGACACCTACAGGGGGCGCGGTGATTTTAACTTT	TRBV10	TRBD1	TRBJ1-2	TRBC	2	1	extra_TRA
1	Normal_A_LN	1427	clonotype1427	clonotype1427_consensus_2809;clonotype1427_consensus_2808	1	0.000170039	CALRVGYNRLYF	TGTGCCCTGAGAGTGGGCTATAACAGACTTTACTTT	TRAV9-9		TRAJ21	TRAC	CADSYSGSGEQHF	TGTGCCGACAGTTACAGCGGGTCGGGGGAGCAGCACTTT	TRBV10	TRBD1	TRBJ2-1	TRBC	1	1	TRA_TRB_pair
1	Normal_A_LN	1428	clonotype1428	clonotype1428_consensus_2811;clonotype1428_consensus_2810	1	0.000170039	CAVEADNRYSLNF	TGTGCGGTGGAGGCTGACAACAGGTATAGCCTCAATTTT	TRAV43-1		TRAJ41	TRAC	CADSLQGADTQYF	TGTGCCGACAGTTTACAGGGGGCAGATACCCAGTACTTC	TRBV10	TRBD1	TRBJ2-5	TRBC	1	1	TRA_TRB_pair
1	Normal_A_LN	1429	clonotype1429	clonotype1429_consensus_2813;clonotype1429_consensus_2812	1	0.000170039	CAADVPSNNRLIW	TGTGCAGCAGACGTCCCGAGCAACAATCGGTTGATCTGG	TRAV34		TRAJ33	TRAC	CADSTTGATEVFF	TGTGCCGACTCAACTACAGGGGCCACTGAAGTGTTCTTC	TRBV10	TRBD1	TRBJ1-1	TRBC	1	1	TRA_TRB_pair
1	Normal_A_LN	1430	clonotype1430	clonotype1430_consensus_2816;clonotype1430_consensus_2817;clonotype1430_consensus_2814;clonotype1430_consensus_2815	1	0.000170039	CALNYNQGGKLIF;CAVEVGNYNRLYF	TGTGCCCTGAATTATAACCAGGGAGGAAAGCTTATCTTC;TGTGCGGTGGAGGTAGGGAACTATAACAGACTTTACTTT	TRAV9-6;TRAV43-4	;	TRAJ23;TRAJ21	TRAC;TRAC	CAGSTGGSGEQHF;CGAETPTGDYNSPLYF	TGTGCCGGCTCTACAGGGGGCTCGGGGGAGCAGCACTTT;TGTGGTGCCGAAACTCCGACTGGGGACTATAACTCGCCCCTCTACTTT	TRBV10;TRBV20	TRBD1;	TRBJ2-1;TRBJ1-6	TRBC;TRBC	2	2	extra_TRA_TRB
1	Normal_A_LN	1431	clonotype1431	clonotype1431_consensus_2819;clonotype1431_consensus_2818	1	0.000170039	CVRTSSTNNLVF	TGTGTTCGCACATCAAGCACCAATAATCTGGTGTTC	TRAV9-5		TRAJ16	TRAC	CASTGTARYEQYF	TGTGCCAGCACCGGTACAGCCCGCTACGAGCAGTATTTC	TRBV25	TRBD1	TRBJ2-6	TRBC	1	1	TRA_TRB_pair
1	Normal_A_LN	1432	clonotype1432	clonotype1432_consensus_2822;clonotype1432_consensus_2823;clonotype1432_consensus_2820;clonotype1432_consensus_2821	1	0.000170039	CAAEGSGSQKLVF;CADDRNNNARIFF	TGTGCAGCAGAGGGGAGTGGCAGCCAAAAGTTGGTGTTT;TGTGCAGACGATCGGAATAACAACGCCAGAATCTTCTTT	TRAV34;TRAV34	;	TRAJ54;TRAJ31	TRAC;TRAC	CASRDRVYGEQHF;CASSTGRVNQAQHF	TGTGCCAGCAGGGACAGGGTATATGGGGAGCAGCACTTT;TGTGCCAGCAGTACAGGGAGGGTCAACCAGGCACAGCACTTT	TRBV25;TRBV15	;TRBD1	TRBJ2-1;TRBJ1-5	TRBC;TRBC	2	2	extra_TRA_TRB
1	Normal_A_LN	1433	clonotype1433	clonotype1433_consensus_2825;clonotype1433_consensus_2824	1	0.000170039	CAASGNNNYGLHF	TGTGCTGCGAGTGGCAATAATAACTATGGCCTTCACTTT	TRAV8-2		TRAJ43	TRAC	CASSLIDYGEQHF	TGTGCCAGCAGTCTAATAGATTATGGGGAGCAGCACTTT	TRBV25		TRBJ2-1	TRBC	1	1	TRA_TRB_pair
1	Normal_A_LN	1434	clonotype1434	clonotype1434_consensus_2827;clonotype1434_consensus_2826	1	0.000170039	CATWEGYQNLAF	TGTGCCACCTGGGAAGGCTATCAGAACCTTGCATTT	TRAV9-8		TRAJ8	TRAC	CASSEPSGDEQYF	TGTGCCAGCAGTGAACCTTCGGGTGACGAGCAGTATTTC	TRBV25		TRBJ2-6	TRBC	1	1	TRA_TRB_pair
1	Normal_A_LN	1435	clonotype1435	clonotype1435_consensus_2829;clonotype1435_consensus_2828	1	0.000170039	CAVFWSNARIFF	TGTGCAGTATTCTGGAGCAACGCCAGAATCTTCTTT	TRAV21		TRAJ31	TRAC	CASSDLVLDTQYF	TGTGCCAGCAGTGACCTAGTTTTAGATACCCAGTACTTC	TRBV25		TRBJ2-5	TRBC	1	1	TRA_TRB_pair
1	Normal_A_LN	1436	clonotype1436	clonotype1436_consensus_2831;clonotype1436_consensus_2830	1	0.000170039	CAIRGSNNRLIW	TGTGCCATTCGGGGTAGCAACAATCGGTTGATCTGG	TRAV9-8		TRAJ33	TRAC	CASSAANLYDFNF	TGTGCCAGCAGTGCGGCAAATCTATATGATTTTAACTTT	TRBV25		TRBJ1-2	TRBC	1	1	TRA_TRB_pair
1	Normal_A_LN	1437	clonotype1437	clonotype1437_consensus_2833;clonotype1437_consensus_2832	1	0.000170039	CASSNNAGNRLTF	TGTGCGTCCTCGAATAATGCAGGCAACAGGCTCACATTT	TRAV43-5		TRAJ39	TRAC	CASSVEAGGQLYF	TGTGCCAGCAGTGTGGAGGCCGGGGGGCAGCTGTACTTC	TRBV25		TRBJ2-2	TRBC	1	1	TRA_TRB_pair
1	Normal_A_LN	1438	clonotype1438	clonotype1438_consensus_2835;clonotype1438_consensus_2834	1	0.000170039	CALREDIGKLIF	TGTGCCCTGAGAGAGGACATAGGAAAACTCATCTTT	TRAV9-9		TRAJ37	TRAC	CASSVRGTNTQYF	TGTGCCAGCAGTGTTAGAGGGACAAATACCCAGTACTTC	TRBV25		TRBJ2-5	TRBC	1	1	TRA_TRB_pair
1	Normal_A_LN	1439	clonotype1439	clonotype1439_consensus_2837;clonotype1439_consensus_2836	1	0.000170039	CALGRPDNRLYF	TGTGCCCTGGGAAGACCTGATAACAGACTTTACTTT	TRAV9-9		TRAJ21	TRAC	CASGVGLTETQYF	TGTGCCAGCGGGGTAGGACTCACAGAAACTCAGTATTTC	TRBV25		TRBJ2-3	TRBC	1	1	TRA_TRB_pair
1	Normal_A_LN	1440	clonotype1440	clonotype1440_consensus_2839;clonotype1440_consensus_2838	1	0.000170039	CAVESSLGYNYIF	TGTGCGGTGGAGTCTAGTTTGGGTTACAACTACATTTTT	TRAV43-4		TRAJ20	TRAC	CTCSKGPRVFF	TGCACCTGCAGTAAAGGGCCCCGAGTGTTCTTC	TRBV1		TRBJ1-1	TRBC	1	1	TRA_TRB_pair
1	Normal_A_LN	1441	clonotype1441	clonotype1441_consensus_2841;clonotype1441_consensus_2840	1	0.000170039	CALTALDNRLIW	TGTGCCTTGACCGCCCTCGACAATCGGTTGATCTGG	TRAV9-11		TRAJ33	TRAC	CASTEPRDTQYF	TGTGCCAGCACCGAACCGCGGGATACCCAGTACTTC	TRBV18		TRBJ2-5	TRBC	1	1	TRA_TRB_pair
1	Normal_A_LN	1442	clonotype1442	clonotype1442_consensus_2843;clonotype1442_consensus_2844;clonotype1442_consensus_2842	1	0.000170039	CALSDSSYNYIF;CALSPLVNIGNNRKLIW	TGTGCCCTGAGTGATAGTAGTTACAACTACATTTTT;TGTGCCCTGAGTCCCCTGGTCAATATTGGCAACAACCGTAAGCTGATTTGG	TRAV9-7;TRAV9-7	;	TRAJ20;TRAJ38	TRAC;TRAC	CASSLSTDTLHF	TGTGCCAGCAGTCTTAGTACAGACACCTTGCACTTT	TRBV7		TRBJ1-3	TRBC	2	1	extra_TRA
1	Normal_A_LN	1443	clonotype1443	clonotype1443_consensus_2846;clonotype1443_consensus_2845	1	0.000170039	TTDSAIYFCAVKL	ACCACAGACTCAGCCATTTACTTCTGTGCGGTGAAGCTA	TRAV22		TRAJ33	TRAC	CASSQGNNDFNF	TGTGCCAGCAGTCAGGGGAACAATGATTTTAACTTT	TRBV7		TRBJ1-2	TRBC	1	1	TRA_TRB_pair
1	Normal_A_LN	1444	clonotype1444	clonotype1444_consensus_2848;clonotype1444_consensus_2847	1	0.000170039	CAVDRASSNKLTF	TGTGCTGTGGACAGAGCCTCTTCCAACAAGTTGACATTT	TRAV28		TRAJ50	TRAC	CASSRYSDDFNF	TGTGCCAGCAGTCGGTACAGCGATGATTTTAACTTT	TRBV7		TRBJ1-2	TRBC	1	1	TRA_TRB_pair
1	Normal_A_LN	1445	clonotype1445	clonotype1445_consensus_2850;clonotype1445_consensus_2849	1	0.000170039	CAVGASGNYKYTF	TGTGCGGTGGGGGCCTCAGGAAACTACAAATACACCTTT	TRAV43-4		TRAJ40	TRAC	CASSPPSGDEQYF	TGTGCCAGCAGCCCTCCGTCAGGCGACGAGCAGTATTTC	TRBV5-2		TRBJ2-6	TRBC	1	1	TRA_TRB_pair
1	Normal_A_LN	1446	clonotype1446	clonotype1446_consensus_2852;clonotype1446_consensus_2851	1	0.000170039	CAPRANSGRDLIF	TGTGCGCCGAGGGCTAACTCTGGCAGGGATTTGATCTTC	TRAV43-4		TRAJ26	TRAC	CASSSDTGDDFNF	TGTGCCAGCAGCTCAGATACAGGGGATGATTTTAACTTT	TRBV5-2	TRBD1	TRBJ1-2	TRBC	1	1	TRA_TRB_pair
1	Normal_A_LN	1447	clonotype1447	clonotype1447_consensus_2854;clonotype1447_consensus_2853	1	0.000170039	CAVRLSSTNNLVF	TGTGCGGTCCGTTTATCAAGCACCAATAATCTGGTGTTC	TRAV43-5		TRAJ16	TRAC	CASSLDVMGEQYF	TGTGCCAGCAGCTTGGATGTTATGGGCGAGCAGTATTTC	TRBV5-2		TRBJ2-6	TRBC	1	1	TRA_TRB_pair
1	Normal_A_LN	1448	clonotype1448	clonotype1448_consensus_2856;clonotype1448_consensus_2855	1	0.000170039	CAAEPAGNYKYTF	TGTGCGGCGGAGCCGGCAGGAAACTACAAATACACCTTT	TRAV43-5		TRAJ40	TRAC	CASAREGDYEQYF	TGTGCCAGTGCGAGGGAGGGGGACTACGAGCAGTATTTC	TRBV5-2		TRBJ2-6	TRBC	1	1	TRA_TRB_pair
1	Normal_A_LN	1449	clonotype1449	clonotype1449_consensus_2858;clonotype1449_consensus_2857	1	0.000170039	CAPHSNNDRLFF	TGTGCCCCCCACAGCAACAATGACAGACTCTTCTTT	TRAV9-6		TRAJ34	TRAC	CASSLQGRNTLHF	TGTGCCAGCAGCCTACAGGGAAGGAACACCTTGCACTTT	TRBV5-2		TRBJ1-3	TRBC	1	1	TRA_TRB_pair
1	Normal_A_LN	1450	clonotype1450	clonotype1450_consensus_2860;clonotype1450_consensus_2859	1	0.000170039	CAARRPSSNKLTF	TGTGCAGCCAGACGTCCCTCTTCCAACAAGTTGACATTT	TRAV34		TRAJ50	TRAC	CASSQQGTGQLYF	TGTGCCAGCAGCCAACAAGGGACGGGGCAGCTGTACTTC	TRBV3-2		TRBJ2-2	TRBC	1	1	TRA_TRB_pair
1	Normal_A_LN	1451	clonotype1451	clonotype1451_consensus_2862;clonotype1451_consensus_2861	1	0.000170039	CAVFSGGNQKFTF	TGTGCGGTCTTTTCTGGGGGTAACCAAAAGTTTACCTTT	TRAV43-4		TRAJ13	TRAC	CASSQHSLSDFNF	TGTGCCAGCAGCCAGCACAGCCTGAGTGATTTTAACTTT	TRBV3-2		TRBJ1-2	TRBC	1	1	TRA_TRB_pair
1	Normal_A_LN	1452	clonotype1452	clonotype1452_consensus_2864;clonotype1452_consensus_2863	1	0.000170039	CAPNTNTGKLTF	TGTGCCCCCAACACCAACACAGGCAAATTAACCTTT	TRAV9-6		TRAJ27	TRAC	CASSLGPSYDFNF	TGTGCCAGCAGCTTAGGACCGAGTTATGATTTTAACTTT	TRBV3-2		TRBJ1-2	TRBC	1	1	TRA_TRB_pair
1	Normal_A_LN	1453	clonotype1453	clonotype1453_consensus_2866;clonotype1453_consensus_2865	1	0.000170039	CAADMDSNNRLIW	TGTGCAGCAGACATGGATAGCAACAATCGGTTGATCTGG	TRAV34		TRAJ33	TRAC	CASSQHSTETQYF	TGTGCCAGCAGTCAACATAGCACAGAAACTCAGTATTTC	TRBV3-2		TRBJ2-3	TRBC	1	1	TRA_TRB_pair
1	Normal_A_LN	1454	clonotype1454	clonotype1454_consensus_2868;clonotype1454_consensus_2867	1	0.000170039	CAVVYNQGGKLIF	TGTGCGGTGGTGTATAACCAGGGAGGAAAGCTTATCTTC	TRAV43-4		TRAJ23	TRAC	CASSLQGGNTLHF	TGTGCCAGCAGTCTACAAGGGGGAAACACCTTGCACTTT	TRBV3-2		TRBJ1-3	TRBC	1	1	TRA_TRB_pair
1	Normal_A_LN	1455	clonotype1455	clonotype1455_consensus_2870;clonotype1455_consensus_2871;clonotype1455_consensus_2869	1	0.000170039	CALRDEGGKLIF;CGALVGTANKLIF	TGTGCCCTGAGAGATGAGGGAGGAAAGCTTATCTTC;TGCGGAGCGCTGGTAGGAACAGCTAACAAACTCATCTTT	TRAV9-6;TRAV29	;	TRAJ23;TRAJ45	TRAC;TRAC	CASELRGAGEQHF	TGTGCCAGCGAACTGAGGGGGGCGGGGGAGCAGCACTTT	TRBV3-2		TRBJ2-1	TRBC	2	1	extra_TRA
1	Normal_A_LN	1456	clonotype1456	clonotype1456_consensus_2873;clonotype1456_consensus_2874;clonotype1456_consensus_2872	1	0.000170039	CALARNNDRLFF;CALNLGNQKFTF	TGTGCCCTGGCCCGCAACAATGACAGACTCTTCTTT;TGTGCCTTGAATCTGGGTAACCAAAAGTTTACCTTT	TRAV9-6;TRAV9-11	;	TRAJ34;TRAJ13	TRAC;TRAC	CASSQDIDYEQYF	TGTGCCAGCAGCCAAGATATTGACTACGAGCAGTATTTC	TRBV3-2		TRBJ2-6	TRBC	2	1	extra_TRA
1	Normal_A_LN	1457	clonotype1457	clonotype1457_consensus_2876;clonotype1457_consensus_2875	1	0.000170039	CAVLNTNTGKLTF	TGTGCGGTCCTTAACACCAACACAGGCAAATTAACCTTT	TRAV43-1		TRAJ27	TRAC	CASSHRDNYEQYF	TGTGCCAGCAGCCATAGAGACAACTACGAGCAGTATTTC	TRBV3-2		TRBJ2-6	TRBC	1	1	TRA_TRB_pair
1	Normal_A_LN	1458	clonotype1458	clonotype1458_consensus_2878;clonotype1458_consensus_2879;clonotype1458_consensus_2877	1	0.000170039	CALNTWSNRLYF;CAMRISGGNQKFTF	TGTGCCTTGAACACTTGGTCGAACAGACTTTACTTT;TGTGCGATGAGGATTTCTGGGGGTAACCAAAAGTTTACCTTT	TRAV9-11;TRAV43-1	;	TRAJ21;TRAJ13	TRAC;TRAC	CASSPGTDETQYF	TGTGCCAGCAGCCCTGGTACGGATGAAACTCAGTATTTC	TRBV3-2		TRBJ2-3	TRBC	2	1	extra_TRA
1	Normal_A_LN	1459	clonotype1459	clonotype1459_consensus_2881;clonotype1459_consensus_2880	1	0.000170039	CAMRKSSEKIIF	TGTGCCATGAGGAAAAGTTCGGAAAAAATCATCTTT	TRAV9-8		TRAJ30	TRAC	CASSPEGPVDFNF	TGTGCCAGCAGTCCTGAGGGGCCGGTTGATTTTAACTTT	TRBV3-2		TRBJ1-2	TRBC	1	1	TRA_TRB_pair
1	Normal_A_LN	1460	clonotype1460	clonotype1460_consensus_2883;clonotype1460_consensus_2882	1	0.000170039	CAALKGGNNKLTF	TGTGCAGCATTAAAGGGAGGCAATAATAAGCTGACATTT	TRAV34		TRAJ56	TRAC	CASSLETGGEQHF	TGTGCCAGCAGCCTAGAAACCGGAGGGGAGCAGCACTTT	TRBV3-1		TRBJ2-1	TRBC	1	1	TRA_TRB_pair
1	Normal_A_LN	1461	clonotype1461	clonotype1461_consensus_2885;clonotype1461_consensus_2884	1	0.000170039	CAVEANSGRDLIF	TGTGCGGTGGAGGCAAACTCTGGCAGGGATTTGATCTTC	TRAV43-4		TRAJ26	TRAC	CASSLDLTAEQYF	TGTGCCAGCAGCCTAGATTTGACTGCCGAGCAGTATTTC	TRBV3-1		TRBJ2-6	TRBC	1	1	TRA_TRB_pair
1	Normal_A_LN	1462	clonotype1462	clonotype1462_consensus_2887;clonotype1462_consensus_2886	1	0.000170039	CAVDDQSSEKIIF	TGTGCGGTGGACGATCAAAGTTCGGAAAAAATCATCTTT	TRAV43-4		TRAJ30	TRAC	CASSLIQGYEQYF	TGTGCCAGCAGCCTCATACAGGGCTACGAGCAGTATTTC	TRBV3-1		TRBJ2-6	TRBC	1	1	TRA_TRB_pair
1	Normal_A_LN	1463	clonotype1463	clonotype1463_consensus_2890;clonotype1463_consensus_2891;clonotype1463_consensus_2888;clonotype1463_consensus_2889	1	0.000170039	CAAVYYGSNNLIF;CAVSSGSSEKIIF	TGTGCAGCAGTTTACTATGGAAGCAACAACTTAATCTTT;TGTGCAGTAAGTTCAGGAAGTTCGGAAAAAATCATCTTT	TRAV34;TRAV21	;	TRAJ48;TRAJ30	TRAC;TRAC	CASSFNWDGEQHF;CASSKGTESRSGEQHF	TGTGCCAGCAGCTTCAACTGGGATGGGGAGCAGCACTTT;TGTGCCAGCAGTAAGGGTACCGAAAGCCGGTCGGGGGAGCAGCACTTT	TRBV3-1;TRBV15	;	TRBJ2-1;TRBJ2-1	TRBC;TRBC	2	2	extra_TRA_TRB
1	Normal_A_LN	1464	clonotype1464	clonotype1464_consensus_2893;clonotype1464_consensus_2894;clonotype1464_consensus_2892	1	0.000170039	FCALDNPEQSSEKII;CAVEANAGNRLTF	TTCTGTGCTCTTGATAATCCCGAGCAAAGTTCGGAAAAAATCATC;TGTGCGGTGGAGGCTAATGCAGGCAACAGGCTCACATTT	TRAV33;TRAV43-4	;	TRAJ30;TRAJ39	TRAC;TRAC	CASSPTGFGEQYF	TGTGCCAGCAGCCCAACTGGGTTCGGCGAGCAGTATTTC	TRBV3-1		TRBJ2-6	TRBC	2	1	extra_TRA
1	Normal_A_LN	1465	clonotype1465	clonotype1465_consensus_2896;clonotype1465_consensus_2895	1	0.000170039	CALMGASGFQMTF	TGTGCTCTTATGGGGGCCAGTGGTTTTCAAATGACATTT	TRAV8-2		TRAJ58	TRAC	CASSLESGGEQHF	TGTGCCAGCAGCCTAGAAAGCGGGGGGGAGCAGCACTTT	TRBV3-1		TRBJ2-1	TRBC	1	1	TRA_TRB_pair
1	Normal_A_LN	1466	clonotype1466	clonotype1466_consensus_2898;clonotype1466_consensus_2897	1	0.000170039	CALRPTRGKLIF	TGTGCCCTGAGACCGACCCGGGGAAAGCTTATCTTC	TRAV9-9		TRAJ23	TRAC	CASSLNRENTQYF	TGTGCCAGCAGCCTTAACAGGGAAAATACCCAGTACTTC	TRBV3-1		TRBJ2-5	TRBC	1	1	TRA_TRB_pair
1	Normal_A_LN	1467	clonotype1467	clonotype1467_consensus_2900;clonotype1467_consensus_2899	1	0.000170039	CAVEAGSSYNYIF	TGTGCGGTGGAGGCGGGTAGTAGTTACAACTACATTTTT	TRAV43-4		TRAJ20	TRAC	CASSPTGLDEQYF	TGTGCCAGCAGTCCGACAGGGTTAGACGAGCAGTATTTC	TRBV3-1		TRBJ2-6	TRBC	1	1	TRA_TRB_pair
1	Normal_A_LN	1468	clonotype1468	clonotype1468_consensus_2902;clonotype1468_consensus_2901	1	0.000170039	CALVNNNARIFF	TGTGCCCTGGTCAATAACAACGCCAGAATCTTCTTT	TRAV9-6		TRAJ31	TRAC	CASSDGDNSPLYF	TGTGCCAGCAGTGATGGGGATAACTCGCCCCTCTACTTT	TRBV3-1		TRBJ1-6	TRBC	1	1	TRA_TRB_pair
1	Normal_A_LN	1469	clonotype1469	clonotype1469_consensus_2905;clonotype1469_consensus_2903;clonotype1469_consensus_2904	1	0.000170039	CAVNPGRGRDLIF	TGTGCGGTTAACCCGGGGCGGGGCAGGGATTTGATCTTC	TRAV43-4		TRAJ26	TRAC	CASSEEVQGETQYF;CATWTGGNYEQYF	TGTGCCAGCAGTGAAGAAGTACAGGGAGAAACTCAGTATTTC;TGTGCGACTTGGACCGGGGGCAACTACGAGCAGTATTTC	TRBV16;TRBV4-1	TRBD1;TRBD1	TRBJ2-3;TRBJ2-6	TRBC;TRBC	1	2	extra_TRB
1	Normal_A_LN	1470	clonotype1470	clonotype1470_consensus_2907;clonotype1470_consensus_2906	1	0.000170039	CALRDENVGFKF	TGTGCCCTGAGAGATGAAAATGTGGGCTTCAAATTT	TRAV9-6		TRAJ9	TRAC	CASSDPERSEVFF	TGTGCCAGCAGCGACCCTGAACGGTCTGAAGTGTTCTTC	TRBV24		TRBJ1-1	TRBC	1	1	TRA_TRB_pair
1	Normal_A_LN	1471	clonotype1471	clonotype1471_consensus_2909;clonotype1471_consensus_2908	1	0.000170039	CALSDPILNLVF	TGTGCCTTGAGTGATCCGATATTGAATCTGGTGTTC	TRAV9-11		TRAJ16	TRAC	CASSDSLARDFNF	TGTGCCAGCAGCGATTCGTTGGCGAGGGATTTTAACTTT	TRBV24		TRBJ1-2	TRBC	1	1	TRA_TRB_pair
1	Normal_A_LN	1472	clonotype1472	clonotype1472_consensus_2912;clonotype1472_consensus_2913;clonotype1472_consensus_2910;clonotype1472_consensus_2911	1	0.000170039	CAVDRNNNARIFF;CAVLLPGTGARALTF	TGTGCTGTGGACCGTAATAACAACGCCAGAATCTTCTTT;TGTGCGGTGCTTTTGCCGGGCACAGGTGCCAGAGCACTCACTTTT	TRAV28;TRAV43-1	;	TRAJ31;TRAJ5	TRAC;TRAC	CASSLVLQGNEKLYF;CASTPRGEGEQHF	TGTGCCAGCAGCCTAGTGTTGCAGGGAAATGAAAAATTGTATTTT;TGCGCCAGTACCCCTAGGGGGGAGGGGGAGCAGCACTTT	TRBV3-1;TRBV28	;	TRBJ1-4;TRBJ2-1	TRBC;TRBC	2	2	extra_TRA_TRB
[truncated: 54,507 more rows]
[truncated: 3 more columns]
