# Supplementary material for: Single-cell T-cell receptor repertoire profiling in dogs
Source: Commun Biol. 2024 Apr 22;7:484. doi: 10.1038/s42003-024-06174-w (PMC11035579; doi:10.1038/s42003-024-06174-w)
Supplement: Supplementary file 7 — Supplementary Data 4 [file 42003_2024_6174_MOESM7_ESM.txt]

>Alternate Consensus|TRAV9-2*01|Canis lupus familiaris|L-PART1+V-EXON
ATGAAGTGTTCTCCAGGGATCGTGATTGTCCTATTCTTAATGCTTGGACAAACCCATGGAAACTCAGTGAACCAGACTGAAGGCCAGGTGACCCTCTCAGAAGAGGCTTCCTTGACTATGAATTGTACTTACTCAACGTCAGGGTATCCTGTCCTTTTCTGGTATGTCCAGTATCTGGGGAATGGTCCACAGCTCCTTCTGAAAGCATCAGGAGACAAGGAGAAGGGAAGTAACAAAGGGTTTGAAGCCACTTTGGACAGCTCATCCAAATCCTTCCACTTGAAGAAAGGCTCACTGCACGTGTCAGACTCAGCTGTGTACTACTGTGTCATGAGTGA
