# Supplementary material for: Single-cell T-cell receptor repertoire profiling in dogs
Source: Commun Biol. 2024 Apr 22;7:484. doi: 10.1038/s42003-024-06174-w (PMC11035579; doi:10.1038/s42003-024-06174-w)
Supplement: Supplementary file 8 — Supplementary Data 5 [file 42003_2024_6174_MOESM8_ESM.xlsx]

## Sheet: Sheet1
IMGT group	IMGT subgroup	IMGT gene name	IMGT allele name	Fct	IMGT notes
TRAV	TRAV8	TRAV8-1	TRAV8-1*01	F
TRAV	TRAV8	TRAV8-2	TRAV8-2*01	F
TRAV	TRAV8	TRAV8-3	TRAV8-3*01	P	Frameshift in V-REGION, no V-NONAMER
TRAV	TRAV9	TRAV9-1	TRAV9-1*01	F
TRAV	TRAV9	TRAV9-2	TRAV9-2*01	P	Frameshift in FR2-IMGT, in frame STOP-CODON in FR1-IMGT
TRAV	TRAV9	TRAV9-3	TRAV9-3*01	F
TRAV	TRAV9	TRAV9-4	TRAV9-4*01	F
TRAV	TRAV9	TRAV9-5	TRAV9-5*01	F
TRAV	TRAV9	TRAV9-6	TRAV9-6*01	F
TRAV	TRAV9	TRAV9-7	TRAV9-7*01	F
TRAV	TRAV9	TRAV9-8	TRAV9-8*01	F
TRAV	TRAV9	TRAV9-9	TRAV9-9*01	F
TRAV	TRAV9	TRAV9-10	TRAV9-10*01	F
TRAV	TRAV9	TRAV9-11	TRAV9-11*01	F
TRAV	TRAV9	TRAV9-12	TRAV9-12*01	F
TRAV	TRAV9	TRAV9-13	TRAV9-13*01	F
TRAV	TRAV10	TRAV10	TRAV10*01	F
TRAV	TRAV11	TRAV11	TRAV11*01	P	Frameshift in V-REGION (deletion of 4 nt in 3' of FR1-IMGT, no CDR1-IMGT), frameshift in L-PART1
TRAV	TRAV12	TRAV12	TRAV12*01	F
TRAV	TRAV13	TRAV13-1	TRAV13-1*01	P	Frameshift in FR3-IMGT (deletion of 1 nt from codon 89 and 2 nt from codon 101)
TRAV	TRAV13	TRAV13-1-1	TRAV13-1-1*01	P	Frameshift in V-REGION, in frame STOP-CODON in L-PART1
TRAV	TRAV13	TRAV13-2	TRAV13-2*01	P	Frameshift in FR3-IMGT (deletion of 1 nt from codon 89 and 2 nt from codon 101) , frameshift in L-PART1
TRAV	TRAV13	TRAV13-3	TRAV13-3*01	P	Frameshift in FR3-IMGT, frameshift in L-PART1
TRAV	TRAV13	TRAV13-4	TRAV13-4*01	P	Frameshift in FR3-IMGT, frameshift in L-PART1
TRAV	TRAV14	TRAV14-1	TRAV14-1*01	P	Frameshift in V-REGION
TRAV	TRAV14	TRAV14-2	TRAV14-2*01	P	Frameshift in V-REGION
TRAV	TRAV14	TRAV14-3	TRAV14-3*01	P	Frameshift in FR3-IMGT
TRAV	TRAV17	TRAV17	TRAV17*01	P	In frame STOP-CODON in L-PART1
TRAV	TRAV18	TRAV18	TRAV18*01	P	Frameshift in CDR1-IMGT, no CDR2-IMGT, deletion in FR3-IMGT (7 nt are missing in 5')
TRAV	TRAV19	TRAV19	TRAV19*01	F
TRAV	TRAV20	TRAV20	TRAV20*01	P	Frameshift in L-PART1, frameshift in FR3-IMGT, no V-RS
TRAV	TRAV21	TRAV21	TRAV21*01	F
TRAV	TRAV22	TRAV22	TRAV22*01	F
TRAV	TRAV23	TRAV23	TRAV23*01	F
TRAV	TRAV24	TRAV24	TRAV24*01	F
TRAV	TRAV25	TRAV25	TRAV25*01	P	No L-PART1
TRAV	TRAV26	TRAV26	TRAV26*01	P	Frameshift in L-PART1
TRAV	TRAV27	TRAV27	TRAV27*01	P	Frameshift in L-PART1
TRAV	TRAV28	TRAV28	TRAV28*01	F
TRAV	TRAV29	TRAV29	TRAV29*01	F
TRAV	TRAV30	TRAV30	TRAV30*01	P	Frameshift in V-REGION, frameshift in L-PART1, no V-RS
TRAV	TRAV31	TRAV31	TRAV31*01	P	Frameshift in L-PART1, Frameshift in FR1-IMGT and FR3-IMGT, no V-RS
TRAV	TRAV33	TRAV33	TRAV33*01	ORF	CONSERVED-TRP is replaced by Arg. Canis lupus familiaris TRAV33 (ORF) [8.7.4] gene is the unique representative of the Canlupfam TRAV33 subgroup in IMGT000004 (CM000008.3) and its name replaces old TRDV2 (ORF) name (V. Nguefack Ngoune and M-P. Lefranc, 23/09/2020).
TRAV	TRAV34	TRAV34	TRAV34*01	F
TRAV	TRAV35	TRAV35	TRAV35*01	F
TRAV	TRAV36	TRAV36	TRAV36*01	P	Frameshift in FR1-IMGT, frameshift in L-PART1
TRAV	TRAV37	TRAV37	TRAV37*01	P	No L-PART1 and in frame STOP-CODON in FR1-IMGT
TRAV	TRAV38	TRAV38-1	TRAV38-1*01	F
TRAV	TRAV38	TRAV38-2	TRAV38-2*01	F
TRAV	TRAV40	TRAV40	TRAV40*01	F
TRAV	TRAV41	TRAV41	TRAV41*01	P	Frameshift in CDR1-IMGT
TRAV	TRAV43	TRAV43-1	TRAV43-1*01	F
TRAV	TRAV43	TRAV43-2	TRAV43-2*01	F
TRAV	TRAV43	TRAV43-3	TRAV43-3*01	F
TRAV	TRAV43	TRAV43-4	TRAV43-4*01	F
TRAV	TRAV43	TRAV43-5	TRAV43-5*01	F
TRAV	TRAV43	TRAV43-6	TRAV43-6*01	F
TRAV	TRAV46	TRAV46	TRAV46*01	P	STOP-CODON in V-REGION: position 42
TRAJ	TRAJ1	TRAJ1	TRAJ1*01	P	Frameshift in J-REGION
TRAJ	TRAJ2	TRAJ2	TRAJ2*01	F
TRAJ	TRAJ3	TRAJ3	TRAJ3*01	F
TRAJ	TRAJ4	TRAJ4	TRAJ4*01	F
TRAJ	TRAJ5	TRAJ5	TRAJ5*01	F
TRAJ	TRAJ6	TRAJ6	TRAJ6*01	F
TRAJ	TRAJ7	TRAJ7	TRAJ7*01	ORF	Noncanonical J-HEPTAMER: cagagcg instead of cacagtg
TRAJ	TRAJ8	TRAJ8	TRAJ8*01	F
TRAJ	TRAJ9	TRAJ9	TRAJ9*01	F
TRAJ	TRAJ10	TRAJ10	TRAJ10*01	ORF	Noncanonical J-HEPTAMER: cactatg instead of cactgtg
TRAJ	TRAJ11	TRAJ11	TRAJ11*01	ORF	Noncanonical J-HEPTAMER: tctggtg instead of tgtggtg
TRAJ	TRAJ12	TRAJ12	TRAJ12*01	F
TRAJ	TRAJ13	TRAJ13	TRAJ13*01	F
TRAJ	TRAJ14	TRAJ14	TRAJ14*01	P	In frame STOP-CODON in J-REGION
TRAJ	TRAJ15	TRAJ15	TRAJ15*01	F
TRAJ	TRAJ16	TRAJ16	TRAJ16*01	F
TRAJ	TRAJ17	TRAJ17	TRAJ17*01	P	Frameshift in J-REGION
TRAJ	TRAJ18	TRAJ18	TRAJ18*01	F
TRAJ	TRAJ19	TRAJ19	TRAJ19*01	ORF	Noncanonical J-HEPTAMER: tctagtc instead of tatagtg, unexpected J-SPACER length (10 nt instead of 12 nt)
TRAJ	TRAJ20	TRAJ20	TRAJ20*01	F
TRAJ	TRAJ21	TRAJ21	TRAJ21*01	F
TRAJ	TRAJ22	TRAJ22	TRAJ22*01	ORF	Non conserved consensus sequence, FGXG is replaced by FGXR, unexpected V-SPACER length (9 nt instead of 12 nt)
TRAJ	TRAJ23	TRAJ23	TRAJ23*01	F
TRAJ	TRAJ24	TRAJ24	TRAJ24*01	ORF	Non conserved consensus sequence, FGXG is replaced by SGXG, noncanonical DONOR-SPLICE: nga instead of ngt
TRAJ	TRAJ25	TRAJ25	TRAJ25*01	F
TRAJ	TRAJ26	TRAJ26	TRAJ26*01	F
TRAJ	TRAJ27	TRAJ27	TRAJ27*01	F
TRAJ	TRAJ28	TRAJ28	TRAJ28*01	F
TRAJ	TRAJ29	TRAJ29	TRAJ29*01	P	Frameshift in J-REGION, non conserved consensus sequence, FGXG is replaced by FCXG
TRAJ	TRAJ30	TRAJ30	TRAJ30*01	F
TRAJ	TRAJ31	TRAJ31	TRAJ31*01	F
TRAJ	TRAJ32	TRAJ32	TRAJ32*01	F
TRAJ	TRAJ33	TRAJ33	TRAJ33*01	F
TRAJ	TRAJ34	TRAJ34	TRAJ34*01	F
TRAJ	TRAJ35	TRAJ35	TRAJ35*01	ORF	Non conserved consensus sequence, FGXG is replaced by FWXL
TRAJ	TRAJ36	TRAJ36	TRAJ36*01	P	Frameshift in J-REGION
TRAJ	TRAJ37	TRAJ37	TRAJ37*01	F
TRAJ	TRAJ38	TRAJ38	TRAJ38*01	F
TRAJ	TRAJ39	TRAJ39	TRAJ39*01	F
TRAJ	TRAJ40	TRAJ40	TRAJ40*01	F
TRAJ	TRAJ41	TRAJ41	TRAJ41*01	F
TRAJ	TRAJ42	TRAJ42	TRAJ42*01	F
TRAJ	TRAJ43	TRAJ43	TRAJ43*01	F
TRAJ	TRAJ44	TRAJ44	TRAJ44*01	F
TRAJ	TRAJ45	TRAJ45	TRAJ45*01	F
TRAJ	TRAJ46	TRAJ46	TRAJ46*01	ORF	Non conserved consensus sequence, FGXG is replaced by FGXR, noncanonical J-HEPTAMER: aacggtg instead of catggtg
TRAJ	TRAJ47	TRAJ47	TRAJ47*01	P	Frameshift in J-REGION
TRAJ	TRAJ48	TRAJ48	TRAJ48*01	F
TRAJ	TRAJ49	TRAJ49	TRAJ49*01	F
TRAJ	TRAJ50	TRAJ50	TRAJ50*01	F
TRAJ	TRAJ52	TRAJ52	TRAJ52*01	ORF	Noncanonical J-HEPTAMER: tgcggtg instead of tgtggtg
TRAJ	TRAJ53	TRAJ53	TRAJ53*01	ORF	Noncanonical J-HEPTAMER: tgtagtg instead of tgcagtg
TRAJ	TRAJ54	TRAJ54	TRAJ54*01	F
TRAJ	TRAJ56	TRAJ56	TRAJ56*01	F
TRAJ	TRAJ57	TRAJ57	TRAJ57*01	ORF	Non conserved consensus sequence, FGXG is replaced by FGXE
TRAJ	TRAJ58	TRAJ58	TRAJ58*01	F
TRAJ	TRAJ59	TRAJ59	TRAJ59*01	ORF	Non conserved consensus sequence, FGXG is replaced by SGXR
TRAJ	TRAJ60	TRAJ60	TRAJ60*01	F
TRAJ	TRAJ61	TRAJ61	TRAJ61*01	P	Frameshift in J-REGION
TRBV	TRBV1	TRBV1	TRBV1*01	F
TRBV	TRBV2	TRBV2-1	TRBV2-1*01	P	in frame STOP-CODON in FR2-IMGT, frameshift in FR3-IMGT, no V-RS
TRBV	TRBV2	TRBV2-2	TRBV2-2*01	P	in frame STOP-CODON in FR2-IMGT, frameshift in FR3-IMGT
TRBV	TRBV2	TRBV2-3	TRBV2-3*01	P	in frame STOP-CODON in FR2-IMGT, frameshifts in FR3-IMGT
TRBV	TRBV3	TRBV3-1	TRBV3-1*01	F
TRBV	TRBV3	TRBV3-2	TRBV3-2*01	F
TRBV	TRBV3	TRBV3-3	TRBV3-3*01	P	no L-INTRON-L, in frame STOP-CODONs in V-REGION
TRBV	TRBV4	TRBV4-1	TRBV4-1*01	F
TRBV	TRBV4	TRBV4-2	TRBV4-2*01	F
TRBV	TRBV4	TRBV4-3	TRBV4-3*01	F
TRBV	TRBV4	TRBV4-4	TRBV4-4*01	F
TRBV	TRBV5	TRBV5-1	TRBV5-1*01	P	CONSERVED-TRP is replaced by in frame STOP-CODON, frameshifts in V-REGION
TRBV	TRBV5	TRBV5-2	TRBV5-2*01	F
TRBV	TRBV5	TRBV5-3	TRBV5-3*01	P	frameshifts in V-REGION
TRBV	TRBV5	TRBV5-4	TRBV5-4*01	F
TRBV	TRBV6	TRBV6	TRBV6*01	P	in frame STOP-CODONs in L-PART2 and in FR1-IMGT, frameshift in FR3-IMGT
TRBV	TRBV7	TRBV7	TRBV7*01	F
TRBV	TRBV8	TRBV8	TRBV8*01	P	frameshift in FR3-IMGT
TRBV	TRBV10	TRBV10	TRBV10*01	F
TRBV	TRBV11	TRBV11	TRBV11*01	P	frameshifts in V-REGION
TRBV	TRBV12	TRBV12-1	TRBV12-1*01	P	1st-CYS is replaced by in frame STOP-CODON
TRBV	TRBV12	TRBV12-2	TRBV12-2*01	F
TRBV	TRBV15	TRBV15	TRBV15*01	ORF	noncanonical V-HEPTAMER: cacggag instead of cacagag
TRBV	TRBV16	TRBV16	TRBV16*01	F
TRBV	TRBV18	TRBV18	TRBV18*01	F
TRBV	TRBV19	TRBV19	TRBV19*01	P	in frame STOP-CODON in FR3-IMGT
TRBV	TRBV20	TRBV20	TRBV20*01	F
TRBV	TRBV21	TRBV21	TRBV21*01	P	in frame STOP-CODON in FR3-IMGT
TRBV	TRBV22	TRBV22	TRBV22*01	F
TRBV	TRBV24	TRBV24	TRBV24*01	F
TRBV	TRBV25	TRBV25	TRBV25*01	F
TRBV	TRBV26	TRBV26	TRBV26*01	F	STOP-CODON at position 108 (last 3' codon of germline CDR3-IMGT) may disappear during rearrangements
TRBV	TRBV27	TRBV27	TRBV27*01	P	INIT-CODON is replaced by Thr
TRBV	TRBV28	TRBV28	TRBV28*01	F	STOP-CODON at position 108 (last 3' codon of germline CDR3-IMGT) may disappear during rearrangements
TRBV	TRBV29	TRBV29	TRBV29*01	F
TRBV	TRBV30	TRBV30	TRBV30*01	F
TRBJ	TRBJ1	TRBJ1-1	TRBJ1-1*01	F
TRBJ	TRBJ1	TRBJ1-2	TRBJ1-2*01	F
TRBJ	TRBJ1	TRBJ1-3	TRBJ1-3*01	P	in frame STOP-CODON in J-REGION
TRBJ	TRBJ1	TRBJ1-4	TRBJ1-4*01	ORF	non conserved consensus sequence, FGXG is replaced by FAXG
TRBJ	TRBJ1	TRBJ1-5	TRBJ1-5*01	F
TRBJ	TRBJ1	TRBJ1-6	TRBJ1-6*01	F
TRBJ	TRBJ2	TRBJ2-1	TRBJ2-1*01	F	STOP-CODON at position 1 (first 5' codon of germline J-REGION) may disappear during rearrangements
TRBJ	TRBJ2	TRBJ2-2	TRBJ2-2*01	F
TRBJ	TRBJ2	TRBJ2-3	TRBJ2-3*01	F
TRBJ	TRBJ2	TRBJ2-4	TRBJ2-4*01	ORF	noncanonical J-NONAMER: tgctgcgca instead of ggtttttgt
TRBJ	TRBJ2	TRBJ2-5	TRBJ2-5*01	F
TRBJ	TRBJ2	TRBJ2-6	TRBJ2-6*01	F
Notes: Accessed from IMGT as of 3/20/23
