# Supplementary material for: Single-cell T-cell receptor repertoire profiling in dogs
Source: Commun Biol. 2024 Apr 22;7:484. doi: 10.1038/s42003-024-06174-w (PMC11035579; doi:10.1038/s42003-024-06174-w)
Supplement: Supplementary file 9 — Supplementary Data 6 [file 42003_2024_6174_MOESM9_ESM.xlsx]

## Sheet: Sheet1
	Normal_A_LN	Normal_A_PBMC	Normal_B_LN	Normal_B_PBMC	Normal_C_LN	Normal_C_PBMC	Normal_D_LN	Normal_D_PBMC	Normal_E_LN	Normal_E_PBMC	Melanoma_A_PBMC	Melanoma_B_PBMC	Melanoma_C_PBMC	Melanoma_D_PBMC	Tzone_LSA_LN	PTCL_NOS_LN
TRAV10	1	1	1	1	1	1	1	1	1	1	1	1	1	1	0	0
TRAV12	1	1	0	0	1	1	1	1	0	0	1	1	1	1	2	1
TRAV22	0	0	0	0	1	1	1	1	0	0	1	1	1	1	1	1
TRAV28	1	1	1	1	0	0	1	1	1	1	0	0	0	0	0	0
TRAV33	2	2	1	1	1	1	1	2	1	1	1	0	1	1	0	0
TRAV38-1	2	2	1	1	1	1	2	2	1	1	1	1	1	1	0	0
TRAV38-2	2	2	2	2	1	1	2	2	1	1	2	2	1	1	0	1
TRAV40	1	1	1	1	1	1	2	1	1	1	1	0	1	1	0	1
TRAV43-1	0	0	2	2	2	2	0	0	3	3	3	3	2	3	3	1
TRAV43-2	0	0	0	0	0	0	0	1	0	0	0	0	0	0	0	0
TRAV43-4	1	1	1	1	1	1	1	1	1	1	1	2	1	1	2	1
TRAV43-5	1	1	1	1	0	0	1	1	1	1	0	0	0	0	0	0
TRAV43-6	1	1	1	1	1	1	1	1	0	0	1	0	1	1	1	1
TRAV9-1	1	1	1	1	0	1	1	1	1	1	0	0	1	1	0	0
TRAV9-10	2	2	1	1	2	2	2	2	1	1	1	1	1	1	1	1
TRAV9-11	1	1	1	1	1	1	1	1	1	1	2	1	1	1	1	1
TRAV9-2	1	2	0	1	2	1	1	1	0	1	0	0	1	1	0	0
TRAV9-3	0	0	0	0	0	0	0	0	0	0	1	0	0	0	0	0
TRAV9-5	2	2	2	1	1	1	3	1	2	2	2	0	2	2	0	1
TRAV9-6	3	3	2	2	2	2	2	2	2	2	2	2	2	2	1	1
TRAV9-7	1	1	1	1	1	1	1	1	1	1	1	1	1	1	2	2
TRAV9-8	3	3	2	2	2	2	3	2	2	2	2	1	2	2	2	2
TRAV9-9	1	1	1	1	1	1	1	1	1	1	1	1	1	1	1	1
TRBV1	1	1	0	0	0	0	0	0	0	0	0	0	0	0	0	0
TRBV10	0	0	0	0	0	0	0	0	1	1	0	0	0	0	0	0
TRBV15	0	0	0	0	0	0	0	0	1	1	0	0	0	0	0	0
TRBV16	0	0	0	0	0	0	0	0	1	1	0	0	0	0	0	0
TRBV19	0	0	0	0	0	0	0	0	1	1	0	0	0	0	0	0
TRBV20	0	0	0	0	0	0	0	0	1	1	0	0	0	0	0	0
TRBV24	1	1	1	1	1	1	1	1	1	1	0	0	1	1	0	1
TRBV3-1	1	1	0	0	0	0	0	0	0	0	0	0	0	0	0	0
TRBV3-2	1	1	0	0	0	0	0	0	1	1	0	0	0	0	0	0
TRBV4-2	1	1	1	1	1	1	1	1	1	1	1	1	1	1	0	1
TRBV4-4	1	0	0	0	0	0	0	0	0	0	0	0	0	0	0	0
TRBV5-2	1	1	0	0	0	0	0	0	1	1	0	0	0	0	0	0
TRBV7	1	1	0	0	0	0	0	0	1	1	0	0	0	0	0	0
