# Supplementary material for: Single-cell T-cell receptor repertoire profiling in dogs
Source: Commun Biol. 2024 Apr 22;7:484. doi: 10.1038/s42003-024-06174-w (PMC11035579; doi:10.1038/s42003-024-06174-w)
Supplement: Supplementary file 10 — Supplementary Data 7 [file 42003_2024_6174_MOESM10_ESM.txt]

>1:d1:1:TRAV10 (reference record id : donor name : allele number : gene name)Normal_A_LN
ATGGAGAAGCATCTGTGGACTTCTTTGGTGGTTTTGGGGCTTCATTTTTGCCGGGTGAGTGGCAAAAACCAAGTGGAACAGAATCCTCCATCTCTGATCACCCTGGAGGGGAAGAACTGCACAATTCAATGCAACTATACAGTGAACCCCTTTGGCAGCTTAAGGTGGTACAAGCACAGCACGGGGACAGGTCCTGCTTCTCTGATAGGCATGACTTACAGTGACAGCAAAAAGTCATATGGAAGCTACACAGTGACTCTGGATGCAAACTCCAAGCAGAGCTCCTTGCACATCACAGCTGCCCAGCTTAGTGATTCAGCCTCCTACATCTGTGTGGTGAGCG
>3:d1:1:TRAV12 (reference record id : donor name : allele number : gene name)Normal_A_LN
ATGATGAAGTCCTCAAGAGTCTTACTAGTGATCCTGTGGCTTCAGTTAACCCAGATGACGAGTCAACAGAAGGGAGTGGAGCAGAGTCCTGGATCTCTGAGCACTCTGGAGGGAACCACTGCCTCTCTCAACTGCAATTATAGTGACAGTGCTTCCCAGTACTTCATGTGGTACAGACAGTATTCTGGGAAGGGCCCTGAGTTGCTGATGAACATATACTCCAAAGGTGAAAAAGAAGAAGGAAGATTTGCAGTGCAGGTCGATAGAGCAAAACAGTATGTCTCCTTGCTCATCAGAGATTCCCAGCCCAGTGACTCAGCCACCTACCTCTGTGCAGTGAGCCG
>22:d1:1:TRAV28 (reference record id : donor name : allele number : gene name)Normal_A_LN
ATGCAGACACAAATAAGAGTCTTGCTGCACCTCCTCTGGATACAGATTTGCTGGATAAGAGTACAGATGAAGGTGGAACAGAGTCCTGGTGTCCTGATCCTCCAAGAGGGGAGAAATGCCTCTATGATGTGTAATTACTCTATTGCCGTTACCAGTGTGCAGTGGTTCCAACAAAACCATGAAGGACACCTCACGCCCTTGTTGTACATCGTTTCTGGAATGAAGCAAAAAGGAAGACTAAAATTCACAGTTGATACCAAGGAGCGTAACAGCCATCTGTATATCACAGACTCCCAGCCTGGGGACTCAGTCACTTATTTCTGTGCTGTGGAGG
>26:d1:1:TRAV33 (reference record id : donor name : allele number : gene name)Normal_A_LN
ATGCTCTGTCCTGGCCTGCTGTGGGCATTCATGGCCTCCTTAGGCTTCACCAGCCTGGCTGAGAAAGTCATCCAAACTCAAAATACAGTAACAAAGCAGGAAGGAGAAGCTGCCACCTTTAACTGCAATTATGAAACCACCTGGAGTGATTACTATACTTCGTATTGGTATAAACAGCCTCCTGGCGGAGAGATGATTTTCCTCATATACCAGGATGAAAACAAGCCAAAGGAAAAACAGGGTCGCCTCTCTATAAATTTTCAAAAGGCAGCAAAATCCATCATCCTCACCATCTCTTCCTTACAACTGACAGACTCTGCAACGTATTTCTGTGCTCTTGGTAAGCC
>26:d1:2:TRAV33 (reference record id : donor name : allele number : gene name)Normal_A_LN
ATGCTCTTTCCTGGCCTGCTGTGGGCATTCATGGCCTCCTTAGGCTTCACCAGCCTGGCTGAGAAAGTCATCCAAACTCAAAATACAGTAACAAAGCAGGAAGGAGAAGCTGCCACCTTTAACTGCAATTATGAAACCACCTGGAGTGATTACTATACTTTGTATTGGTATAAACAGCCTCCCGGCGGAGAGATGATTTTCCTCATATACCAGGATGAAAACAAGCCAAATGAAAAACAGGGTCGCCTCTCTACAAGTTTTCAAAAGGCAGCAAAATCCATCAGCCTCACCATCTCTTCCTTACAACTGACAGACTCTGCAACGTATTTCTGTGCTCTTGGTAAGCC
>30:d1:1:TRAV38-1 (reference record id : donor name : allele number : gene name)Normal_A_LN
ATGCCGCTTGTCAGCCTGCTGTGGGCAGTCGTCGTGTCCACCTGTCATGGATCCAGCATGGCCCAGAAAGTCACTCAGACTCAACCAGACATATCTGTGCGGGACACAGAGACTGTGACCCTGAACTGCATGTATGACACTAGTGACAGTAATTATTTGTTCTGGTACAAACAGCCTCCCAGCAGGGAGATGATTCTCATTATTCGCCAAGAAGCTTATAGACAAGAGAATGCAACAAATAATCGCTTCTCTGTGAACTTCCAAAAAGGAAATAAATCCTTCAGTCTCAGGATCTCAGACTCTCGGCTGGAGGATGCTGCAACATATTTCTGTGCTCTCATGGAGG
>30:d1:2:TRAV38-1 (reference record id : donor name : allele number : gene name)Normal_A_LN
ATGCCGCTTGTCAGCCTGCTGTGGGCAGTCGTCGTGTCCACCTGTCATGGATCCAGCATGGCCCAGAAAGTCACTCAGACTCAACCAGACATATCTGTGCGGGACACAGAGACTGTGACCCTGAACTGCATGTATGACACTAGTGACAGTAATTATTTGTTCTGGTACAAACAGCCTCCCAGCAGGGAGATGATTCTCATTATTCGCCAAGAAGCTTATAGACAAGAGAATGCAACAAATAATCGCTTCTCTGTGAACTTCCAAAAAGGAAATAAATCCTTCAGTCTCAGGATCTCAGACTCTCGGCTGGAGGATGCTGCAACGTATTTCTGTGCTCTCATGGAGG
>31:d1:1:TRAV38-2 (reference record id : donor name : allele number : gene name)Normal_A_LN
ATGCCTTGCCCTGGTTTGCTGTGGGCACTTGTGGTTTCCACCTATCTTGGATCCAGTATGGCCCAGAAGGTCACTCAGACTCAACCAGAAATGTTTGTTCAGGAGACAGAGACTGTGATCCTGCACTGCACGTATGACACTAGCGACAGTGATTATTATTTGTTCTGGTACAAACAGCCTCCCAGCAGGGAGATGATTCTCATTATTCGCCAAGAAGTTTATAGACAAGATAATGCAACAAATAATCGCTTCTCTGTGAACTTCCAGAAAGGAAATAAATCCTTCAGTCTCAAGATCTCAGACTCTCGGCTGGAGGATGCTGCAATGTATTTCTGTGTTCTTGCAGGAG
>31:d1:2:TRAV38-2 (reference record id : donor name : allele number : gene name)Normal_A_LN
ATGGCTTGCCCTGGTTTGCTGTGGGCACTTGTGGTTTCCACCTATCTTGGATCCAGTATGGCCCAGAAGGTCACTCAGACTCAACCAGAAATGTTTGTTCAGGAGACAGAGACTGTGATCCTGCACTGCACGTATGACACTAGCGACAGTGATTATTATTTGTTCTGGTACAAACAGCCTCCCAGCAGGGAGATGATTCTCATTATTCGCCAAGAAGTTTATAGACAAGATAATGCAACAAATAATCGCTTCTCTGTGAACTTCCAGAAAGGAAATAAATCCTTCAGTCTCAAGATCTCAGACTCTCGGCTGGAGGATGCTGCAATGTATTTCTGTGTTCTTGCAGGAG
>32:d1:1:TRAV40 (reference record id : donor name : allele number : gene name)Normal_A_LN
ATGAACTCTTCTCTGGGCTCTCTAATTCTGATCTTAATGTTTGGAAGAACCCATGGCAATTCAGTCAAACAGACAGACCAAATTACTGTCTTGGAAGGAACATCTGTGACTATGAACTGCATATACACATTCACACAGTACCCTACTCTTTTCTGGTATGTCCAATACCCCAACAAAGCTCTGCAACTTCTTCATAAAGAGACGATGGAAAACAGCAAGAACTTTGGAGCCAGAAATATTAAAGACAAAAACTCCCCTATTACGAAGTCGTCAGTCCAGGTATCAAATTCGGCCATGTACTACTGTCTTCTGAGAGATACA
>37:d1:1:TRAV43-4 (reference record id : donor name : allele number : gene name)Normal_A_LN
ATGAGGAGATACTGGGGAGCTGTGCTGGGGCTCCTGTGGGTACATGGTTGCTTAGTGACAGGGATGAAGGTGGAGCAGAGCCCTTCAGCCCTGAGCCTGCAGGAGGGAGCCAGCTGTACTCTGAAGTGCAATTATTCTAGTACTCCGGACAATGTGCAGTGGTTCCGACAGAATCCCGGGGGCGGCAGCCTCACCAGGCTGTTTTACATAGCTTCAGGGATGAAGCAGAGCGGAAGGCTAAACTGCACACTGAATGCTAAGGAACGGTTCAGCACCCTCCACGTCGCGGCCTCTCAGCTGGAAGACTCAGCCACCTACCTGTGTGCGGTGGAGG
>38:d1:1:TRAV43-5 (reference record id : donor name : allele number : gene name)Normal_A_LN
ATGAAGAGACACTGGGATGCTCTGCTGGGGCTCCTGTGGGTCCATGTTTGCTTAGTGACAGGGATGAAGGTGGAGCAGAGCCCTTCAGCCCTGAGCCTGCAGGAGGGAGCCAGCTCTATTCTCAAGTGTAATTACTCTAGCGCAGTGAGAAGTGTGCAGTGGTTCCGACAGAATCCCGGGGGCGGCAGCCTCACCAGGCTGTTTTACATAGCTTCAGGGATGAAGCAGAGCGGAAGGCTAAACTGCACACTGAATGCTAAGGAACTGTTCAGCACCCTCCACGTCGCGGCCTCTCAGCTGGAAGACTCAGCCACCTACCTGTGTGCGGTGGAGG
>39:d1:1:TRAV43-6 (reference record id : donor name : allele number : gene name)Normal_A_LN
ATGAAGAGACACTGGGACGCTCTGCTGGGGCTCCTGTGGGTCCATGTTTGCTTAGTGACAGGGATGAAGGTGGAGCAGAGCCCTTCAGCCCTGAGCCTGCAGGAGGGAGCCAGCTCTATCCTCAAGTGCAATTACTCTAGCGCAGTGAACAGTGTGCAGTGGTTCCGACAGAATCCCGGGGGCGGCAGCCTCACCAGGCTGTTTTACATAGCTTCAGGGATGAAGCAGAGCGGGAGGCTAAACTGCACACTGAATGCTAAGGAACTGTTCAGCACCCTCCACGTTGCGGCCTCTCAGCTGGAAGACTCAGCCACCTACCTGTGTGCGGTGGAGG
>44:d1:1:TRAV9-1 (reference record id : donor name : allele number : gene name)Normal_A_LN
ATGAAGTGTTCTCCAGGTTTCATGATTGTCCTACTCTTAGTGCTTGGACAAACCCACGGAGACTTAGTGACCCAGATGGAAGGCCAGGTGACCCTTTCAGAAGAGGCTTTCCTGACTGTGAACTGTAATTATTCAGCATCAGGGTACCTTGCCCTTTTCTGGTATGTCCAGTATCTGAGAGAAGGTCCACAACTCCTCCTGAAAGCATCAAGAGACAAGGAGAAGGGAAGTAACAAAGGTCTCGAAGCCACCAATGACAGATCATCCAGATCCTTCCACTTGAAGAAAAGCTCAGTGCAAATGTCAGACTCAGCTGTGTACTACTGTGCCCTGAGAGA
>45:d1:1:TRAV9-10 (reference record id : donor name : allele number : gene name)Normal_A_LN
ATGAAGTGTTCTTCAGGCATCGTGATTGTCTTAGTCTTGATGCTAGGACAAATCCATGGAGACTCAGTGAAACAGATGGAAGGCCAAGTGACCCTCTCAGAAGAGGCTTCGTTGACTATAAACTGTACTTTCTCAACATCAGTGACACCCACTCTCTTCTGGTATGTCCAGTATCTGGGAGAAGGTCCACAGATCCTCCTGAAAGCATTAAGAGACAAGGAAAAGGGAAGCAACAAAGGATTTGAAGCAACCTTGGACAGTTCATCCAAATCCTTCCACTTGAAGAAAGGCTCAGTGCAAATGTCAGACTCAGCTGTGTACTACTGTGTCATGAGTGA
>45:d1:2:TRAV9-10 (reference record id : donor name : allele number : gene name)Normal_A_LN
ATGAAGTGTTCTTCAGGCATCGTGATTGTCTTAGTCTTGATGCTAGGACAAATCCATGGAGACTCAGTGAAACAGATGGAAGGCCAAGTGACCCTCTCAGAAGAGGCTTCGTTGACTATAAATTGTACTTTCTCAACATCAGTGACACCCACTCTCTTCTGGTATGTCCAGTATCTGGGAGAAGGTCCACAGATCCTCCTGAAAGCATTAAGAGACAAGGAAAAGGGAAGCAACAAAGGATTTGAAGCAACCTTGGACAGTTCATCCAAATCCTTCCACTTGAAGAAAGGCTCAGTGCAAATGTCAGACTCAGCTGTGTACTACTGTGTCATGAGTGA
>46:d1:1:TRAV9-11 (reference record id : donor name : allele number : gene name)Normal_A_LN
ATGAAGTGTGCTCCAGGGGTCATGATTGTACTGCTCTTACTGCTTGGACAAACCCATGGAGACTCAGTGAACCAGACGGAAGGCCAAGTGATCCTCTCAGAAGAGGCCTTCCTGACTATAAACTGTACCTACTCGACAACATGGCCCCCCACTCTTTTCTGGTATGTCCAGTATCTGGGAGAAGGTCCACAGCTCCTCCTGAAAGCAGTGACAGACAAGGAAAAGGGAAGCAACAAAGGTTTTGAAGCCACCTTGGACAAAACATCCAGATCCTTCCACTTGAAGAAAGGCTCGGTGCAACAGTCAGACTCAGCTGTGTACTACTGTGCCTTGAGTGA
>49:d1:1:TRAV9-2 (reference record id : donor name : allele number : gene name)Normal_A_LN
ATGAAGTGTTCTCCAGGGATCGTGATTGTCCTATTCTTAATGCTTGGACAAACCCATGGAAACTCAGTGAACCAGACTGAAGGCCAGGTGACCCTCTCAGAAGAGGCTTCCTTGACTATGAATTGTACTTACTCAACGTCAGGGTATCCTGTCCTTTTCTGGTATGTCCAGTATCTGGGGAATGGTCCACAGCTCCTCCTGAAAGCATCAGGAGACAAGGAGAAGGGAAGTAACAAAGGGTTTGAAGCCACTTTGGACAGCTCATCCAAATCCTTCCACTTGAAGAAAGGCTCACTGCACGTGTCAGACTCAGCTGTGTACTCTGTGTCATGAGTGA
>52:d1:1:TRAV9-5 (reference record id : donor name : allele number : gene name)Normal_A_LN
ATGAAGTGTTCTCCAGGGATCGTGATTGTCCTATTCTTAATGCTTGGACAAACCCATGGAAACTCAGTGAACCAGACTGAAGGCCAGGTGACCCTCTCAGAAGAGGCTTCCTTGACTATGAATTGTACTTACTCAACGTCAGGGTATCCTGTCCTTTTCTGGTATGTCCAGTATCTGGGGAATGGTCCACAGCTCCTCCTGAAAGCATCAGGAGACAAGGAGAAGGGAAGTAACAAAGGGTTTGAAGCCACTTTGGACAGCTCATCCAAATCCTTCCACTTGAAGAAAGGCTCACTGCACGTGTCAGACTCAGCTGTGTACTACTGTGCCCTGAGTGA
>52:d1:2:TRAV9-5 (reference record id : donor name : allele number : gene name)Normal_A_LN
ATGAAGTGTTCTCCAGGGATCGTGATTGTCCTATTCTTAATGCTTGGACAAACCCATGGAAACTCAGTGAACCAGACTGAAGGCCAGGTGACCCTCTCAGAAGAGGCTTCCTTGACTATGAATTGTACTTACTCAACGTCAGGGTATCCTGTCCTTTTCTGGTATGTCCAGTATCTGGGGAATGGTCCACAGCTCCTTCTGAAAGCATCAGGAGACAAGGAGAAGGGAAGTAACAAAGGGTTTGAAGCCACTTTGGACAGCTCATCCAAATCCTTCCACTTGAAGAAAGGCTCACTGCACGTGTCAGACTCAGCTGTGTACTACTGTGCCCTGAGTGA
>53:d1:1:TRAV9-6 (reference record id : donor name : allele number : gene name)Normal_A_LN
ATGAAGTGTCCTCCAGGCTTTGTGATTGCCCTATTCTTCATGGTTGGACAAACCCATGGAGACTCAGTGAACCAGACGGAAGGCCAAGTGACCCTCTCAGAAGAGGCCTTCCTGACTATAAACTGTTCCTACTCAGCAACAGGATCCCTCATTCTATTCTGGTATGTCCAGTATCTGGGAGAAGGGCCACAGCTCCTCCTGAAAGCATTAAGAGACAAGGAAAAAGGAAGCAGCAAAGGTTTTGAAGCCACCTTGGACAAAACATCCAGATCCTTCCACTTGAAGAAAGGCTCGGTGCAACTGTCAGACTCAGCTGTGTACTACTGTGCCCTGAGAGA
>53:d1:2:TRAV9-6 (reference record id : donor name : allele number : gene name)Normal_A_LN
ATGAAGTGTCCTCCAGGCTTTGTGATTGCCCTATTCTTCATGGTTGGACAAACCGATGGAGACTCAGTGAACCAGACGGAAGGCCAAGTGACCCTCTCAGAAGAGGCCTTCCTGACTATAAACTGTACCTACTCAGCAACAGGATCCCCCACTCTATTCTGGTATGTCCAGTATCTGGGAGAAGGGCCACAGCTCCTCCTGAAAGCATTAAGAGACAAGGAAAAAGGAAGCAGCAAAGGTTTTGAAGCCACCTTGGACAAAACATCCAGATCCTTCCACTTGAAGAAAGGCTCAGTGCAACTGTCAGACTCAGCTGTGTACTACTGTGCCCTGAGAGA
>53:d1:3:TRAV9-6 (reference record id : donor name : allele number : gene name)Normal_A_LN
ATGAAGTGTCCTCCAGGCTTTGTGATTGCCCTATTCTTCATGGTTGGACAAACCGATGGAGACTCAGTGAACCAGACGGAAGGCCAAGTGACCCTCTCAGAAGAGGCCTTCCTGACTATAAACTGTACCTACTCAGCAACAGGATCCCCCACTCTATTCTGGTATGTCCAGTATCTGGGAGAAGGGCCACAGCTCCTCCTGAAAGCATTAAGAGACAAGGAAAAAGGAAGCAGCAAAGGTTTTGAAGCCACCTTGGACAAAACATCCAGATCCTTCCACTTGAAGAAAGGCTCGGTGCAACTGTCAGACTCAGCTGTGTACTACTGTGCCCTGAGAGA
>54:d1:1:TRAV9-7 (reference record id : donor name : allele number : gene name)Normal_A_LN
ATGAAGTGTTCTTCAGGCATCGTGATTGTCTTAGTCTTCATGCTAGGACAAATCCATGGAGACTCAGTGAAACAGATGGAAGGCCAAGTGACCCTCTCAGAAGAGGCTTCGTTGACTATAAACTGTACTTTCTCAACATCAACGACACCCACTCTCTTCTGGTATGTCCAGTATCTGGGAGAAGGTCCACAGATCCTCCTGAAAGCATTAAGAGACAAGGAAAAGGGAAGCAACAAAGGATTTGAAGCAACCTTGGACATTTCATCCAAATCCTTCCACTTGAAGAAAGGCTCAGTGCAAATGTCAGACTCAGCTGTGTACTACTGTGCCCTGAGTGA
>55:d1:1:TRAV9-8 (reference record id : donor name : allele number : gene name)Normal_A_LN
ATGAAGTGTCCTCCAGGCTTTGTGATGGCCCTATTCTTCATGGTTGGACAAACCCATGGAGACTCAGTGAACCAGACGGAAGGCCAAGTGACCCTCTCAGAAGAGGCCTTCCTGACTATGAACTGTACTTTCTCAACATCATGGTCACCCAGTCTATTCTGGTATGTCCAGTATCTGGGAGAAGGTCCAAAGCTTCTCCTGAAAGCCTTGACAAACAAGGCAAAGGGAAGCAACAAAGGTTTTGAAGCCACCTTGGACAGTTCATCCAAATCTTTCCACTTGAAGAAAGGCTCAGTGGAAATGTCAGACTCAGCTGTGTACTACTGTGCCATGAGTGA
>55:d1:2:TRAV9-8 (reference record id : donor name : allele number : gene name)Normal_A_LN
ATGAAGTGTCCTCCAGGCTTTGTGATGGCCCTATTCTTCATGGTTGGACAAACCCATGGAGACTCAGTGAACCAGACGGACGGCCAAGTGACCCTCTCAGAAGAGGCCTTCCTGACTATGAACTGTACTTTCTCAACATCATGGTCACCCAGTCTATTCTGGTATGTCCAGTATCTGGGAGAAGGTCCAAAGCTTCTCCTGAAAGCCTTGACAAACAAGGCAAAGGGAAGCAACAAAGGTTTTGAAGCCACCTTGGACAGTTCATCCAAATCTTTCCACTTGAAGAAAGGCTCAGTGGAAATGTCAGACTCAGCTGTGTACTACTGTGCCATGAGTGA
>55:d1:3:TRAV9-8 (reference record id : donor name : allele number : gene name)Normal_A_LN
ATGAAGTGTCCTCCAGGCTTTGTGATTGCCCTATTCTTCATGGTTGGACAAACCCATGGAGACTCAGTGAACCAGACGGAAGGCCAAGTGACCCTCTCAGAAGAGGCCTTCCTGACTATGAACTGTACTTTCTCAACATCATGGTCACCCAGTCTATTCTGGTATGTCCAGTATCTGGGAGAAGGTCCAAAGCTTCTCCTGAAAGCCTTGACAAACAAGGCAAAGGGAAGCAACAAAGGTTTTGAAGCCACCTTGGACAGTTCATCCAAATCCTTCCACTTGAAGAAAGGCTCAGTGGAAATGTCAGACTCAGCTGTGTACTACTGTGCCATGAGTGA
>56:d1:1:TRAV9-9 (reference record id : donor name : allele number : gene name)Normal_A_LN
ATGAAGTGTGCTCCAGGGGTCGTGACTGTACTGCTCTTACTGCTTGGACAAACCCATGGAGACTCAGTGAACCAGACGGAAGGCCAAGTGATCCTCTCAGAAGAGGCTTTCCTATCTATAAACTGTACCTACTCAACAACAGGATCCCCCACTCTATTCTGGTATGTCCAGTATCTGGGAGAAGGTCCACAGCTCCTCCTGAAAGCATTAAGAGACAAGGAAAAGGGAAGCAGCAAAGGTTTTGAAGCCACCTTGGACAAAACATCCAGATCCTTCCACTTGAAGAAAGGCTCAGTGCAACTGTCAGACTCAGCTGTGTACTACTGTGCCCTGAGTGA
>57:d1:1:TRBV1 (reference record id : donor name : allele number : gene name)Normal_A_LN
ATGGGACTGTTTTCCATCCTGTGGGGCTGGGTGCTCATGGCTACCGTGAGTACAGATGCCACTGCAAGCCTGGTGGAGCAAAGGCCCCGCTGGGTCCTGGTAGCTCGTGGGCAGGCTGAAACCCTGCACTGCATCCTGAGAGATTCCCAGTACCCTTGGATGAGCTGGTACCAACAGGATCTCCAGGGGCAACTGCAGGTGCTGGCCACTCTGCGGAGCCCCGGGGACGAGGAGCTCGTATCCCGTCCTGGAGCAGATTACCGGGCCACGAGGGTCAACAGCACGGAGCTGAGGCTGCACGTGGCCAATGTGACCCAGAGCAGAACCCTGTACTGCACCTGCAGTAAAGA
>72:d1:1:TRBV24 (reference record id : donor name : allele number : gene name)Normal_A_LN
ATGGGCTTCTTGCTCCTCTGCTGTGTGGCCTTTTGTCTCTTGGGAACAGGTTCCATGGATGCTGGCATTACCCAGACCCCCCGGAATGGGATTATAAAGAAAGGAAAGAACATTTCACTGGAGTGTTCTCAGACTAAGAGTCATAACTATATGTACTGGTATCGACAAGATCCGGGAATGGGGCTACGGCTGATCTCCTACTCCTTTGGTGTCAATTATATTAATGAAGGAGAGGTCTCCAATGGGTACAGTGCTTCTCGAACGGACCTGGAGAAATTCTCCCTGTCTGTAGGGACTGCCATTCCCAACCAGACAGCTCTCTACTTCTGTGCCAGCAGCGATTCA
>78:d1:1:TRBV3-1 (reference record id : donor name : allele number : gene name)Normal_A_LN
ATGGGCTCCGGGTTCCTCTGCTGTATGGTCCTCTGCCTCCTGGGAGCAGCACCCCTGGACACAACAGTTTCCCAGACTCCAAGATACCTCATCGCGCACGTGGGATCGAAGAAGTTACTAAAATGTGAGCAAAATCTGGGCCATAATGCTATGTACTGGTATAAGCAAGACCTCAAGCAACTGCTGAAGATCATGTTTATCTACTTTAATCAGGGACTCAATCTAAATGAATCAGTTCCAGGTCGTTTCTCACCTGAGACATCTGACAAAGCTCATTTAAACCTTCATGTCAACTCCCTGGAGACAGGTGACTCTGCTGTGTATTTCTGTGCCAGCAGCCTAGA
>79:d1:1:TRBV3-2 (reference record id : donor name : allele number : gene name)Normal_A_LN
ATGGGCTCCGGGTTCCTCTGCTGTATGGTCCTCTGCCTCCTGGGAGCAGCACCCCTGGACACAACAGTTTCCCAGACTCCAAGATACCTCATCGCGCACGTGGGATCGAAGAAGTTACTAAAATGTGAGCAAAATCTGGGCCATAATGCTATGTACTGGTATAAGCAAGACCTCAAGCAACTGCTGAACGTTATGTTTATCTACAACAATAAGGAACTCATTCTAAATGAATCAGTTCCAGGTCGTTTCTCACCTGAGACATCTGACAAATCTCATTTAAACCTTCATGTCAACTCCCTGGAGACAGGTGACTCTGCTGTGTATTTCTGTGCCAGCAGCCAAGA
>82:d1:1:TRBV4-2 (reference record id : donor name : allele number : gene name)Normal_A_LN
ATGGGCTGCAGGCTGCTGTGCTCTGTGGCTCTCTGTCTACTGGGAGCAGTCCCCATGGACACTGGAATTGCCCAGACCCCCAAACACCTGGTAACAGGGCCTGGGAGGAGAGTGACCCTCAACTGTGAACAACATCTGGGACATGATGAGGTGTACTGGTATCAGCAGAGCGGTCAGAAGCCACCGAAGCTCATGTTTGCCTACAGATATAAGGAACTCATTGAGAATGAGACTGCCTCCGGTCGCTTCTCACCTGAGTGCCCAGACAGCTCCAGGCTCTACCTTCACGTGGACGCCCTGGAGCCCAATGACTCTGCCTTGTATCTCTGTGCTAGCAGCAGGGA
>84:d1:1:TRBV4-4 (reference record id : donor name : allele number : gene name)Normal_A_LN
ATGGGCTTCAGGCTGCTGTGCTCTGTGGCTCTCTGTCTACTGGGAGCAGTCCCCATGGACACTGGAATTACCCAGACCCCCAAACACCTGTTAACAGAAACAGGGAGGAGAGTGACCCTCAAGTGTGAACAACATCTGGGACATAATGCTGTGTACTGGTATCAACAGAGCACTCAGAAGCCACCAAAGCTCATGTTTGCCTACAGTTACAAGGTACTCGTTGAAAATGAGACTGCTTCTGGTCGCTTCTCACCTGAGTGCCCAGACAGCTCCAGGTTCTACCTTCACATGGATGCCCTGGAGCCCAATGACTCTGCCTTGTATCTCTGTGCTAGCAAAGAAA
>86:d1:1:TRBV5-2 (reference record id : donor name : allele number : gene name)Normal_A_LN
ATGGGCTCCAGGCTTCTCTGCTGTGTGGCCCTTTGTCTCCTGGGAGCTGGCCCCGTGGAGTCTGAGGTCATCCAAACTCCAAGACACATGATCAAAGCAAGAGGACAGACAGTGACCCTGAGATGTTCCCTTATCTCTGGACACCTATCTGTGTACTGGTACCAACAGGCCCTGGGCCAGGGTCCCCGGTTTCTCATTCAGTATTACAATAGGGAAGAGAGAGACAAAGGAGACATCCCGGCAAGATTCTCAGTGCAGCAGTTCAGTAACTACAGCTCCCAGCTGGAGATGAACTCCCTGGAGCCAGGAGACTCAGCCCTATATCTCTGTGCCAGCAGCTTGG
>90:d1:1:TRBV7 (reference record id : donor name : allele number : gene name)Normal_A_LN
ATGGGCCCCAGGCTCCTCTGCTGTGTGACCCTCTGTCTCTTGGGGGCAGGTCACGCAGAACCCGGAGTCTCCCAATCCCCCAGGCACAGGGTCACGAAGAGGGGCCAGAATGTATCTTTCACCTGTGATCCCATTTCTGGGCATGTTGCCCTTTACTGGTACCGACAGACCATGGGGCAGGGCCCGGAGTTTCTGGTTTACTTCCAAAACGAAGAGGCAATGGACGAGTCAGGGCTGGACAAGACTCGGTTCTCTGCCAAGAGGCCCAAGGGGACCAGCTCCACTCTGCAGATCCAGCGTGCAGAGCAGAGGGACTCGGCTGTGTACCTCTGTGCCAGCAGTCTCAC
>1:d1:1:TRAV10 (reference record id : donor name : allele number : gene name)Normal_A_PBMC
ATGGAGAAGCATCTGTGGACTTCTTTGGTGGTTTTGGGGCTTCATTTTTGCCGGGTGAGTGGCAAAAACCAAGTGGAACAGAATCCTCCATCTCTGATCACCCTGGAGGGGAAGAACTGCACAATTCAATGCAACTATACAGTGAACCCCTTTGGCAGCTTAAGGTGGTACAAGCACAGCACGGGGACAGGTCCTGCTTCTCTGATAGGCATGACTTACAGTGACAGCAAAAAGTCATATGGAAGCTACACAGTGACTCTGGATGCAAACTCCAAGCAGAGCTCCTTGCACATCACAGCTGCCCAGCTTAGTGATTCAGCCTCCTACATCTGTGTGGTGAGCG
>3:d1:1:TRAV12 (reference record id : donor name : allele number : gene name)Normal_A_PBMC
ATGATGAAGTCCTCAAGAGTCTTACTAGTGATCCTGTGGCTTCAGTTAACCCAGATGACGAGTCAACAGAAGGGAGTGGAGCAGAGTCCTGGATCTCTGAGCACTCTGGAGGGAACCACTGCCTCTCTCAACTGCAATTATAGTGACAGTGCTTCCCAGTACTTCATGTGGTACAGACAGTATTCTGGGAAGGGCCCTGAGTTGCTGATGAACATATACTCCAAAGGTGAAAAAGAAGAAGGAAGATTTGCAGTGCAGGTCGATAGAGCAAAACAGTATGTCTCCTTGCTCATCAGAGATTCCCAGCCCAGTGACTCAGCCACCTACCTCTGTGCAGTGAGCCG
>22:d1:1:TRAV28 (reference record id : donor name : allele number : gene name)Normal_A_PBMC
ATGCAGACACAAATAAGAGTCTTGCTGCACCTCCTCTGGATACAGATTTGCTGGATAAGAGTACAGATGAAGGTGGAACAGAGTCCTGGTGTCCTGATCCTCCAAGAGGGGAGAAATGCCTCTATGATGTGTAATTACTCTATTGCCGTTACCAGTGTGCAGTGGTTCCAACAAAACCATGAAGGACACCTCACGCCCTTGTTGTACATCGTTTCTGGAATGAAGCAAAAAGGAAGACTAAAATTCACAGTTGATACCAAGGAGCGTAACAGCCATCTGTATATCACAGACTCCCAGCCTGGGGACTCAGTCACTTATTTCTGTGCTGTGGAGG
>26:d1:1:TRAV33 (reference record id : donor name : allele number : gene name)Normal_A_PBMC
ATGCTCTGTCCTGGCCTGCTGTGGGCATTCATGGCCTCCTTAGGCTTCACCAGCCTGGCTGAGAAAGTCATCCAAACTCAAAATACAGTAACAAAGCAGGAAGGAGAAGCTGCCACCTTTAACTGCAATTATGAAACCACCTGGAGTGATTACTATACTTCGTATTGGTATAAACAGCCTCCTGGCGGAGAGATGATTTTCCTCATATACCAGGATGAAAACAAGCCAAAGGAAAAACAGGGTCGCCTCTCTATAAATTTTCAAAAGGCAGCAAAATCCATCATCCTCACCATCTCTTCCTTACAACTGACAGACTCTGCAACGTATTTCTGTGCTCTTGGTAAGCC
>26:d1:2:TRAV33 (reference record id : donor name : allele number : gene name)Normal_A_PBMC
ATGCTCTTTCCTGGCCTGCTGTGGGCATTCATGGCCTCCTTAGGCTTCACCAGCCTGGCTGAGAAAGTCATCCAAACTCAAAATACAGTAACAAAGCAGGAAGGAGAAGCTGCCACCTTTAACTGCAATTATGAAACCACCTGGAGTGATTACTATACTTTGTATTGGTATAAACAGCCTCCCGGCGGAGAGATGATTTTCCTCATATACCAGGATGAAAACAAGCCAAATGAAAAACAGGGTCGCCTCTCTACAAGTTTTCAAAAGGCAGCAAAATCCATCAGCCTCACCATCTCTTCCTTACAACTGACAGACTCTGCAACGTATTTCTGTGCTCTTGGTAAGCC
>30:d1:1:TRAV38-1 (reference record id : donor name : allele number : gene name)Normal_A_PBMC
ATGCCGCTTGTCAGCCTGCTGTGGGCAGTCGTCGTGTCCACCTGTCATGGATCCAGCATGGCCCAGAAAGTCACTCAGACTCAACCAGACATATCTGTGCGGGACACAGAGACTGTGACCCTGAACTGCATGTATGACACTAGTGACAGTAATTATTTGTTCTGGTACAAACAGCCTCCCAGCAGGGAGATGATTCTCATTATTCGCCAAGAAGCTTATAGACAAGAGAATGCAACAAATAATCGCTTCTCTGTGAACTTCCAAAAAGGAAATAAATCCTTCAGTCTCAGGATCTCAGACTCTCGGCTGGAGGATGCTGCAACATATTTCTGTGCTCTCATGGAGG
>30:d1:2:TRAV38-1 (reference record id : donor name : allele number : gene name)Normal_A_PBMC
ATGCCGCTTGTCAGCCTGCTGTGGGCAGTCGTCGTGTCCACCTGTCATGGATCCAGCATGGCCCAGAAAGTCACTCAGACTCAACCAGACATATCTGTGCGGGACACAGAGACTGTGACCCTGAACTGCATGTATGACACTAGTGACAGTAATTATTTGTTCTGGTACAAACAGCCTCCCAGCAGGGAGATGATTCTCATTATTCGCCAAGAAGCTTATAGACAAGAGAATGCAACAAATAATCGCTTCTCTGTGAACTTCCAAAAAGGAAATAAATCCTTCAGTCTCAGGATCTCAGACTCTCGGCTGGAGGATGCTGCAACGTATTTCTGTGCTCTCATGGAGG
>31:d1:1:TRAV38-2 (reference record id : donor name : allele number : gene name)Normal_A_PBMC
ATGCCTTGCCCTGGTTTGCTGTGGGCACTTGTGGTTTCCACCTATCTTGGATCCAGTATGGCCCAGAAGGTCACTCAGACTCAACCAGAAATGTTTGTTCAGGAGACAGAGACTGTGATCCTGCACTGCACGTATGACACTAGCGACAGTGATTATTATTTGTTCTGGTACAAACAGCCTCCCAGCAGGGAGATGATTCTCATTATTCGCCAAGAAGTTTATAGACAAGATAATGCAACAAATAATCGCTTCTCTGTGAACTTCCAGAAAGGAAATAAATCCTTCAGTCTCAAGATCTCAGACTCTCGGCTGGAGGATGCTGCAATGTATTTCTGTGTTCTTGCAGGAG
>31:d1:2:TRAV38-2 (reference record id : donor name : allele number : gene name)Normal_A_PBMC
ATGGCTTGCCCTGGTTTGCTGTGGGCACTTGTGGTTTCCACCTATCTTGGATCCAGTATGGCCCAGAAGGTCACTCAGACTCAACCAGAAATGTTTGTTCAGGAGACAGAGACTGTGATCCTGCACTGCACGTATGACACTAGCGACAGTGATTATTATTTGTTCTGGTACAAACAGCCTCCCAGCAGGGAGATGATTCTCATTATTCGCCAAGAAGTTTATAGACAAGATAATGCAACAAATAATCGCTTCTCTGTGAACTTCCAGAAAGGAAATAAATCCTTCAGTCTCAAGATCTCAGACTCTCGGCTGGAGGATGCTGCAATGTATTTCTGTGTTCTTGCAGGAG
>32:d1:1:TRAV40 (reference record id : donor name : allele number : gene name)Normal_A_PBMC
ATGAACTCTTCTCTGGGCTCTCTAATTCTGATCTTAATGTTTGGAAGAACCCATGGCAATTCAGTCAAACAGACAGACCAAATTACTGTCTTGGAAGGAACATCTGTGACTATGAACTGCATATACACATTCACACAGTACCCTACTCTTTTCTGGTATGTCCAATACCCCAACAAAGCTCTGCAACTTCTTCATAAAGAGACGATGGAAAACAGCAAGAACTTTGGAGCCAGAAATATTAAAGACAAAAACTCCCCTATTACGAAGTCGTCAGTCCAGGTATCAAATTCGGCCATGTACTACTGTCTTCTGAGAGATACA
>37:d1:1:TRAV43-4 (reference record id : donor name : allele number : gene name)Normal_A_PBMC
ATGAGGAGATACTGGGGAGCTGTGCTGGGGCTCCTGTGGGTACATGGTTGCTTAGTGACAGGGATGAAGGTGGAGCAGAGCCCTTCAGCCCTGAGCCTGCAGGAGGGAGCCAGCTGTACTCTGAAGTGCAATTATTCTAGTACTCCGGACAATGTGCAGTGGTTCCGACAGAATCCCGGGGGCGGCAGCCTCACCAGGCTGTTTTACATAGCTTCAGGGATGAAGCAGAGCGGAAGGCTAAACTGCACACTGAATGCTAAGGAACGGTTCAGCACCCTCCACGTCGCGGCCTCTCAGCTGGAAGACTCAGCCACCTACCTGTGTGCGGTGGAGG
>38:d1:1:TRAV43-5 (reference record id : donor name : allele number : gene name)Normal_A_PBMC
ATGAAGAGACACTGGGATGCTCTGCTGGGGCTCCTGTGGGTCCATGTTTGCTTAGTGACAGGGATGAAGGTGGAGCAGAGCCCTTCAGCCCTGAGCCTGCAGGAGGGAGCCAGCTCTATTCTCAAGTGTAATTACTCTAGCGCAGTGAGAAGTGTGCAGTGGTTCCGACAGAATCCCGGGGGCGGCAGCCTCACCAGGCTGTTTTACATAGCTTCAGGGATGAAGCAGAGCGGAAGGCTAAACTGCACACTGAATGCTAAGGAACTGTTCAGCACCCTCCACGTCGCGGCCTCTCAGCTGGAAGACTCAGCCACCTACCTGTGTGCGGTGGAGG
>39:d1:1:TRAV43-6 (reference record id : donor name : allele number : gene name)Normal_A_PBMC
ATGAAGAGACACTGGGACGCTCTGCTGGGGCTCCTGTGGGTCCATGTTTGCTTAGTGACAGGGATGAAGGTGGAGCAGAGCCCTTCAGCCCTGAGCCTGCAGGAGGGAGCCAGCTCTATCCTCAAGTGCAATTACTCTAGCGCAGTGAACAGTGTGCAGTGGTTCCGACAGAATCCCGGGGGCGGCAGCCTCACCAGGCTGTTTTACATAGCTTCAGGGATGAAGCAGAGCGGGAGGCTAAACTGCACACTGAATGCTAAGGAACTGTTCAGCACCCTCCACGTTGCGGCCTCTCAGCTGGAAGACTCAGCCACCTACCTGTGTGCGGTGGAGG
>44:d1:1:TRAV9-1 (reference record id : donor name : allele number : gene name)Normal_A_PBMC
ATGAAGTGTTCTCCAGGTTTCATGATTGTCCTACTCTTAGTGCTTGGACAAACCCACGGAGACTTAGTGACCCAGATGGAAGGCCAGGTGACCCTTTCAGAAGAGGCTTTCCTGACTGTGAACTGTAATTATTCAGCATCAGGGTACCTTGCCCTTTTCTGGTATGTCCAGTATCTGAGAGAAGGTCCACAACTCCTCCTGAAAGCATCAAGAGACAAGGAGAAGGGAAGTAACAAAGGTCTCGAAGCCACCAATGACAGATCATCCAGATCCTTCCACTTGAAGAAAAGCTCAGTGCAAATGTCAGACTCAGCTGTGTACTACTGTGCCCTGAGAGA
>45:d1:1:TRAV9-10 (reference record id : donor name : allele number : gene name)Normal_A_PBMC
ATGAAGTGTTCTTCAGGCATCGTGATTGTCTTAGTCTTGATGCTAGGACAAATCCATGGAGACTCAGTGAAACAGATGGAAGGCCAAGTGACCCTCTCAGAAGAGGCTTCGTTGACTATAAACTGTACTTTCTCAACATCAGTGACACCCACTCTCTTCTGGTATGTCCAGTATCTGGGAGAAGGTCCACAGATCCTCCTGAAAGCATTAAGAGACAAGGAAAAGGGAAGCAACAAAGGATTTGAAGCAACCTTGGACAGTTCATCCAAATCCTTCCACTTGAAGAAAGGCTCAGTGCAAATGTCAGACTCAGCTGTGTACTACTGTGTCATGAGTGA
>45:d1:2:TRAV9-10 (reference record id : donor name : allele number : gene name)Normal_A_PBMC
ATGAAGTGTTCTTCAGGCATCGTGATTGTCTTAGTCTTGATGCTAGGACAAATCCATGGAGACTCAGTGAAACAGATGGAAGGCCAAGTGACCCTCTCAGAAGAGGCTTCGTTGACTATAAATTGTACTTTCTCAACATCAGTGACACCCACTCTCTTCTGGTATGTCCAGTATCTGGGAGAAGGTCCACAGATCCTCCTGAAAGCATTAAGAGACAAGGAAAAGGGAAGCAACAAAGGATTTGAAGCAACCTTGGACAGTTCATCCAAATCCTTCCACTTGAAGAAAGGCTCAGTGCAAATGTCAGACTCAGCTGTGTACTACTGTGTCATGAGTGA
>46:d1:1:TRAV9-11 (reference record id : donor name : allele number : gene name)Normal_A_PBMC
ATGAAGTGTGCTCCAGGGGTCATGATTGTACTGCTCTTACTGCTTGGACAAACCCATGGAGACTCAGTGAACCAGACGGAAGGCCAAGTGATCCTCTCAGAAGAGGCCTTCCTGACTATAAACTGTACCTACTCGACAACATGGCCCCCCACTCTTTTCTGGTATGTCCAGTATCTGGGAGAAGGTCCACAGCTCCTCCTGAAAGCAGTGACAGACAAGGAAAAGGGAAGCAACAAAGGTTTTGAAGCCACCTTGGACAAAACATCCAGATCCTTCCACTTGAAGAAAGGCTCGGTGCAACAGTCAGACTCAGCTGTGTACTACTGTGCCTTGAGTGA
>49:d1:1:TRAV9-2 (reference record id : donor name : allele number : gene name)Normal_A_PBMC
ATGAAGTGTTCTCCAGGGATCGTGATTGTCCTATTCTTAATGCTTGGACAAACCCATGGAAACTCAGTGAACCAGACTGAAGGCCAGGTGACCCTCTCAGAAGAGGCTTCCTTGACTATGAATTGTACTTACTCAACGTCAGGGTATCCTGTCCTTTTCTGGTATGTCCAGTATCTGGGGAATGGTCCACAGCTCCTCCTGAAAGCATCAGGAGACAAGGAGAAGGGAAGTAACAAAGGGTTTGAAGCCACTTTGGACAGCTCATCCAAATCCTTCCACTTGAAGAAAGGCTCACTGCACGTGTCAGACTCAGCTGTGTACTCTGTGTCATGAGTGA
>49:d1:2:TRAV9-2 (reference record id : donor name : allele number : gene name)Normal_A_PBMC
ATGAAGTGTTCTCCAGGGATCGTGATTGTCCTATTCTTAATGCTTGGACAAACCCATGGAAACTCAGTGAACCAGACTGAAGGCCAGGTGACCCTCTCAGAAGAGGCTTCCTTGACTATGAATTGTACTTACTCAACGTCAGGGTATCCTGTCCTTTTCTGGTATGTCCAGTATCTGGGGAATGGTCCACAGCTCCTTCTGAAAGCATCAGGAGACAAGGAGAAGGGAAGTAACAAAGGGTTTGAAGCCACTTTGGACAGCTCATCCAAATCCTTCCACTTGAAGAAAGGCTCACTGCACGTGTCAGACTCAGCTGTGTACTCTGTGTCATGAGTGA
>52:d1:1:TRAV9-5 (reference record id : donor name : allele number : gene name)Normal_A_PBMC
ATGAAGTGTTCTCCAGGGATCGTGATTGTCCTATTCTTAATGCTTGGACAAACCCATGGAAACTCAGTGAACCAGACTGAAGGCCAGGTGACCCTCTCAGAAGAGGCTTCCTTGACTATGAATTGTACTTACTCAACGTCAGGGTATCCTGTCCTTTTCTGGTATGTCCAGTATCTGGGGAATGGTCCACAGCTCCTCCTGAAAGCATCAGGAGACAAGGAGAAGGGAAGTAACAAAGGGTTTGAAGCCACTTTGGACAGCTCATCCAAATCCTTCCACTTGAAGAAAGGCTCACTGCACGTGTCAGACTCAGCTGTGTACTACTGTGCCCTGAGTGA
>52:d1:2:TRAV9-5 (reference record id : donor name : allele number : gene name)Normal_A_PBMC
ATGAAGTGTTCTCCAGGGATCGTGATTGTCCTATTCTTAATGCTTGGACAAACCCATGGAAACTCAGTGAACCAGACTGAAGGCCAGGTGACCCTCTCAGAAGAGGCTTCCTTGACTATGAATTGTACTTACTCAACGTCAGGGTATCCTGTCCTTTTCTGGTATGTCCAGTATCTGGGGAATGGTCCACAGCTCCTTCTGAAAGCATCAGGAGACAAGGAGAAGGGAAGTAACAAAGGGTTTGAAGCCACTTTGGACAGCTCATCCAAATCCTTCCACTTGAAGAAAGGCTCACTGCACGTGTCAGACTCAGCTGTGTACTACTGTGCCCTGAGTGA
>53:d1:1:TRAV9-6 (reference record id : donor name : allele number : gene name)Normal_A_PBMC
ATGAAGTGTCCTCCAGGCTTTGTGATTGCCCTATTCTTCATGGTTGGACAAACCCATGGAGACTCAGTGAACCAGACGGAAGGCCAAGTGACCCTCTCAGAAGAGGCCTTCCTGACTATAAACTGTTCCTACTCAGCAACAGGATCCCTCATTCTATTCTGGTATGTCCAGTATCTGGGAGAAGGGCCACAGCTCCTCCTGAAAGCATTAAGAGACAAGGAAAAAGGAAGCAGCAAAGGTTTTGAAGCCACCTTGGACAAAACATCCAGATCCTTCCACTTGAAGAAAGGCTCGGTGCAACTGTCAGACTCAGCTGTGTACTACTGTGCCCTGAGAGA
>53:d1:2:TRAV9-6 (reference record id : donor name : allele number : gene name)Normal_A_PBMC
ATGAAGTGTCCTCCAGGCTTTGTGATTGCCCTATTCTTCATGGTTGGACAAACCGATGGAGACTCAGTGAACCAGACGGAAGGCCAAGTGACCCTCTCAGAAGAGGCCTTCCTGACTATAAACTGTACCTACTCAGCAACAGGATCCCCCACTCTATTCTGGTATGTCCAGTATCTGGGAGAAGGGCCACAGCTCCTCCTGAAAGCATTAAGAGACAAGGAAAAAGGAAGCAGCAAAGGTTTTGAAGCCACCTTGGACAAAACATCCAGATCCTTCCACTTGAAGAAAGGCTCAGTGCAACTGTCAGACTCAGCTGTGTACTACTGTGCCCTGAGAGA
>53:d1:3:TRAV9-6 (reference record id : donor name : allele number : gene name)Normal_A_PBMC
ATGAAGTGTCCTCCAGGCTTTGTGATTGCCCTATTCTTCATGGTTGGACAAACCGATGGAGACTCAGTGAACCAGACGGAAGGCCAAGTGACCCTCTCAGAAGAGGCCTTCCTGACTATAAACTGTACCTACTCAGCAACAGGATCCCCCACTCTATTCTGGTATGTCCAGTATCTGGGAGAAGGGCCACAGCTCCTCCTGAAAGCATTAAGAGACAAGGAAAAAGGAAGCAGCAAAGGTTTTGAAGCCACCTTGGACAAAACATCCAGATCCTTCCACTTGAAGAAAGGCTCGGTGCAACTGTCAGACTCAGCTGTGTACTACTGTGCCCTGAGAGA
>54:d1:1:TRAV9-7 (reference record id : donor name : allele number : gene name)Normal_A_PBMC
ATGAAGTGTTCTTCAGGCATCGTGATTGTCTTAGTCTTCATGCTAGGACAAATCCATGGAGACTCAGTGAAACAGATGGAAGGCCAAGTGACCCTCTCAGAAGAGGCTTCGTTGACTATAAACTGTACTTTCTCAACATCAACGACACCCACTCTCTTCTGGTATGTCCAGTATCTGGGAGAAGGTCCACAGATCCTCCTGAAAGCATTAAGAGACAAGGAAAAGGGAAGCAACAAAGGATTTGAAGCAACCTTGGACATTTCATCCAAATCCTTCCACTTGAAGAAAGGCTCAGTGCAAATGTCAGACTCAGCTGTGTACTACTGTGCCCTGAGTGA
>55:d1:1:TRAV9-8 (reference record id : donor name : allele number : gene name)Normal_A_PBMC
ATGAAGTGTCCTCCAGGCTTTGTGATGGCCCTATTCTTCATGGTTGGACAAACCCATGGAGACTCAGTGAACCAGACGGAAGGCCAAGTGACCCTCTCAGAAGAGGCCTTCCTGACTATGAACTGTACTTTCTCAACATCATGGTCACCCAGTCTATTCTGGTATGTCCAGTATCTGGGAGAAGGTCCAAAGCTTCTCCTGAAAGCCTTGACAAACAAGGCAAAGGGAAGCAACAAAGGTTTTGAAGCCACCTTGGACAGTTCATCCAAATCTTTCCACTTGAAGAAAGGCTCAGTGGAAATGTCAGACTCAGCTGTGTACTACTGTGCCATGAGTGA
>55:d1:2:TRAV9-8 (reference record id : donor name : allele number : gene name)Normal_A_PBMC
ATGAAGTGTCCTCCAGGCTTTGTGATGGCCCTATTCTTCATGGTTGGACAAACCCATGGAGACTCAGTGAACCAGACGGACGGCCAAGTGACCCTCTCAGAAGAGGCCTTCCTGACTATGAACTGTACTTTCTCAACATCATGGTCACCCAGTCTATTCTGGTATGTCCAGTATCTGGGAGAAGGTCCAAAGCTTCTCCTGAAAGCCTTGACAAACAAGGCAAAGGGAAGCAACAAAGGTTTTGAAGCCACCTTGGACAGTTCATCCAAATCTTTCCACTTGAAGAAAGGCTCAGTGGAAATGTCAGACTCAGCTGTGTACTACTGTGCCATGAGTGA
>55:d1:3:TRAV9-8 (reference record id : donor name : allele number : gene name)Normal_A_PBMC
ATGAAGTGTCCTCCAGGCTTTGTGATTGCCCTATTCTTCATGGTTGGACAAACCCATGGAGACTCAGTGAACCAGACGGAAGGCCAAGTGACCCTCTCAGAAGAGGCCTTCCTGACTATGAACTGTACTTTCTCAACATCATGGTCACCCAGTCTATTCTGGTATGTCCAGTATCTGGGAGAAGGTCCAAAGCTTCTCCTGAAAGCCTTGACAAACAAGGCAAAGGGAAGCAACAAAGGTTTTGAAGCCACCTTGGACAGTTCATCCAAATCCTTCCACTTGAAGAAAGGCTCAGTGGAAATGTCAGACTCAGCTGTGTACTACTGTGCCATGAGTGA
>56:d1:1:TRAV9-9 (reference record id : donor name : allele number : gene name)Normal_A_PBMC
ATGAAGTGTGCTCCAGGGGTCGTGACTGTACTGCTCTTACTGCTTGGACAAACCCATGGAGACTCAGTGAACCAGACGGAAGGCCAAGTGATCCTCTCAGAAGAGGCTTTCCTATCTATAAACTGTACCTACTCAACAACAGGATCCCCCACTCTATTCTGGTATGTCCAGTATCTGGGAGAAGGTCCACAGCTCCTCCTGAAAGCATTAAGAGACAAGGAAAAGGGAAGCAGCAAAGGTTTTGAAGCCACCTTGGACAAAACATCCAGATCCTTCCACTTGAAGAAAGGCTCAGTGCAACTGTCAGACTCAGCTGTGTACTACTGTGCCCTGAGTGA
>57:d1:1:TRBV1 (reference record id : donor name : allele number : gene name)Normal_A_PBMC
ATGGGACTGTTTTCCATCCTGTGGGGCTGGGTGCTCATGGCTACCGTGAGTACAGATGCCACTGCAAGCCTGGTGGAGCAAAGGCCCCGCTGGGTCCTGGTAGCTCGTGGGCAGGCTGAAACCCTGCACTGCATCCTGAGAGATTCCCAGTACCCTTGGATGAGCTGGTACCAACAGGATCTCCAGGGGCAACTGCAGGTGCTGGCCACTCTGCGGAGCCCCGGGGACGAGGAGCTCGTATCCCGTCCTGGAGCAGATTACCGGGCCACGAGGGTCAACAGCACGGAGCTGAGGCTGCACGTGGCCAATGTGACCCAGAGCAGAACCCTGTACTGCACCTGCAGTAAAGA
>72:d1:1:TRBV24 (reference record id : donor name : allele number : gene name)Normal_A_PBMC
ATGGGCTTCTTGCTCCTCTGCTGTGTGGCCTTTTGTCTCTTGGGAACAGGTTCCATGGATGCTGGCATTACCCAGACCCCCCGGAATGGGATTATAAAGAAAGGAAAGAACATTTCACTGGAGTGTTCTCAGACTAAGAGTCATAACTATATGTACTGGTATCGACAAGATCCGGGAATGGGGCTACGGCTGATCTCCTACTCCTTTGGTGTCAATTATATTAATGAAGGAGAGGTCTCCAATGGGTACAGTGCTTCTCGAACGGACCTGGAGAAATTCTCCCTGTCTGTAGGGACTGCCATTCCCAACCAGACAGCTCTCTACTTCTGTGCCAGCAGCGATTCA
>78:d1:1:TRBV3-1 (reference record id : donor name : allele number : gene name)Normal_A_PBMC
ATGGGCTCCGGGTTCCTCTGCTGTATGGTCCTCTGCCTCCTGGGAGCAGCACCCCTGGACACAACAGTTTCCCAGACTCCAAGATACCTCATCGCGCACGTGGGATCGAAGAAGTTACTAAAATGTGAGCAAAATCTGGGCCATAATGCTATGTACTGGTATAAGCAAGACCTCAAGCAACTGCTGAAGATCATGTTTATCTACTTTAATCAGGGACTCAATCTAAATGAATCAGTTCCAGGTCGTTTCTCACCTGAGACATCTGACAAAGCTCATTTAAACCTTCATGTCAACTCCCTGGAGACAGGTGACTCTGCTGTGTATTTCTGTGCCAGCAGCCTAGA
>79:d1:1:TRBV3-2 (reference record id : donor name : allele number : gene name)Normal_A_PBMC
ATGGGCTCCGGGTTCCTCTGCTGTATGGTCCTCTGCCTCCTGGGAGCAGCACCCCTGGACACAACAGTTTCCCAGACTCCAAGATACCTCATCGCGCACGTGGGATCGAAGAAGTTACTAAAATGTGAGCAAAATCTGGGCCATAATGCTATGTACTGGTATAAGCAAGACCTCAAGCAACTGCTGAACGTTATGTTTATCTACAACAATAAGGAACTCATTCTAAATGAATCAGTTCCAGGTCGTTTCTCACCTGAGACATCTGACAAATCTCATTTAAACCTTCATGTCAACTCCCTGGAGACAGGTGACTCTGCTGTGTATTTCTGTGCCAGCAGCCAAGA
>82:d1:1:TRBV4-2 (reference record id : donor name : allele number : gene name)Normal_A_PBMC
ATGGGCTGCAGGCTGCTGTGCTCTGTGGCTCTCTGTCTACTGGGAGCAGTCCCCATGGACACTGGAATTGCCCAGACCCCCAAACACCTGGTAACAGGGCCTGGGAGGAGAGTGACCCTCAACTGTGAACAACATCTGGGACATGATGAGGTGTACTGGTATCAGCAGAGCGGTCAGAAGCCACCGAAGCTCATGTTTGCCTACAGATATAAGGAACTCATTGAGAATGAGACTGCCTCCGGTCGCTTCTCACCTGAGTGCCCAGACAGCTCCAGGCTCTACCTTCACGTGGACGCCCTGGAGCCCAATGACTCTGCCTTGTATCTCTGTGCTAGCAGCAGGGA
>86:d1:1:TRBV5-2 (reference record id : donor name : allele number : gene name)Normal_A_PBMC
ATGGGCTCCAGGCTTCTCTGCTGTGTGGCCCTTTGTCTCCTGGGAGCTGGCCCCGTGGAGTCTGAGGTCATCCAAACTCCAAGACACATGATCAAAGCAAGAGGACAGACAGTGACCCTGAGATGTTCCCTTATCTCTGGACACCTATCTGTGTACTGGTACCAACAGGCCCTGGGCCAGGGTCCCCGGTTTCTCATTCAGTATTACAATAGGGAAGAGAGAGACAAAGGAGACATCCCGGCAAGATTCTCAGTGCAGCAGTTCAGTAACTACAGCTCCCAGCTGGAGATGAACTCCCTGGAGCCAGGAGACTCAGCCCTATATCTCTGTGCCAGCAGCTTGG
>90:d1:1:TRBV7 (reference record id : donor name : allele number : gene name)Normal_A_PBMC
ATGGGCCCCAGGCTCCTCTGCTGTGTGACCCTCTGTCTCTTGGGGGCAGGTCACGCAGAACCCGGAGTCTCCCAATCCCCCAGGCACAGGGTCACGAAGAGGGGCCAGAATGTATCTTTCACCTGTGATCCCATTTCTGGGCATGTTGCCCTTTACTGGTACCGACAGACCATGGGGCAGGGCCCGGAGTTTCTGGTTTACTTCCAAAACGAAGAGGCAATGGACGAGTCAGGGCTGGACAAGACTCGGTTCTCTGCCAAGAGGCCCAAGGGGACCAGCTCCACTCTGCAGATCCAGCGTGCAGAGCAGAGGGACTCGGCTGTGTACCTCTGTGCCAGCAGTCTCAC
>1:d1:1:TRAV10 (reference record id : donor name : allele number : gene name)Normal_B_LN
ATGGAGAAGCATCTGTGGACTTCTTTGGTGGTTTTGGGGCTTCATTTTTGCCGGGTGAGTGGCAAAAACCAAGTGGAACAGAATCCTCCATCTCTGATCACCCTGGAGGGGAAGAACTGCACAATTCAATGCAACTATACAGTGAACCCCTTTGGCAGCTTAAGGTGGTACAAGCACAGCACGGGGACAGGTCCTGCTTCTCTGATAGGCATGACTTACAGTGACAGCAAAAAGTCATATGGAAGCTACACAGTGACTCTGGATGCAAACTCCAAGCAGAGCTCCTTGCACATCACAGCTGCCCAGCTTAGTGATTCAGCCTCCTACATCTGTGTGGTGAGCG
>22:d1:1:TRAV28 (reference record id : donor name : allele number : gene name)Normal_B_LN
ATGCAGACACAAATAAGAGTCTTGCTGCACCTCCTCTGGATACAGATTTGCTGGATAAGAGTACAGATGAAGGTGGAACAGAGTCCTGGTGTCCTGATCCTCCAAGAGGGGAGAAATGCCTCTATGATGTGTAATTACTCTATTGCCGTTACCAGTGTGCAGTGGTTCCAACAAAACCATGAAGGACACCTCACGCCCTTGTTGTACATCGTTTCTGGAATGAAGCAAAAAGGAAGACTAAAATTCACAGTTGATACCAAGGAGCGTAACAGCCATCTGTATATCACAGACTCCCAGCCTGGGGACTCAGTCACTTATTTCTGTGCTGTGGAGG
>26:d1:1:TRAV33 (reference record id : donor name : allele number : gene name)Normal_B_LN
ATGCTCTTTCCTGGCCTGCTGTGGGCATTCATGGCCTCCTTAGGCTTCACCAGCCTGGCTGAGAAAGTCATCCAAACTCAAAATACAGTAACAAAGCAGGAAGGAGAAGCTGCCACCTTTAACTGCAATTATGAAACCACCTGGAGTGATTACTATACTTTGTATTGGTATAAACAGCCTCCCGGCGGAGAGATGATTTTCCTCATATACCAGGATGAAAACAAGCCAAATGAAAAACAGGGTCGCCTCTCTACAAGTTTTCAAAAGGCAGCAAAATCCATCAGCCTCACCATCTCTTCCTTACAACTGACAGACTCTGCAACGTATTTCTGTGCTCTTGGTAAGCC
>30:d1:1:TRAV38-1 (reference record id : donor name : allele number : gene name)Normal_B_LN
ATGCCGCTTGTCAGCCTGCTGTGGGCAGTCGTCGTGTCCACCTGTCATGGATCCAGCATGGCCCAGAAAGTCACTCAGACTCAACCAGACATATCTGTGCGGGACACAGAGACTGTGACCCTGAACTGCATGTATGACACTAGTGACAGTAATTATTTGTTCTGGTACAAACAGCCTCCCAGCAGGGAGATGATTCTCATTATTCGCCAAGAAGCTTATAGACAAGAGAATGCAACAAATAATCGCTTCTCTGTGAACTTCCAAAAAGGAAATAAATCCTTCAGTCTCAGGATCTCAGACTCTCGGCTGGAGGATGCTGCAACATATTTCTGTGCTCTCATGGAGG
>31:d1:1:TRAV38-2 (reference record id : donor name : allele number : gene name)Normal_B_LN
ATGGCTTGCCCTGGTTTGCTGTGGGCACTTGTGGTTTCCACCTATCTTGGATCCAGTATGGCCCAGAAGGTCACTCAGACTCAACCAGAAATGTTTGTTCAGGAGACAGAGACTGTGATCCTGCACTGCACGTATGACACTAGCAACAGTGATTATTATTTGTTCTGGTACAAACAGCCTCCCAGCAGGGAGATGATTCTCATTATTCGCCAAGAAGTTTATAGACAAGATAATGCAACAAATAATCGCTTCTCTGTGAACTTCCAGAAAGGAAATAAATCCTTCAGTCTCAAGATCTCAGACTCTCGGCTGGAGGATGCTGCAATGTATTTCTGTGTTCTTGCAGGAG
>31:d1:2:TRAV38-2 (reference record id : donor name : allele number : gene name)Normal_B_LN
ATGGCTTGCCCTGGTTTGCTGTGGGCACTTGTGGTTTCCACCTATCTTGGATCCAGTATGGCCCAGAAGGTCACTCAGACTCAACCAGAAATGTTTGTTCAGGAGACAGAGACTGTGATCCTGCACTGCACGTATGACACTAGCGACAGTGATTATTATTTGTTCTGGTACAAACAGCCTCCCAGCAGGGAGATGATTCTCATTATTCGCCAAGAAGTTTATAGACAAGATAATGCAACAAATAATCGCTTCTCTGTGAACTTCCAGAAAGGAAATAAATCCTTCAGTCTCAAGATCTCAGACTCTCGGCTGGAGGATGCTGCAATGTATTTCTGTGTTCTTGCAGGAG
>32:d1:1:TRAV40 (reference record id : donor name : allele number : gene name)Normal_B_LN
ATGAACTCTTCTCTGGGCTCTCTAATTCTGATCTTAATGTTTGGAAGAACCCATGGCAATTCAGTCAAACAGACAGACCAAATTACTGTCTTGGAAGGAACATCTGTGACTATGAACTGCATATACACATTCACACAGTACCCTACTCTTTTCTGGTATGTCCAATACCCCAACAAAGCTCTGCAACTTCTTCATAAAGAGACGATGGAAAACAGCAAGAACTTTGGAGCCAGAAATATTAAAGACAAAAACTCCCCTATTACGAAGTCGTCAGTCCAGGTATCAAATTCGGCCATGTACTACTGTCTTCTGAGAGATACA
>34:d1:1:TRAV43-1 (reference record id : donor name : allele number : gene name)Normal_B_LN
ATGAAGAGAATCTGGGACGCTCTGCTGGGGCTCCTGTGGGCCCATGTTTGCTTAGTGACAGGGATGAAGGTGGAGCAGAGCCCTTCAGCCCTGAGCCTGCAGGAGGGAGCCAGCTCTATCCTCAAGTGTAATTACTCTAGCACAGTGAGCAGTGTGCAGTGGTTCCGACAGAATCCCGGGGGCGTCAGCCTCACCAGGCTGTTTTACATAGCTTCAGGGATGAAGCAGAGCGGAAGGCTAAACTGCACACTGAATGCTAAGGAACGGTTCAGCACCCTCCACGTCGCGGCCTCTCAGCTGGAAGACTCAGCCACCTACCTGTGTGCGGTGGAGG
>34:d1:2:TRAV43-1 (reference record id : donor name : allele number : gene name)Normal_B_LN
ATGAAGAGAATCTGGGACGCTCTGCTGGGGCTCCTGTGGGTCCATGTTTGCTTAGTGACAGGGATGAAGGTGGAGCAGAGCCCTTCAGCCCTGAGCCTGCAGGAGGGAGCCAGCTCTATCCTCAAGTGCAATTACTCTAGCGCAGTGAACAATGTGCAATGGTTTCGACAGAATCCCGAGGGCGGCAGCCTCACCAGGCTGTTTTACATAGCTTCAGGGATGAAGCAGAGCGGAAGGCTAAACTGCACACTGAATGCTAAGGAACGGTTCAGCACCCTCCATGTCGCGGCCTCTCAGCTGGAAGACTCAGCCACCTACCTGTGTGCGGTGGAGG
>37:d1:1:TRAV43-4 (reference record id : donor name : allele number : gene name)Normal_B_LN
ATGAGGAGATACTGGGGAGCTGTGCTGGGGCTCCTGTGGGTACATGGTTGCTTAGTGACAGGGATGAAGGTGGAGCAGAGCCCTTCAGCCCTGAGCCTGCAGGAGGGAGCCAGCTGTACTCTGAAGTGCAATTATTCTAGTACTCCGGACAATGTGCAGTGGTTCCGACAGAATCCCGGGGGCGGCAGCCTCACCAGGCTGTTTTACATAGCTTCAGGGATGAAGCAGAGCGGAAGGCTAAACTGCACACTGAATGCTAAGGAACGGTTCAGCACCCTCCACGTCGCGGCCTCTCAGCTGGAAGACTCAGCCACCTACCTGTGTGCGGTGGAGG
>38:d1:1:TRAV43-5 (reference record id : donor name : allele number : gene name)Normal_B_LN
ATGAAGAGACACTGGGATGCTCTGCTGGGGCTCCTGTGGGTCCATGTTTGCTTAGTGACAGGGATGAAGGTGGAGCAGAGCCCTTCAGCCCTGAGCCTGCAGGAGGGAGCCAGCTCTATTCTCAAGTGTAATTACTCTAGCGCAGTGAGAAGTGTGCAGTGGTTCCGACAGAATCCCGGGGGCGGCAGCCTCACCAGGCTGTTTTACATAGCTTCAGGGATGAAGCAGAGCGGAAGGCTAAACTGCACACTGAATGCTAAGGAACTGTTCAGCACCCTCCACGTCGCGGCCTCTCAGCTGGAAGACTCAGCCACCTACCTGTGTGCGGTGGAGG
>39:d1:1:TRAV43-6 (reference record id : donor name : allele number : gene name)Normal_B_LN
ATGAAGAGACACTGGGACGCTCTGCTGGGGCTCCTGTGGGTCCATGTTTGCTTAGTGACAGGGATGAAGGTGGAGCAGAGCCCTTCAGCCCTGAGCCTGCAGGAGGGAGCCAGCTCTATCCTCAAGTGCAATTACTCTAGCGCAGTGAACAGTGTGCAGTGGTTCCGACAGAATCCCGGGGGCGGAAGCCTCACCAGGCTGTTTTACATAGCTTCAGGGATGAAGCAGAGCGGGAGGCTAAACTGCACACTGAATGCTAAGGAACTGTTCAGCACCCTCCACGTTGCGGCCTCTCAGCTGGAAGACTCAGCCACCTACCTGTGTGCGGTGGAGG
>44:d1:1:TRAV9-1 (reference record id : donor name : allele number : gene name)Normal_B_LN
ATGAAGTGTTCTCCAGGTTTCATGATTGTCCTACTCTTAGTGCTTGGACAAACCCACGGAGACTTAGTGACCCAGATGGAAGGCCAGGTGACCCTTTCAGAAGAGGCTTTCCTGACTGTGAACTGTAATTATTCAGCATCAGGGTACCTTGCCCTTTTCTGGTATGTCCAGTATCTGAGAGAAGGTCCACAACTCCTCCTGAAAGCATCAAGAGACAAGGAGAAGGGAAGTAACAAAGGTCTCGAAGCCACCAATGACAGATCATCCAGATCCTTCCACTTGAAGAAAAGCTCAGTGCAAATGTCAGACTCAGCTGTGTACTACTGTGCCCTGAGAGA
>45:d1:1:TRAV9-10 (reference record id : donor name : allele number : gene name)Normal_B_LN
ATGAAGTGTTCTTCAGGCATCGTGATTGTCTTAGTCTTGATGCTAGGACAAATCCATGGAGACTCAGTGAAACAGATGGAAGGCCAAGTGACCCTCTCAGAAGAGGCTTCGTTGACTATAAATTGTACTTTCTCAACATCAGTGACACCCACTCTCTTCTGGTATGTCCAGTATCTGGGAGAAGGTCCACAGATCCTCCTGAAAGCATTAAGAGACAAGGAAAAGGGAAGCAACAAAGGATTTGAAGCAACCTTGGACAGTTCATCCAAATCCTTCCACTTGAAGAAAGGCTCAGTGCAAATGTCAGACTCAGCTGTGTACTACTGTGTCATGAGTGA
>46:d1:1:TRAV9-11 (reference record id : donor name : allele number : gene name)Normal_B_LN
ATGAAGTGTGCTCCAGGGGTCATGATTGTACTGCTCTTACTGCTTGGACAAACCCATGGAGACTCAGTGAACCAGACGGAAGGCCAAGTGATCCTCTCAGAAGAGGCCTTCCTGACTATAAACTGTACCTACTCGACAACATGGCCCCCCACTCTTTTCTGGTATGTCCAGTATCTGGGAGAAGGTCCACAGCTCCTCCTGAAAGCAGTGACAGACAAGGAAAAGGGAAGCAACAAAGGTTTTGAAGCCACCTTGGACAAAACATCCAGATCCTTCCACTTGAAGAAAGGCTCGGTGCAACAGTCAGACTCAGCTGTGTACTACTGTGCCTTGAGTGA
>52:d1:1:TRAV9-5 (reference record id : donor name : allele number : gene name)Normal_B_LN
ATGAAGTGTTCTCCAGGGATCGTGATTGTCCTATTCTTAATGCTTGGACAAACCCATGGAAACTCAGTGAACCAGACTGAAGGCCAGGTGACCCTCTCAGAAGAGGCTTCCTTGACTATGAATTGTACTTACTCAACGTCAGGGTATCCTGTCCTTTTCTGGTATGTCCAGTATCTGGGGAATGGTCCACAGCTCCTCCTGAAAGCATCAGGAGACAAGGAGAAGGGAAGTAACAAAGGGTTTGAAGCCACTTTGGACAGCTCATCCAAATCCTTCCACTTGAAGAAAGGCTCACTGCACGTGTCAGACTCAGCTGTGTACTACTGTGCCCTGAGTGA
>52:d1:2:TRAV9-5 (reference record id : donor name : allele number : gene name)Normal_B_LN
ATGAAGTGTTCTTCAGGCATCGTGATCGTCTTAGTCTTCATGCTAGGACAAACCCATGGAGACTCAGTGAAACAGATGGAAGGCCAAGTGACCCTCTCAGAAGAGGCTTCGTTGACTATAAACTGTACTTTCTCAACATCAACGACACCCACTCTCTTCTGGTATGTCCAGTATCTGGGAGAAGGTCCACAGATCCTCCTGAAAGCATTAAGAGACAAGGAAAAGGGAAGCAACAAAGGATTTGAAGCAACCTTGGACAGTTCATCCAAATCCTTCCACTTGAAGAAAGGCTCAGTGCAAATGTCAGACTCAGCTGTGTACTACTGTGCCCTGAGTGA
>53:d1:1:TRAV9-6 (reference record id : donor name : allele number : gene name)Normal_B_LN
ATGAAGTGTCCTCCAGGCTTTGTGATTGCCCTATTCTTCATGGTTGGACAAACCCATGGAGACTCAGTGAACCAGACGGAAGGCCAAGTGACCCTCTCAGAAGAGGCCTTCCTGACTATAAACTGTTCCTACTCAGCAACAGGATCCCTCATTCTATTCTGGTATGTCCAGTATCTGGGAGAAGGGCCACAGCTCCTCCTGAAAGCATTAAGAGACAAGGAAAAAGGAAGCAGCAAAGGTTTTGAAGCCACCTTGGACAAAACATCCAGATCCTTCCACTTGAAGAAAGGCTCGGTGCAACTGTCAGACTCAGCTGTGTACTACTGTGCCCTGAGAGA
>53:d1:2:TRAV9-6 (reference record id : donor name : allele number : gene name)Normal_B_LN
ATGAAGTGTCCTCCAGGCTTTGTGATTGCCCTATTCTTCATGGTTGGACAAACCGATGGAGACTCAGTGAACCAGACGGAAGGCCAAGTGACCCTCTCAGAAGAGGCCTTCCTGACTATAAACTGTACCTACTCAGCAACAGGATCCCCCACTCTATTCTGGTATGTCCAGTATCTGGGAGAAGGGCCACAGCTCCTCCTGAAAGCATTAAGAGACAAGGAAAAAGGAAGCAGCAAAGGTTTTGAAGCCACCTTGGACAAAACATCCAGATCCTTCCACTTGAAGAAAGGCTCGGTGCAACTGTCAGACTCAGCTGTGTACTACTGTGCCCTGAGAGA
>54:d1:1:TRAV9-7 (reference record id : donor name : allele number : gene name)Normal_B_LN
ATGAAGTGTTCTTCAGGCATCGTGATTGTCTTAGTCTTCATGCTAGGACAAATCCATGGAGACTCAGTGAAACAGATGGAAGGCCAAGTGACCCTCTCAGAAGAGGCTTCGTTGACTATAAACTGTACTTTCTCAACATCAACGACACCCACTCTCTTCTGGTATGTCCAGTATCTGGGAGAAGGTCCACAGATCCTCCTGAAAGCATTAAGAGACAAGGAAAAGGGAAGCAACAAAGGATTTGAAGCAACCTTGGACATTTCATCCAAATCCTTCCACTTGAAGAAAGGCTCAGTGCAAATGTCAGACTCAGCTGTGTACTACTGTGCCCTGAGTGA
>55:d1:1:TRAV9-8 (reference record id : donor name : allele number : gene name)Normal_B_LN
ATGAAGTGTCCTCCAGGCTTTGTGATGGCCCTATTCTTCATGGTTGGACAAACCCATGGAGACTCAGTGAACCAGACGGACGGCCAAGTGACCCTCTCAGAAGAGGCCTTCCTGACTATGAACTGTACTTTCTCAACATCATGGTCACCCAGTCTATTCTGGTATGTCCAGTATCTGGGAGAAGGTCCAAAGCTTCTCCTGAAAGCCTTGACAAACAAGGCAAAGGGAAGCAACAAAGGTTTTGAAGCCACCTTGGACAGTTCATCCAAATCTTTCCACTTGAAGAAAGGCTCAGTGGAAATGTCAGACTCAGCTGTGTACTACTGTGCCATGAGTGA
>55:d1:2:TRAV9-8 (reference record id : donor name : allele number : gene name)Normal_B_LN
ATGAAGTGTCCTCCAGGCTTTGTGATTGCCCTATTCTTCATGGTTGGACAAACCCATGGAGACTCAGTGAACCAGACGGAAGGCCAAGTGACCCTCTCAGAAGAGGCCTTCCTGACTATGAACTGTACTTTCTCAACATCATGGTCACCCAGTCTATTCTGGTATGTCCAGTATCTGGGAGAAGTTCCAAAGCTTCTCCTGAAAGCCTTGACAAACAAGGCAAAGGGAAGCAACAAAGGTTTTGAAGCCACCTTGGACAGTTCATCCAAATCCTTCCACTTGAAGAAAGGCTCAGTGGAAATGTCAGACTCAGCTGTGTACTACTGTGCCATGAGTGA
>56:d1:1:TRAV9-9 (reference record id : donor name : allele number : gene name)Normal_B_LN
ATGAAGTGTGCTCCAGGGGTCGTGACTGTACTGCTCTTACTGCTTGGACAAACCCATGGAGACTCAGTGAACCAGACGGAAGGCCAAGTGATCCTCTCAGAAGAGGCTTTCCTATCTATAAACTGTACCTACTCAACAACAGGATCCCCCACTCTATTCTGGTATGTCCAGTATCTGGGAGAAGGTCCACAGCTCCTCCTGAAAGCATTAAGAGACAAGGAAAAGGGAAGCAGCAAAGGTTTTGAAGCCACCTTGGACAAAACATCCAGATCCTTCCACTTGAAGAAAGGCTCAGTGCAACTGTCAGACTCAGCTGTGTACTACTGTGCCCTGAGTGA
>72:d1:1:TRBV24 (reference record id : donor name : allele number : gene name)Normal_B_LN
ATGGGCTTCTTGCTCCTCTGCTGTGTGGCCTTTTGTCTCTTGGGAACAGGTTCCATGGATGCTGGCATTACCCAGACCCCCCGGAATGGGATTATAAAGAAAGGAAAGAACATTTCACTGGAGTGTTCTCAGACTAAGAGTCATAACTATATGTACTGGTATCGACAAGATCCGGGAATGGGGCTACGGCTGATCTCCTACTCCTTTGGTGTCAATTATATTAATGAAGGAGAGGTCTCCAATGGGTACAGTGCTTCTCGAACGGACCTGGAGAAATTCTCCCTGTCTGTAGGGACTGCCATTCCCAACCAGACAGCTCTCTACTTCTGTGCCAGCAGCGATTCA
>82:d1:1:TRBV4-2 (reference record id : donor name : allele number : gene name)Normal_B_LN
ATGGGCTGCAGGCTGCTGTGCTCTGTGGCTCTCTGTCTACTGGGAGCAGTCCCCATGGACACTGGAATTGCCCAGACCCCCAAACACCTGGTAACAGGGCCTGGGAGGAGAGTGACCCTCAACTGTGAACAACATCTGGGACATGATGAGGTGTACTGGTATCAGCAGAGCGGTCAGAAGCCACCGAAGCTCATGTTTGCCTACAGATATAAGGAACTCATTGAGAATGAGACTGCCTCCGGTCGCTTCTCACCTGAGTGCCCAGACAGCTCCAGGCTCTACCTTCACGTGGACGCCCTGGAGCCCAATGACTCTGCCTTGTATCTCTGTGCTAGCAGCAGGGA
>1:d1:1:TRAV10 (reference record id : donor name : allele number : gene name)Normal_B_PBMC
ATGGAGAAGCATCTGTGGACTTCTTTGGTGGTTTTGGGGCTTCATTTTTGCCGGGTGAGTGGCAAAAACCAAGTGGAACAGAATCCTCCATCTCTGATCACCCTGGAGGGGAAGAACTGCACAATTCAATGCAACTATACAGTGAACCCCTTTGGCAGCTTAAGGTGGTACAAGCACAGCACGGGGACAGGTCCTGCTTCTCTGATAGGCATGACTTACAGTGACAGCAAAAAGTCATATGGAAGCTACACAGTGACTCTGGATGCAAACTCCAAGCAGAGCTCCTTGCACATCACAGCTGCCCAGCTTAGTGATTCAGCCTCCTACATCTGTGTGGTGAGCG
>22:d1:1:TRAV28 (reference record id : donor name : allele number : gene name)Normal_B_PBMC
ATGCAGACACAAATAAGAGTCTTGCTGCACCTCCTCTGGATACAGATTTGCTGGATAAGAGTACAGATGAAGGTGGAACAGAGTCCTGGTGTCCTGATCCTCCAAGAGGGGAGAAATGCCTCTATGATGTGTAATTACTCTATTGCCGTTACCAGTGTGCAGTGGTTCCAACAAAACCATGAAGGACACCTCACGCCCTTGTTGTACATCGTTTCTGGAATGAAGCAAAAAGGAAGACTAAAATTCACAGTTGATACCAAGGAGCGTAACAGCCATCTGTATATCACAGACTCCCAGCCTGGGGACTCAGTCACTTATTTCTGTGCTGTGGAGG
>26:d1:1:TRAV33 (reference record id : donor name : allele number : gene name)Normal_B_PBMC
ATGCTCTTTCCTGGCCTGCTGTGGGCATTCATGGCCTCCTTAGGCTTCACCAGCCTGGCTGAGAAAGTCATCCAAACTCAAAATACAGTAACAAAGCAGGAAGGAGAAGCTGCCACCTTTAACTGCAATTATGAAACCACCTGGAGTGATTACTATACTTTGTATTGGTATAAACAGCCTCCCGGCGGAGAGATGATTTTCCTCATATACCAGGATGAAAACAAGCCAAATGAAAAACAGGGTCGCCTCTCTACAAGTTTTCAAAAGGCAGCAAAATCCATCAGCCTCACCATCTCTTCCTTACAACTGACAGACTCTGCAACGTATTTCTGTGCTCTTGGTAAGCC
>30:d1:1:TRAV38-1 (reference record id : donor name : allele number : gene name)Normal_B_PBMC
ATGCCGCTTGTCAGCCTGCTGTGGGCAGTCGTCGTGTCCACCTGTCATGGATCCAGCATGGCCCAGAAAGTCACTCAGACTCAACCAGACATATCTGTGCGGGACACAGAGACTGTGACCCTGAACTGCATGTATGACACTAGTGACAGTAATTATTTGTTCTGGTACAAACAGCCTCCCAGCAGGGAGATGATTCTCATTATTCGCCAAGAAGCTTATAGACAAGAGAATGCAACAAATAATCGCTTCTCTGTGAACTTCCAAAAAGGAAATAAATCCTTCAGTCTCAGGATCTCAGACTCTCGGCTGGAGGATGCTGCAACATATTTCTGTGCTCTCATGGAGG
>31:d1:1:TRAV38-2 (reference record id : donor name : allele number : gene name)Normal_B_PBMC
ATGGCTTGCCCTGGTTTGCTGTGGGCACTTGTGGTTTCCACCTATCTTGGATCCAGTATGGCCCAGAAGGTCACTCAGACTCAACCAGAAATGTTTGTTCAGGAGACAGAGACTGTGATCCTGCACTGCACGTATGACACTAGCAACAGTGATTATTATTTGTTCTGGTACAAACAGCCTCCCAGCAGGGAGATGATTCTCATTATTCGCCAAGAAGTTTATAGACAAGATAATGCAACAAATAATCGCTTCTCTGTGAACTTCCAGAAAGGAAATAAATCCTTCAGTCTCAAGATCTCAGACTCTCGGCTGGAGGATGCTGCAATGTATTTCTGTGTTCTTGCAGGAG
>31:d1:2:TRAV38-2 (reference record id : donor name : allele number : gene name)Normal_B_PBMC
ATGGCTTGCCCTGGTTTGCTGTGGGCACTTGTGGTTTCCACCTATCTTGGATCCAGTATGGCCCAGAAGGTCACTCAGACTCAACCAGAAATGTTTGTTCAGGAGACAGAGACTGTGATCCTGCACTGCACGTATGACACTAGCGACAGTGATTATTATTTGTTCTGGTACAAACAGCCTCCCAGCAGGGAGATGATTCTCATTATTCGCCAAGAAGTTTATAGACAAGATAATGCAACAAATAATCGCTTCTCTGTGAACTTCCAGAAAGGAAATAAATCCTTCAGTCTCAAGATCTCAGACTCTCGGCTGGAGGATGCTGCAATGTATTTCTGTGTTCTTGCAGGAG
>32:d1:1:TRAV40 (reference record id : donor name : allele number : gene name)Normal_B_PBMC
ATGAACTCTTCTCTGGGCTCTCTAATTCTGATCTTAATGTTTGGAAGAACCCATGGCAATTCAGTCAAACAGACAGACCAAATTACTGTCTTGGAAGGAACATCTGTGACTATGAACTGCATATACACATTCACACAGTACCCTACTCTTTTCTGGTATGTCCAATACCCCAACAAAGCTCTGCAACTTCTTCATAAAGAGACGATGGAAAACAGCAAGAACTTTGGAGCCAGAAATATTAAAGACAAAAACTCCCCTATTACGAAGTCGTCAGTCCAGGTATCAAATTCGGCCATGTACTACTGTCTTCTGAGAGATACA
>34:d1:1:TRAV43-1 (reference record id : donor name : allele number : gene name)Normal_B_PBMC
ATGAAGAGAATCTGGGACGCTCTGCTGGGGCTCCTGTGGGCCCATGTTTGCTTAGTGACAGGGATGAAGGTGGAGCAGAGCCCTTCAGCCCTGAGCCTGCAGGAGGGAGCCAGCTCTATCCTCAAGTGTAATTACTCTAGCACAGTGAGCAGTGTGCAGTGGTTCCGACAGAATCCCGGGGGCGTCAGCCTCACCAGGCTGTTTTACATAGCTTCAGGGATGAAGCAGAGCGGAAGGCTAAACTGCACACTGAATGCTAAGGAACGGTTCAGCACCCTCCACGTCGCGGCCTCTCAGCTGGAAGACTCAGCCACCTACCTGTGTGCGGTGGAGG
>34:d1:2:TRAV43-1 (reference record id : donor name : allele number : gene name)Normal_B_PBMC
ATGAAGAGAATCTGGGACGCTCTGCTGGGGCTCCTGTGGGTCCATGTTTGCTTAGTGACAGGGATGAAGGTGGAGCAGAGCCCTTCAGCCCTGAGCCTGCAGGAGGGAGCCAGCTCTATCCTCAAGTGCAATTACTCTAGCGCAGTGAACAATGTGCAATGGTTTCGACAGAATCCCGAGGGCGGCAGCCTCACCAGGCTGTTTTACATAGCTTCAGGGATGAAGCAGAGCGGAAGGCTAAACTGCACACTGAATGCTAAGGAACGGTTCAGCACCCTCCATGTCGCGGCCTCTCAGCTGGAAGACTCAGCCACCTACCTGTGTGCGGTGGAGG
>37:d1:1:TRAV43-4 (reference record id : donor name : allele number : gene name)Normal_B_PBMC
ATGAGGAGATACTGGGGAGCTGTGCTGGGGCTCCTGTGGGTACATGGTTGCTTAGTGACAGGGATGAAGGTGGAGCAGAGCCCTTCAGCCCTGAGCCTGCAGGAGGGAGCCAGCTGTACTCTGAAGTGCAATTATTCTAGTACTCCGGACAATGTGCAGTGGTTCCGACAGAATCCCGGGGGCGGCAGCCTCACCAGGCTGTTTTACATAGCTTCAGGGATGAAGCAGAGCGGAAGGCTAAACTGCACACTGAATGCTAAGGAACGGTTCAGCACCCTCCACGTCGCGGCCTCTCAGCTGGAAGACTCAGCCACCTACCTGTGTGCGGTGGAGG
>38:d1:1:TRAV43-5 (reference record id : donor name : allele number : gene name)Normal_B_PBMC
ATGAAGAGACACTGGGATGCTCTGCTGGGGCTCCTGTGGGTCCATGTTTGCTTAGTGACAGGGATGAAGGTGGAGCAGAGCCCTTCAGCCCTGAGCCTGCAGGAGGGAGCCAGCTCTATTCTCAAGTGTAATTACTCTAGCGCAGTGAGAAGTGTGCAGTGGTTCCGACAGAATCCCGGGGGCGGCAGCCTCACCAGGCTGTTTTACATAGCTTCAGGGATGAAGCAGAGCGGAAGGCTAAACTGCACACTGAATGCTAAGGAACTGTTCAGCACCCTCCACGTCGCGGCCTCTCAGCTGGAAGACTCAGCCACCTACCTGTGTGCGGTGGAGG
>39:d1:1:TRAV43-6 (reference record id : donor name : allele number : gene name)Normal_B_PBMC
ATGAAGAGACACTGGGACGCTCTGCTGGGGCTCCTGTGGGTCCATGTTTGCTTAGTGACAGGGATGAAGGTGGAGCAGAGCCCTTCAGCCCTGAGCCTGCAGGAGGGAGCCAGCTCTATCCTCAAGTGCAATTACTCTAGCGCAGTGAACAGTGTGCAGTGGTTCCGACAGAATCCCGGGGGCGGAAGCCTCACCAGGCTGTTTTACATAGCTTCAGGGATGAAGCAGAGCGGGAGGCTAAACTGCACACTGAATGCTAAGGAACTGTTCAGCACCCTCCACGTTGCGGCCTCTCAGCTGGAAGACTCAGCCACCTACCTGTGTGCGGTGGAGG
>44:d1:1:TRAV9-1 (reference record id : donor name : allele number : gene name)Normal_B_PBMC
ATGAAGTGTTCTCCAGGTTTCATGATTGTCCTACTCTTAGTGCTTGGACAAACCCACGGAGACTTAGTGACCCAGATGGAAGGCCAGGTGACCCTTTCAGAAGAGGCTTTCCTGACTGTGAACTGTAATTATTCAGCATCAGGGTACCTTGCCCTTTTCTGGTATGTCCAGTATCTGAGAGAAGGTCCACAACTCCTCCTGAAAGCATCAAGAGACAAGGAGAAGGGAAGTAACAAAGGTCTCGAAGCCACCAATGACAGATCATCCAGATCCTTCCACTTGAAGAAAAGCTCAGTGCAAATGTCAGACTCAGCTGTGTACTACTGTGCCCTGAGAGA
>45:d1:1:TRAV9-10 (reference record id : donor name : allele number : gene name)Normal_B_PBMC
ATGAAGTGTTCTTCAGGCATCGTGATTGTCTTAGTCTTGATGCTAGGACAAATCCATGGAGACTCAGTGAAACAGATGGAAGGCCAAGTGACCCTCTCAGAAGAGGCTTCGTTGACTATAAATTGTACTTTCTCAACATCAGTGACACCCACTCTCTTCTGGTATGTCCAGTATCTGGGAGAAGGTCCACAGATCCTCCTGAAAGCATTAAGAGACAAGGAAAAGGGAAGCAACAAAGGATTTGAAGCAACCTTGGACAGTTCATCCAAATCCTTCCACTTGAAGAAAGGCTCAGTGCAAATGTCAGACTCAGCTGTGTACTACTGTGTCATGAGTGA
>46:d1:1:TRAV9-11 (reference record id : donor name : allele number : gene name)Normal_B_PBMC
ATGAAGTGTGCTCCAGGGGTCATGATTGTACTGCTCTTACTGCTTGGACAAACCCATGGAGACTCAGTGAACCAGACGGAAGGCCAAGTGATCCTCTCAGAAGAGGCCTTCCTGACTATAAACTGTACCTACTCGACAACATGGCCCCCCACTCTTTTCTGGTATGTCCAGTATCTGGGAGAAGGTCCACAGCTCCTCCTGAAAGCAGTGACAGACAAGGAAAAGGGAAGCAACAAAGGTTTTGAAGCCACCTTGGACAAAACATCCAGATCCTTCCACTTGAAGAAAGGCTCGGTGCAACAGTCAGACTCAGCTGTGTACTACTGTGCCTTGAGTGA
>49:d1:1:TRAV9-2 (reference record id : donor name : allele number : gene name)Normal_B_PBMC
ATGAAGTGTTCTCCAGGGATCGTGATTGTCCTATTCTTAATGCTTGGACAAACCCATGGAAACTCAGTGAACCAGACTGAAGGCCAGGTGACCCTCTCAGAAGAGGCTTCCTTGACTATGAATTGTACTTACTCAACGTCAGGGTATCCTGTCCTTTTCTGGTATGTCCAGTATCTGGGGAATGGTCCACAGCTCCTCCTGAAAGCATCAGGAGACAAGGAGAAGGGAAGTAACAAAGGGTTTGAAGCCACTTTGGACAGCTCATCCAAATCCTTCCACTTGAAGAAAGGCTCACTGCACGTGTCAGACTCAGCTGTGTACTCTGTGTCATGAGTGA
>52:d1:1:TRAV9-5 (reference record id : donor name : allele number : gene name)Normal_B_PBMC
ATGAAGTGTTCTCCAGGGATCGTGATTGTCCTATTCTTAATGCTTGGACAAACCCATGGAAACTCAGTGAACCAGACTGAAGGCCAGGTGACCCTCTCAGAAGAGGCTTCCTTGACTATGAATTGTACTTACTCAACGTCAGGGTATCCTGTCCTTTTCTGGTATGTCCAGTATCTGGGGAATGGTCCACAGCTCCTCCTGAAAGCATCAGGAGACAAGGAGAAGGGAAGTAACAAAGGGTTTGAAGCCACTTTGGACAGCTCATCCAAATCCTTCCACTTGAAGAAAGGCTCACTGCACGTGTCAGACTCAGCTGTGTACTACTGTGCCCTGAGTGA
>53:d1:1:TRAV9-6 (reference record id : donor name : allele number : gene name)Normal_B_PBMC
ATGAAGTGTCCTCCAGGCTTTGTGATTGCCCTATTCTTCATGGTTGGACAAACCCATGGAGACTCAGTGAACCAGACGGAAGGCCAAGTGACCCTCTCAGAAGAGGCCTTCCTGACTATAAACTGTTCCTACTCAGCAACAGGATCCCTCATTCTATTCTGGTATGTCCAGTATCTGGGAGAAGGGCCACAGCTCCTCCTGAAAGCATTAAGAGACAAGGAAAAAGGAAGCAGCAAAGGTTTTGAAGCCACCTTGGACAAAACATCCAGATCCTTCCACTTGAAGAAAGGCTCGGTGCAACTGTCAGACTCAGCTGTGTACTACTGTGCCCTGAGAGA
>53:d1:2:TRAV9-6 (reference record id : donor name : allele number : gene name)Normal_B_PBMC
ATGAAGTGTCCTCCAGGCTTTGTGATTGCCCTATTCTTCATGGTTGGACAAACCGATGGAGACTCAGTGAACCAGACGGAAGGCCAAGTGACCCTCTCAGAAGAGGCCTTCCTGACTATAAACTGTACCTACTCAGCAACAGGATCCCCCACTCTATTCTGGTATGTCCAGTATCTGGGAGAAGGGCCACAGCTCCTCCTGAAAGCATTAAGAGACAAGGAAAAAGGAAGCAGCAAAGGTTTTGAAGCCACCTTGGACAAAACATCCAGATCCTTCCACTTGAAGAAAGGCTCGGTGCAACTGTCAGACTCAGCTGTGTACTACTGTGCCCTGAGAGA
>54:d1:1:TRAV9-7 (reference record id : donor name : allele number : gene name)Normal_B_PBMC
ATGAAGTGTTCTTCAGGCATCGTGATTGTCTTAGTCTTCATGCTAGGACAAATCCATGGAGACTCAGTGAAACAGATGGAAGGCCAAGTGACCCTCTCAGAAGAGGCTTCGTTGACTATAAACTGTACTTTCTCAACATCAACGACACCCACTCTCTTCTGGTATGTCCAGTATCTGGGAGAAGGTCCACAGATCCTCCTGAAAGCATTAAGAGACAAGGAAAAGGGAAGCAACAAAGGATTTGAAGCAACCTTGGACATTTCATCCAAATCCTTCCACTTGAAGAAAGGCTCAGTGCAAATGTCAGACTCAGCTGTGTACTACTGTGCCCTGAGTGA
>55:d1:1:TRAV9-8 (reference record id : donor name : allele number : gene name)Normal_B_PBMC
ATGAAGTGTCCTCCAGGCTTTGTGATGGCCCTATTCTTCATGGTTGGACAAACCCATGGAGACTCAGTGAACCAGACGGACGGCCAAGTGACCCTCTCAGAAGAGGCCTTCCTGACTATGAACTGTACTTTCTCAACATCATGGTCACCCAGTCTATTCTGGTATGTCCAGTATCTGGGAGAAGGTCCAAAGCTTCTCCTGAAAGCCTTGACAAACAAGGCAAAGGGAAGCAACAAAGGTTTTGAAGCCACCTTGGACAGTTCATCCAAATCTTTCCACTTGAAGAAAGGCTCAGTGGAAATGTCAGACTCAGCTGTGTACTACTGTGCCATGAGTGA
>55:d1:2:TRAV9-8 (reference record id : donor name : allele number : gene name)Normal_B_PBMC
ATGAAGTGTCCTCCAGGCTTTGTGATTGCCCTATTCTTCATGGTTGGACAAACCCATGGAGACTCAGTGAACCAGACGGAAGGCCAAGTGACCCTCTCAGAAGAGGCCTTCCTGACTATGAACTGTACTTTCTCAACATCATGGTCACCCAGTCTATTCTGGTATGTCCAGTATCTGGGAGAAGTTCCAAAGCTTCTCCTGAAAGCCTTGACAAACAAGGCAAAGGGAAGCAACAAAGGTTTTGAAGCCACCTTGGACAGTTCATCCAAATCCTTCCACTTGAAGAAAGGCTCAGTGGAAATGTCAGACTCAGCTGTGTACTACTGTGCCATGAGTGA
>56:d1:1:TRAV9-9 (reference record id : donor name : allele number : gene name)Normal_B_PBMC
ATGAAGTGTGCTCCAGGGGTCGTGACTGTACTGCTCTTACTGCTTGGACAAACCCATGGAGACTCAGTGAACCAGACGGAAGGCCAAGTGATCCTCTCAGAAGAGGCTTTCCTATCTATAAACTGTACCTACTCAACAACAGGATCCCCCACTCTATTCTGGTATGTCCAGTATCTGGGAGAAGGTCCACAGCTCCTCCTGAAAGCATTAAGAGACAAGGAAAAGGGAAGCAGCAAAGGTTTTGAAGCCACCTTGGACAAAACATCCAGATCCTTCCACTTGAAGAAAGGCTCAGTGCAACTGTCAGACTCAGCTGTGTACTACTGTGCCCTGAGTGA
>72:d1:1:TRBV24 (reference record id : donor name : allele number : gene name)Normal_B_PBMC
ATGGGCTTCTTGCTCCTCTGCTGTGTGGCCTTTTGTCTCTTGGGAACAGGTTCCATGGATGCTGGCATTACCCAGACCCCCCGGAATGGGATTATAAAGAAAGGAAAGAACATTTCACTGGAGTGTTCTCAGACTAAGAGTCATAACTATATGTACTGGTATCGACAAGATCCGGGAATGGGGCTACGGCTGATCTCCTACTCCTTTGGTGTCAATTATATTAATGAAGGAGAGGTCTCCAATGGGTACAGTGCTTCTCGAACGGACCTGGAGAAATTCTCCCTGTCTGTAGGGACTGCCATTCCCAACCAGACAGCTCTCTACTTCTGTGCCAGCAGCGATTCA
>82:d1:1:TRBV4-2 (reference record id : donor name : allele number : gene name)Normal_B_PBMC
ATGGGCTGCAGGCTGCTGTGCTCTGTGGCTCTCTGTCTACTGGGAGCAGTCCCCATGGACACTGGAATTGCCCAGACCCCCAAACACCTGGTAACAGGGCCTGGGAGGAGAGTGACCCTCAACTGTGAACAACATCTGGGACATGATGAGGTGTACTGGTATCAGCAGAGCGGTCAGAAGCCACCGAAGCTCATGTTTGCCTACAGATATAAGGAACTCATTGAGAATGAGACTGCCTCCGGTCGCTTCTCACCTGAGTGCCCAGACAGCTCCAGGCTCTACCTTCACGTGGACGCCCTGGAGCCCAATGACTCTGCCTTGTATCTCTGTGCTAGCAGCAGGGA
>1:d1:1:TRAV10 (reference record id : donor name : allele number : gene name)Normal_C_LN
ATGGAGAAGCATCTGTGGACTTCTTTGGTGGTTTTGGGGCTTCATTTTTGCCGGGTGAGTGGCAAAAACCAAGTGGAACAGAATCCTCCATCTCTGATCACCCTGGAGGGGAAGAACTGCACAATTCAATGCAACTATACAGTGAACCCCTTTGGCAGCTTAAGGTGGTACAAGCACAGCACGGGGACAGGTCCTGCTTCTCTGATAGGCATGACTTACAGTGACAGCAAAAAGTCATATGGAAGCTACACAGTGACTCTGGATGCAAACTCCAAGCAGAGCTCCTTGCACATCACAGCTGCCCAGCTTAGTGATTCAGCCTCCTACATCTGTGTGGTGAGCG
>3:d1:1:TRAV12 (reference record id : donor name : allele number : gene name)Normal_C_LN
ATGATGAAGTCCTCAAGAGTCTTACTAGTGATCCTGTGGCTTCAGTTAACCCAGATGACGAGTCAACAGAAGGGAGTGGAGCAGAGTCCTGGATCTCTGAGCACTCTGGAGGGAACCACTGCCTCTCTCAACTGCAATTATAGTGACAGTGCTTCCCAGTACTTCATGTGGTACAGACAGTATTCTGGGAAGGGCCCTGAGTTGCTGATGAACATATACTCCAAAGGTGAAAAAGAAGAAGGAAGATTTGCAGTGCAGGTCGATAGAGCAAAACAGTATGTCTCCTTGCTCATCAGAGATTCCCAGCCCAGTGACTCAGCCACCTACCTCTGTGCAGTGAGCCG
>17:d1:1:TRAV22 (reference record id : donor name : allele number : gene name)Normal_C_LN
ATGTCCTGGTCAGCAAAGCAAAGCATCACGAAGAGGCTATTGGTCACTGTGCTGGGTGTGACAGGCATGGAGGTGGAGCAGAGGCCCCTCGTTGAGAGTGTGCTGGAGGGAGCCAGTCCCACGCTGCAGTGCAATTTTTCTACCTCTGCGACCAGCGTGCAGTGGTTTCGCCAAGATCCTGGAGGCCACCTCGTCCACCTGTTTTACATTCCTTCGGGGACAAAGCACAATGGAAGATTAAACTCTACGACAGTCACTAAAGAGCGCCACAGCTCATTGTACATTTTTTCTTCCCAGACCACAGACTCAGCCATTTACTTCTGTGCGGTGAAGC
>26:d1:1:TRAV33 (reference record id : donor name : allele number : gene name)Normal_C_LN
ATGCTCTGTCCTGGCCTGCTGTGGGCATTCATGGCCTCCTTAGGCTTCACCAGCCTGGCTGAGAAAGTCATCCAAACTCAAAATACAGTAACAAAGCAGGAAGGAGAAGCTGCCACCTTTAACTGCAATTATGAAACCACCTGGAGTGATTACTATACTTCGTATCGGTATAAACAGCCTCCTGGCGGAGAGATGATTTTCCTCATATACCAGGATGAAAACAAGCCAAAGGAAAAACAGGGTCGCCTCTCTATAAATTTTCAAAAGGCAGCAAAATCCATCATCCTCACCATCTCTTCCTTACAACTGACAGACTCTGCAACGTATTTCTGTGCTCTTGGTAAGCC
>30:d1:1:TRAV38-1 (reference record id : donor name : allele number : gene name)Normal_C_LN
ATGCCGCTTGTCAGCCTGCTGTGGGCAGTCGTCGTGTCCACCTGTCATGGATCCAGCATGGCCCAGAAAGTCACTCAGACTCAACCAGACATATCTGTGCGGGACACAGAGACTGTGACCCTGAACTGCATGTATGACACTAGTGACAGTAATTATTTGTTCTGGTACAAACAGCCTCCCAGCAGGGAGATGATTCTCATTATTCGCCAAGAAGCTTATAGACAAGAGAATGCAACAAATAATCGCTTCTCTGTGAACTTCCAAAAAGGAAATAAATCCTTCAGTCTCAGGATCTCAGACTCTCGGCTGGAGGATGCTGCAACGTATTTCTGTGCTCTCATGGAGG
>31:d1:1:TRAV38-2 (reference record id : donor name : allele number : gene name)Normal_C_LN
ATGGCTTGCCCTGGTTTGCTGTGGGCACTTGTGGTTTCCACCTATCTTGGATCCAGTATGGCCCAGAAGGTCACTCAGACTCAACCAGAAATGTTTGTTCAGGAGACAGAGACTGTGATCCTGCACTGCACGTATGACACTAGCAACAGTGATTATTATTTGTTCTGGTACAAACAGCCTCCCAGCAGGGAGATGATTCTCATTATTCGCCAAGAAGTTTATAGACAAGATAATGCAACAAATAATCGCTTCTCTGTGAACTTCCAGAAAGGAAATAAATCCTTCAGTCTCAAGATCTCAGACTCTCGGCTGGAGGATGCTGCAATGTATTTCTGTGTTCTTGCAGGAG
>32:d1:1:TRAV40 (reference record id : donor name : allele number : gene name)Normal_C_LN
ATGAACTCTTCTCTGGGCTCTCTAATTCTGATCTTAATGTTTGGAAGAACCCATGGCAATTCAGTCAAACAGACAGACCAAATTACTGTCTTGGAAGGAACATCTGTGACTATGAACTGCATATACACATTCACACAGTACCCTACTCTTTTCTGGTATGTCCAATACCCCAACAAAGCTCTGCAACTTCTTCATAAAGAGACGATGGAAAACAGCAAGAACTTTGGAGCCAGAAATATTAAAGACAAAAACTCCCCTATTACGAAGTCGTCAGTCCAGGTATCAAATTCAGCCATGTACTACTGTCTTCTGAGAGATACA
>34:d1:1:TRAV43-1 (reference record id : donor name : allele number : gene name)Normal_C_LN
ATGAAGAGAATCTGGGACGCTCTGCTGGGGCTCCTGTGGGCCCATGTTTGCTTAGTGACAGGGATGAGGGTGGAGCAGAGCCCTTCAGCCCTGAGCCTGCAGGAGGGAGCCAGCTCTATCCTCAAGTGTAATTACTCTAGCACAGTGAGCAGTGTGCAGTGGTTCCGACAGAATCCCGGGGGCGGCAGCCTCACCAGGCTGTTTTACATAGCTTCAGGGATGAAGCAGAGCGGAAGGCTAAACTGCACACTGAATGCTAAGGAACTGTTCAGCACCCTCCACGTCGCGGCCTCTCAGCTGGAAGACTCAGCCACCTACCTGTGTGCGGTGGAGG
>34:d1:2:TRAV43-1 (reference record id : donor name : allele number : gene name)Normal_C_LN
ATGAAGAGAATCTGGGACGCTCTGCTGGGGCTCCTGTGGGTCCATGTTTGCTTAGTGACAGGGATGAAGGTGGAGCAGAGCCCTTCAGCCCTGAGCCTGCAGGAGGGAGCCAGCTCTATCCTCAAGTGCAATTACTCTAGCGCAGTGAACAATGTGCAATGGTTTCGACAGAATCCCGAGGGCGGCAGCCTCACCAGGCTGTTTTACATAGCTTCAGGGATGAAGCAGAGCGGGAGGCTAAACTGCACACTGAATGCTAAGGAACGGTTCAGCACCCTCCATGTCGCGGCCTCTCAGCTGGAAGACTCAGCCACCTACCTGTGTGCGGTGGAGG
>37:d1:1:TRAV43-4 (reference record id : donor name : allele number : gene name)Normal_C_LN
ATGAGGAGATACTGGGGAGCTGTGCTGGGGCTCCTGTGGGTACATGGTTGCTTAGTGACAGGGATGAAGGTGGAGCAGAGCCCTTCAGCCCTGAGCCTGCAGGAGGGAGCCAGCTGTACTCTGAAGTGCAATTATTCTAGTACTCCGGACAATGTGCAGTGGTTCCGACAGAATCCCGGGGGCGGCAGCCTCACCAGGCTGTTTTACATAGCTTCAGGGATGAAGCAGAGCGGAAGGCTAAACTGCACACTGAATGCTAAGGAACGGTTCAGCACCCTCCACGTCGCGGCCTCTCAGCTGGAAGACTCAGCCACCTACCTGTGTGCGGTGGAGG
>39:d1:1:TRAV43-6 (reference record id : donor name : allele number : gene name)Normal_C_LN
ATGAAGAGACACTGGGACGCTCTGCTGGGGCTCCTGTGGGTCCATGTTTGCTTAGTGACAGGGATGAAGGTGGAGCAGAGCCCTTCAGCCCTGAGCCTGCAGGAGGGAGCCAGCTCTATCCTCAAGTGCAATTACTCTAGCGCAGTGAACAGTGTGCAGTGGTTCCGACAGAATCCCGGGGGCGGAAGCCTCACCAGGCTGTTTTACATAGCTTCAGGGATGAAGCAGAGCGGGAGGCTAAACTGCACACTGAATGCTAAGGAACTGTTCAGCACCCTCCACGTTGCGGCCTCTCAGCTGGAAGACTCAGCCACCTACCTGTGTGCGGTGGAGG
>45:d1:1:TRAV9-10 (reference record id : donor name : allele number : gene name)Normal_C_LN
ATGAAGTGTTCTTCAGGCATCGTGATTGTCTTAGTCTTGATGCTAGGACAAATCCATGGAGACTCAGTGAAACAGATGGAAGGCCAAGTGACCCTCTCAGAAGAGGCTTCGTTGACTATAAACTGTACTTTCTCAACATCAGTGACACCCACTCTCTTCTGGTATGTCCAGTATCTGGGAGAAGGTCCACAGATCCTCCTGAAAGCATTAAGAGACAAGGAAAAGGGAAGCAACAAAGGATTTGAAGCAACCTTGGACAGTTCATCCAAATCCTTCCACTTGAAGAAAGGCTCAGTGCAAATGTCAGACTCAGCTGTGTACTACTGTGTCATGAGTGA
>45:d1:2:TRAV9-10 (reference record id : donor name : allele number : gene name)Normal_C_LN
ATGAAGTGTTCTTCAGGCATCGTGATTGTCTTAGTCTTGATGCTAGGACAAATCCATGGAGACTCAGTGAAACAGATGGAAGGCCAAGTGACCCTCTCAGAAGAGGCTTCGTTGACTATAAACTGTACTTTCTCAACATCAGTGACACCCACTCTCTTCTGGTATGTCCAGTATCTGGGAGAAGGTCCACAGATCCTCCTGAAAGCATTAAGAGACAAGGAAAAGGGAAGCAACAAAGGATTTGAAGCAACCTTGGACATTTCATCCAAATCCTTCCACTTGAAGAAAGGCTCAGTGCAAATGTCAGACTCAGCTGTGTACTACTGTGTCATGAGTGA
>46:d1:1:TRAV9-11 (reference record id : donor name : allele number : gene name)Normal_C_LN
ATGAAGTGTGCTCCAGGGGTCATGATTGTACTGCTCTTACTGCTTGGACAAACCCATGGAGACTCAGTGAACCAGACGGAAGGCCAAGTGATCCTCTCAGAAGAGGCCTTCCTGACTATAAACTGTACCTACTCGACAACATGGCCCCCCACTCTTTTCTGGTATGTCCAGTATCTGGGAGAAGGTCCACAGCTCCTCCTGAAAGCAGTGACAGACAAGGAAAAGGGAAGCAACAAAGGTTTTGAAGCCACCTTGGACAAAACATCCAGATCCTTCCACTTGAAGAAAGGCTCGGTGCAACAGTCAGACTCAGCTGTGTACTACTGTGCCTTGAGTGA
>49:d1:1:TRAV9-2 (reference record id : donor name : allele number : gene name)Normal_C_LN
ATGAAGTGTTCTCCAGGGATCGTGATTGTCCTATTCTTAATGCTTGGACAAACCCATGGAAACTCAGTGAACCAGACTGAAGGCCAGGTGACCCTCTCAGAAGAGGCTTCCTTGACTATGAATTGTACTTACTCAACGTCAGGGTATCCTGTCCTTTTCTGGTATGTCCAGTATCTGGGGAATGGTCCACAGCTCCTTCTGAAAGCATCAGGAGACAAGGAGAAGGGAAGTAACAAAGGGTTTGAAGCCACTTTGGACAGCTCATCCAAATCCTTCCACTTGAAGAAAGGCTCACTGCACGTGTCAGACTCAGCTGTGTACTCTGTGTCATGAGTGA
>49:d1:2:TRAV9-2 (reference record id : donor name : allele number : gene name)Normal_C_LN
ATGAAGTGTTCTCCAGGGATCGTGATTGTCCTATTCTTAATGCTTGGACAAACCCATGGAAACTCAGTGAATCAGACTGAAGGCAAGGTGACCCTCTCAGAAGAGGCTTCCTTGACTATGAATTGTACTTACTCAACGTCAGGGTATCCTGTCCTTTTCTGGTATGTCCAGTATCTGGGGAATGGTCCACAGCTCCTTCTGAAAGCATCAGGAGACAAGGAGAAGGGAAGTAACAAAGGGTTTGAAGCCACTTTGGACAGCTCATCCAAATCCTTCCACTTGAAGAAAGGCTCACTGCACGTGTCAGACTCAGCTGTGTACTCTGTGTCATGAGTGA
>52:d1:1:TRAV9-5 (reference record id : donor name : allele number : gene name)Normal_C_LN
ATGAAGTGTTCTCCAGGGATCGTGATTGTCCTATTCTTAATGCTTGGACAAACCCATGGAAACTCAGTGAACCAGACTGAAGGCCAGGTGACCCTCTCAGAAGAGGCTTCCTTGACTATGAATTGTACTTACTCAACGTCAGGGTATCCTGTCCTTTTCTGGTATGTCCAGTATCTGGGGAATGGTCCACAGCTCCTTCTGAAAGCATCAGGAGACAAGGAGAAGGGAAGTAACAAAGGGTTTGAAGCCACTTTGGACAGCTCATCCAAATCCTTCCACTTGAAGAAAGGCTCACTGCACGTGTCAGACTCAGCTGTGTACTACTGTGCCCTGAGTGA
>53:d1:1:TRAV9-6 (reference record id : donor name : allele number : gene name)Normal_C_LN
ATGAAGTGTCCTCCAGGCTTTGTGATTGCCCTATTCTTCATGGTTGGACAAACCCATGGAGACTCAGTGAACCAGACGGAAGGCCAAGTGACCCTCTCAGAAGAGGCCTTCCTGACTATAAACTGTTCCTACTCAGCAACAGGATCCCTCATTCTATTCTGGTATGTCCAGTATCTGGGAGAAGGGCCACAGCTCCTCCTGAAAGCATTAAGAGACAAGGAAAAAGGAAGCAGCAAAGGTTTTGAAGCCACCTTGGACAAAACATCCAGATCCTTCCACTTGAAGAAAGGCTCGGTGCAACTGTCAGACTCAGCTGTGTACTACTGTGCCCTGAGAGA
>53:d1:2:TRAV9-6 (reference record id : donor name : allele number : gene name)Normal_C_LN
ATGAAGTGTCCTCCAGGCTTTGTGATTGCCCTATTCTTCATGGTTGGACAAACCGATGGAGACTCAGTGAACCAGACGGAAGGCCAAGTGACCCTCTCAGAAGAGGCCTTCCTGACTATAAACTGTACCTACTCAGCAACAGGATCCCCCACTCTATTCTGGTATGTCCAGTATCTGGGAGAAGGGCCACAGCTCCTCCTGAAAGCATTAAGAGACAAGGAAAAAGGAAGCAGCAAAGGTTTTGAAGCCACCTTGGACAAAACATCCAGATCCTTCCACTTGAAGAAAGGCTCGGTGCAACTGTCAGACTCAGCTGTGTACTACTGTGCCCTGAGAGA
>54:d1:1:TRAV9-7 (reference record id : donor name : allele number : gene name)Normal_C_LN
ATGAAGTGTTCTTCAGGCATCGTGATTGTCTTAGTCTTCATGCTAGGACAAATCCATGGAGACTCAGTGAAACAGATGGAAGGCCAAGTGACCCTCTCAGAAGAGGCTTCGTTGACTATAAACTGTACTTTCTCAACATCAACGACACCCACTCTCTTCTGGTATGTCCAGTATCTGGGAGAAGGTCCACAGATCCTCCTGAAAGCATTAAGAGACAAGGAAAAGGGAAGCAACAAAGGATTTGAAGCAACCTTGGACATTTCATCCAAATCCTTCCACTTGAAGAAAGGCTCAGTGCAAATGTCAGACTCAGCTGTGTACTACTGTGCCCTGAGTGA
>55:d1:1:TRAV9-8 (reference record id : donor name : allele number : gene name)Normal_C_LN
ATGAAGTGTCCTCCAGGCTTTGTGATGGCCCTATTCTTCATGGTTGGACAAACCCATGGAGACTCAGTGAACCAGACGGAAGGCCAAGTGACCCTCTCAGAAGAGGCCTTCCTGACTATGAACTGTACTTTCTCAACATCATGGTCACCCAGTCTATTCTGGTATGTCCAGTATCTGGGAGAAGGTCCAAAGCTTCTCCTGAAAGCCTTGACAAACAAGGCAAAGGGAAGCAACAAAGGTTTTGAAGCCACCTTGGACAGTTCATCCAAATCTTTCCACTTGAAGAAAGGCTCAGTGGAAATGTCAGACTCAGCTGTGTACTACTGTGCCATGAGTGA
>55:d1:2:TRAV9-8 (reference record id : donor name : allele number : gene name)Normal_C_LN
ATGAAGTGTCCTCCAGGCTTTGTGATTGCCCTATTCTTCATGGTTGGACAAACCCATGGAGACTCAGTGAACCAGACGGAAGGCCAAGTGACCCTCTCAGAAGAGGCCTTCCTGACTATGAACTGTACTTTCTCAACATCATGGTCACCCAGTCTATTCTGGTATGTCCAGTATCTGGGAGAAGGTCCAAAGCTTCTCCTGAAAGCCTTGACAAACAAGGCAAAGGGAAGCAACAAAGGTTTTGAAGCCACCTTGGACAGTTCATCCAAATCCTTCCACTTGAAGAAAGGCTCAGTGGAAATGTCAGACTCAGCTGTGTACTACTGTGCCATGAGTGA
>56:d1:1:TRAV9-9 (reference record id : donor name : allele number : gene name)Normal_C_LN
ATGAAGTGTGCTCCAGGGGTCGTGACTGTACTGCTCTTACTGCTTGGACAAACCCATGGAGACTCAGTGAACCAGACGGAAGGCCAAGTGATCCTCTCAGAAGAGGCTTTCCTATCTATAAACTGTACCTACTCAACAACAGGATCCCCCACTCTATTCTGGTATGTCCAGTATCTGGGAGAAGGTCCACAGCTCCTCCTGAAAGCATTAAGAGACAAGGAAAAGGGAAGCAGCAAAGGTTTTGAAGCCACCTTGGACAAAACATCCAGATCCTTCCACTTGAAGAAAGGCTCAGTGCAACTGTCAGACTCAGCTGTGTACTACTGTGCCCTGAGTGA
>72:d1:1:TRBV24 (reference record id : donor name : allele number : gene name)Normal_C_LN
ATGGGCTTCTTGCTCCTCTGCTGTGTGGCCTTTTGTCTCTTGGGAACAGGTTCCATGGATGCTGGCATTACCCAGACCCCCCGGAATGGGATTATAAAGAAAGGAAAGAACATTTCACTGGAGTGTTCTCAGACTAAGAGTCATAACTATATGTACTGGTATCGACAAGATCCGGGAATGGGGCTACGGCTGATCTCCTACTCCTTTGGTGTCAATTATATTAATGAAGGAGAGGTCTCCAATGGGTACAGTGCTTCTCGAACGGACCTGGAGAAATTCTCCCTGTCTGTAGGGACTGCCATTCCCAACCAGACAGCTCTCTACTTCTGTGCCAGCAGCGATTCA
>82:d1:1:TRBV4-2 (reference record id : donor name : allele number : gene name)Normal_C_LN
ATGGGCTGCAGGCTGCTGTGCTCTGTGGCTCTCTGTCTACTGGGAGCAGTCCCCATGGACACTGGAATTGCCCAGACCCCCAAACACCTGGTAACAGGGCCTGGGAGGAGAGTGACCCTCAACTGTGAACAACATCTGGGACATGATGAGGTGTACTGGTATCAGCAGAGCGGTCAGAAGCCACCGAAGCTCATGTTTGCCTACAGATATAAGGAACTCATTGAGAATGAGACTGCCTCCGGTCGCTTCTCACCTGAGTGCCCAGACAGCTCCAGGCTCTACCTTCACGTGGACGCCCTGGAGCCCAATGACTCTGCCTTGTATCTCTGTGCTAGCAGCAGGGA
>1:d1:1:TRAV10 (reference record id : donor name : allele number : gene name)Normal_C_PBMC
ATGGAGAAGCATCTGTGGACTTCTTTGGTGGTTTTGGGGCTTCATTTTTGCCGGGTGAGTGGCAAAAACCAAGTGGAACAGAATCCTCCATCTCTGATCACCCTGGAGGGGAAGAACTGCACAATTCAATGCAACTATACAGTGAACCCCTTTGGCAGCTTAAGGTGGTACAAGCACAGCACGGGGACAGGTCCTGCTTCTCTGATAGGCATGACTTACAGTGACAGCAAAAAGTCATATGGAAGCTACACAGTGACTCTGGATGCAAACTCCAAGCAGAGCTCCTTGCACATCACAGCTGCCCAGCTTAGTGATTCAGCCTCCTACATCTGTGTGGTGAGCG
>3:d1:1:TRAV12 (reference record id : donor name : allele number : gene name)Normal_C_PBMC
ATGATGAAGTCCTCAAGAGTCTTACTAGTGATCCTGTGGCTTCAGTTAACCCAGATGACGAGTCAACAGAAGGGAGTGGAGCAGAGTCCTGGATCTCTGAGCACTCTGGAGGGAACCACTGCCTCTCTCAACTGCAATTATAGTGACAGTGCTTCCCAGTACTTCATGTGGTACAGACAGTATTCTGGGAAGGGCCCTGAGTTGCTGATGAACATATACTCCAAAGGTGAAAAAGAAGAAGGAAGATTTGCAGTGCAGGTCGATAGAGCAAAACAGTATGTCTCCTTGCTCATCAGAGATTCCCAGCCCAGTGACTCAGCCACCTACCTCTGTGCAGTGAGCCG
>17:d1:1:TRAV22 (reference record id : donor name : allele number : gene name)Normal_C_PBMC
ATGTCCTGGTCAGCAAAGCAAAGCATCACGAAGAGGCTATTGGTCACTGTGCTGGGTGTGACAGGCATGGAGGTGGAGCAGAGGCCCCTCGTTGAGAGTGTGCTGGAGGGAGCCAGTCCCACGCTGCAGTGCAATTTTTCTACCTCTGCGACCAGCGTGCAGTGGTTTCGCCAAGATCCTGGAGGCCACCTCGTCCACCTGTTTTACATTCCTTCGGGGACAAAGCACAATGGAAGATTAAACTCTACGACAGTCACTAAAGAGCGCCACAGCTCATTGTACATTTTTTCTTCCCAGACCACAGACTCAGCCATTTACTTCTGTGCGGTGAAGC
>26:d1:1:TRAV33 (reference record id : donor name : allele number : gene name)Normal_C_PBMC
ATGCTCTGTCCTGGCCTGCTGTGGGCATTCATGGCCTCCTTAGGCTTCACCAGCCTGGCTGAGAAAGTCATCCAAACTCAAAATACAGTAACAAAGCAGGAAGGAGAAGCTGCCACCTTTAACTGCAATTATGAAACCACCTGGAGTGATTACTATACTTCGTATCGGTATAAACAGCCTCCTGGCGGAGAGATGATTTTCCTCATATACCAGGATGAAAACAAGCCAAAGGAAAAACAGGGTCGCCTCTCTATAAATTTTCAAAAGGCAGCAAAATCCATCATCCTCACCATCTCTTCCTTACAACTGACAGACTCTGCAACGTATTTCTGTGCTCTTGGTAAGCC
>30:d1:1:TRAV38-1 (reference record id : donor name : allele number : gene name)Normal_C_PBMC
ATGCCGCTTGTCAGCCTGCTGTGGGCAGTCGTCGTGTCCACCTGTCATGGATCCAGCATGGCCCAGAAAGTCACTCAGACTCAACCAGACATATCTGTGCGGGACACAGAGACTGTGACCCTGAACTGCATGTATGACACTAGTGACAGTAATTATTTGTTCTGGTACAAACAGCCTCCCAGCAGGGAGATGATTCTCATTATTCGCCAAGAAGCTTATAGACAAGAGAATGCAACAAATAATCGCTTCTCTGTGAACTTCCAAAAAGGAAATAAATCCTTCAGTCTCAGGATCTCAGACTCTCGGCTGGAGGATGCTGCAACGTATTTCTGTGCTCTCATGGAGG
>31:d1:1:TRAV38-2 (reference record id : donor name : allele number : gene name)Normal_C_PBMC
ATGGCTTGCCCTGGTTTGCTGTGGGCACTTGTGGTTTCCACCTATCTTGGATCCAGTATGGCCCAGAAGGTCACTCAGACTCAACCAGAAATGTTTGTTCAGGAGACAGAGACTGTGATCCTGCACTGCACGTATGACACTAGCAACAGTGATTATTATTTGTTCTGGTACAAACAGCCTCCCAGCAGGGAGATGATTCTCATTATTCGCCAAGAAGTTTATAGACAAGATAATGCAACAAATAATCGCTTCTCTGTGAACTTCCAGAAAGGAAATAAATCCTTCAGTCTCAAGATCTCAGACTCTCGGCTGGAGGATGCTGCAATGTATTTCTGTGTTCTTGCAGGAG
>32:d1:1:TRAV40 (reference record id : donor name : allele number : gene name)Normal_C_PBMC
ATGAACTCTTCTCTGGGCTCTCTAATTCTGATCTTAATGTTTGGAAGAACCCATGGCAATTCAGTCAAACAGACAGACCAAATTACTGTCTTGGAAGGAACATCTGTGACTATGAACTGCATATACACATTCACACAGTACCCTACTCTTTTCTGGTATGTCCAATACCCCAACAAAGCTCTGCAACTTCTTCATAAAGAGACGATGGAAAACAGCAAGAACTTTGGAGCCAGAAATATTAAAGACAAAAACTCCCCTATTACGAAGTCGTCAGTCCAGGTATCAAATTCAGCCATGTACTACTGTCTTCTGAGAGATACA
>34:d1:1:TRAV43-1 (reference record id : donor name : allele number : gene name)Normal_C_PBMC
ATGAAGAGAATCTGGGACGCTCTGCTGGGGCTCCTGTGGGCCCATGTTTGCTTAGTGACAGGGATGAGGGTGGAGCAGAGCCCTTCAGCCCTGAGCCTGCAGGAGGGAGCCAGCTCTATCCTCAAGTGTAATTACTCTAGCACAGTGAGCAGTGTGCAGTGGTTCCGACAGAATCCCGGGGGCGGCAGCCTCACCAGGCTGTTTTACATAGCTTCAGGGATGAAGCAGAGCGGAAGGCTAAACTGCACACTGAATGCTAAGGAACTGTTCAGCACCCTCCACGTCGCGGCCTCTCAGCTGGAAGACTCAGCCACCTACCTGTGTGCGGTGGAGG
>34:d1:2:TRAV43-1 (reference record id : donor name : allele number : gene name)Normal_C_PBMC
ATGAAGAGAATCTGGGACGCTCTGCTGGGGCTCCTGTGGGTCCATGTTTGCTTAGTGACAGGGATGAAGGTGGAGCAGAGCCCTTCAGCCCTGAGCCTGCAGGAGGGAGCCAGCTCTATCCTCAAGTGCAATTACTCTAGCGCAGTGAACAATGTGCAATGGTTTCGACAGAATCCCGAGGGCGGCAGCCTCACCAGGCTGTTTTACATAGCTTCAGGGATGAAGCAGAGCGGGAGGCTAAACTGCACACTGAATGCTAAGGAACGGTTCAGCACCCTCCATGTCGCGGCCTCTCAGCTGGAAGACTCAGCCACCTACCTGTGTGCGGTGGAGG
>37:d1:1:TRAV43-4 (reference record id : donor name : allele number : gene name)Normal_C_PBMC
ATGAGGAGATACTGGGGAGCTGTGCTGGGGCTCCTGTGGGTACATGGTTGCTTAGTGACAGGGATGAAGGTGGAGCAGAGCCCTTCAGCCCTGAGCCTGCAGGAGGGAGCCAGCTGTACTCTGAAGTGCAATTATTCTAGTACTCCGGACAATGTGCAGTGGTTCCGACAGAATCCCGGGGGCGGCAGCCTCACCAGGCTGTTTTACATAGCTTCAGGGATGAAGCAGAGCGGAAGGCTAAACTGCACACTGAATGCTAAGGAACGGTTCAGCACCCTCCACGTCGCGGCCTCTCAGCTGGAAGACTCAGCCACCTACCTGTGTGCGGTGGAGG
>39:d1:1:TRAV43-6 (reference record id : donor name : allele number : gene name)Normal_C_PBMC
ATGAAGAGACACTGGGACGCTCTGCTGGGGCTCCTGTGGGTCCATGTTTGCTTAGTGACAGGGATGAAGGTGGAGCAGAGCCCTTCAGCCCTGAGCCTGCAGGAGGGAGCCAGCTCTATCCTCAAGTGCAATTACTCTAGCGCAGTGAACAGTGTGCAGTGGTTCCGACAGAATCCCGGGGGCGGAAGCCTCACCAGGCTGTTTTACATAGCTTCAGGGATGAAGCAGAGCGGGAGGCTAAACTGCACACTGAATGCTAAGGAACTGTTCAGCACCCTCCACGTTGCGGCCTCTCAGCTGGAAGACTCAGCCACCTACCTGTGTGCGGTGGAGG
>44:d1:1:TRAV9-1 (reference record id : donor name : allele number : gene name)Normal_C_PBMC
ATGAAGTGTTCTCCAGGTTTCATGATTGTCCTACTCTTAGTGCTTGGACAAACCCACGGAGACTTAGTGACCCAGATGGAAGGCCAGGTGACCCTTTCAGAAGAGGCTTTCCTGACTGTGAACTGTAATTATTCAGCATCAGGGTACCTTGCCCTTTTCTGGTATGTCCAGTATCTGAGAGAAGGTCCACAACTCCTCCTGAAAGCATCAAGAGACAAGGAGAAGGGAAGTAACAAAGGTCTCGAAGCCACCAATGACAGATCATCCAGATCCTTCCACTTGAAGAAAAGCTCAGTGCAAATGTCAGACTCAGCTGTGTACTACTGTGCCCTGAGAGA
>45:d1:1:TRAV9-10 (reference record id : donor name : allele number : gene name)Normal_C_PBMC
ATGAAGTGTTCTTCAGGCATCGTGATTGTCTTAGTCTTGATGCTAGGACAAATCCATGGAGACTCAGTGAAACAGATGGAAGGCCAAGTGACCCTCTCAGAAGAGGCTTCGTTGACTATAAACTGTACTTTCTCAACATCAGTGACACCCACTCTCTTCTGGTATGTCCAGTATCTGGGAGAAGGTCCACAGATCCTCCTGAAAGCATTAAGAGACAAGGAAAAGGGAAGCAACAAAGGATTTGAAGCAACCTTGGACAGTTCATCCAAATCCTTCCACTTGAAGAAAGGCTCAGTGCAAATGTCAGACTCAGCTGTGTACTACTGTGTCATGAGTGA
>45:d1:2:TRAV9-10 (reference record id : donor name : allele number : gene name)Normal_C_PBMC
ATGAAGTGTTCTTCAGGCATCGTGATTGTCTTAGTCTTGATGCTAGGACAAATCCATGGAGACTCAGTGAAACAGATGGAAGGCCAAGTGACCCTCTCAGAAGAGGCTTCGTTGACTATAAACTGTACTTTCTCAACATCAGTGACACCCACTCTCTTCTGGTATGTCCAGTATCTGGGAGAAGGTCCACAGATCCTCCTGAAAGCATTAAGAGACAAGGAAAAGGGAAGCAACAAAGGATTTGAAGCAACCTTGGACATTTCATCCAAATCCTTCCACTTGAAGAAAGGCTCAGTGCAAATGTCAGACTCAGCTGTGTACTACTGTGTCATGAGTGA
>46:d1:1:TRAV9-11 (reference record id : donor name : allele number : gene name)Normal_C_PBMC
ATGAAGTGTGCTCCAGGGGTCATGATTGTACTGCTCTTACTGCTTGGACAAACCCATGGAGACTCAGTGAACCAGACGGAAGGCCAAGTGATCCTCTCAGAAGAGGCCTTCCTGACTATAAACTGTACCTACTCGACAACATGGCCCCCCACTCTTTTCTGGTATGTCCAGTATCTGGGAGAAGGTCCACAGCTCCTCCTGAAAGCAGTGACAGACAAGGAAAAGGGAAGCAACAAAGGTTTTGAAGCCACCTTGGACAAAACATCCAGATCCTTCCACTTGAAGAAAGGCTCGGTGCAACAGTCAGACTCAGCTGTGTACTACTGTGCCTTGAGTGA
>49:d1:1:TRAV9-2 (reference record id : donor name : allele number : gene name)Normal_C_PBMC
ATGAAGTGTTCTCCAGGGATCGTGATTGTCCTATTCTTAATGCTTGGACAAACCCATGGAAACTCAGTGAACCAGACTGAAGGCCAGGTGACCCTCTCAGAAGAGGCTTCCTTGACTATGAATTGTACTTACTCAACGTCAGGGTATCCTGTCCTTTTCTGGTATGTCCAGTATCTGGGGAATGGTCCACAGCTCCTTCTGAAAGCATCAGGAGACAAGGAGAAGGGAAGTAACAAAGGGTTTGAAGCCACTTTGGACAGCTCATCCAAATCCTTCCACTTGAAGAAAGGCTCACTGCACGTGTCAGACTCAGCTGTGTACTCTGTGTCATGAGTGA
>52:d1:1:TRAV9-5 (reference record id : donor name : allele number : gene name)Normal_C_PBMC
ATGAAGTGTTCTCCAGGGATCGTGATTGTCCTATTCTTAATGCTTGGACAAACCCATGGAAACTCAGTGAACCAGACTGAAGGCCAGGTGACCCTCTCAGAAGAGGCTTCCTTGACTATGAATTGTACTTACTCAACGTCAGGGTATCCTGTCCTTTTCTGGTATGTCCAGTATCTGGGGAATGGTCCACAGCTCCTTCTGAAAGCATCAGGAGACAAGGAGAAGGGAAGTAACAAAGGGTTTGAAGCCACTTTGGACAGCTCATCCAAATCCTTCCACTTGAAGAAAGGCTCACTGCACGTGTCAGACTCAGCTGTGTACTACTGTGCCCTGAGTGA
>53:d1:1:TRAV9-6 (reference record id : donor name : allele number : gene name)Normal_C_PBMC
ATGAAGTGTCCTCCAGGCTTTGTGATTGCCCTATTCTTCATGGTTGGACAAACCCATGGAGACTCAGTGAACCAGACGGAAGGCCAAGTGACCCTCTCAGAAGAGGCCTTCCTGACTATAAACTGTTCCTACTCAGCAACAGGATCCCTCATTCTATTCTGGTATGTCCAGTATCTGGGAGAAGGGCCACAGCTCCTCCTGAAAGCATTAAGAGACAAGGAAAAAGGAAGCAGCAAAGGTTTTGAAGCCACCTTGGACAAAACATCCAGATCCTTCCACTTGAAGAAAGGCTCGGTGCAACTGTCAGACTCAGCTGTGTACTACTGTGCCCTGAGAGA
>53:d1:2:TRAV9-6 (reference record id : donor name : allele number : gene name)Normal_C_PBMC
ATGAAGTGTCCTCCAGGCTTTGTGATTGCCCTATTCTTCATGGTTGGACAAACCGATGGAGACTCAGTGAACCAGACGGAAGGCCAAGTGACCCTCTCAGAAGAGGCCTTCCTGACTATAAACTGTACCTACTCAGCAACAGGATCCCCCACTCTATTCTGGTATGTCCAGTATCTGGGAGAAGGGCCACAGCTCCTCCTGAAAGCATTAAGAGACAAGGAAAAAGGAAGCAGCAAAGGTTTTGAAGCCACCTTGGACAAAACATCCAGATCCTTCCACTTGAAGAAAGGCTCGGTGCAACTGTCAGACTCAGCTGTGTACTACTGTGCCCTGAGAGA
>54:d1:1:TRAV9-7 (reference record id : donor name : allele number : gene name)Normal_C_PBMC
ATGAAGTGTTCTTCAGGCATCGTGATTGTCTTAGTCTTCATGCTAGGACAAATCCATGGAGACTCAGTGAAACAGATGGAAGGCCAAGTGACCCTCTCAGAAGAGGCTTCGTTGACTATAAACTGTACTTTCTCAACATCAACGACACCCACTCTCTTCTGGTATGTCCAGTATCTGGGAGAAGGTCCACAGATCCTCCTGAAAGCATTAAGAGACAAGGAAAAGGGAAGCAACAAAGGATTTGAAGCAACCTTGGACATTTCATCCAAATCCTTCCACTTGAAGAAAGGCTCAGTGCAAATGTCAGACTCAGCTGTGTACTACTGTGCCCTGAGTGA
>55:d1:1:TRAV9-8 (reference record id : donor name : allele number : gene name)Normal_C_PBMC
ATGAAGTGTCCTCCAGGCTTTGTGATGGCCCTATTCTTCATGGTTGGACAAACCCATGGAGACTCAGTGAACCAGACGGAAGGCCAAGTGACCCTCTCAGAAGAGGCCTTCCTGACTATGAACTGTACTTTCTCAACATCATGGTCACCCAGTCTATTCTGGTATGTCCAGTATCTGGGAGAAGGTCCAAAGCTTCTCCTGAAAGCCTTGACAAACAAGGCAAAGGGAAGCAACAAAGGTTTTGAAGCCACCTTGGACAGTTCATCCAAATCTTTCCACTTGAAGAAAGGCTCAGTGGAAATGTCAGACTCAGCTGTGTACTACTGTGCCATGAGTGA
>55:d1:2:TRAV9-8 (reference record id : donor name : allele number : gene name)Normal_C_PBMC
ATGAAGTGTCCTCCAGGCTTTGTGATTGCCCTATTCTTCATGGTTGGACAAACCCATGGAGACTCAGTGAACCAGACGGAAGGCCAAGTGACCCTCTCAGAAGAGGCCTTCCTGACTATGAACTGTACTTTCTCAACATCATGGTCACCCAGTCTATTCTGGTATGTCCAGTATCTGGGAGAAGGTCCAAAGCTTCTCCTGAAAGCCTTGACAAACAAGGCAAAGGGAAGCAACAAAGGTTTTGAAGCCACCTTGGACAGTTCATCCAAATCCTTCCACTTGAAGAAAGGCTCAGTGGAAATGTCAGACTCAGCTGTGTACTACTGTGCCATGAGTGA
>56:d1:1:TRAV9-9 (reference record id : donor name : allele number : gene name)Normal_C_PBMC
ATGAAGTGTGCTCCAGGGGTCGTGACTGTACTGCTCTTACTGCTTGGACAAACCCATGGAGACTCAGTGAACCAGACGGAAGGCCAAGTGATCCTCTCAGAAGAGGCTTTCCTATCTATAAACTGTACCTACTCAACAACAGGATCCCCCACTCTATTCTGGTATGTCCAGTATCTGGGAGAAGGTCCACAGCTCCTCCTGAAAGCATTAAGAGACAAGGAAAAGGGAAGCAGCAAAGGTTTTGAAGCCACCTTGGACAAAACATCCAGATCCTTCCACTTGAAGAAAGGCTCAGTGCAACTGTCAGACTCAGCTGTGTACTACTGTGCCCTGAGTGA
>72:d1:1:TRBV24 (reference record id : donor name : allele number : gene name)Normal_C_PBMC
ATGGGCTTCTTGCTCCTCTGCTGTGTGGCCTTTTGTCTCTTGGGAACAGGTTCCATGGATGCTGGCATTACCCAGACCCCCCGGAATGGGATTATAAAGAAAGGAAAGAACATTTCACTGGAGTGTTCTCAGACTAAGAGTCATAACTATATGTACTGGTATCGACAAGATCCGGGAATGGGGCTACGGCTGATCTCCTACTCCTTTGGTGTCAATTATATTAATGAAGGAGAGGTCTCCAATGGGTACAGTGCTTCTCGAACGGACCTGGAGAAATTCTCCCTGTCTGTAGGGACTGCCATTCCCAACCAGACAGCTCTCTACTTCTGTGCCAGCAGCGATTCA
>82:d1:1:TRBV4-2 (reference record id : donor name : allele number : gene name)Normal_C_PBMC
ATGGGCTGCAGGCTGCTGTGCTCTGTGGCTCTCTGTCTACTGGGAGCAGTCCCCATGGACACTGGAATTGCCCAGACCCCCAAACACCTGGTAACAGGGCCTGGGAGGAGAGTGACCCTCAACTGTGAACAACATCTGGGACATGATGAGGTGTACTGGTATCAGCAGAGCGGTCAGAAGCCACCGAAGCTCATGTTTGCCTACAGATATAAGGAACTCATTGAGAATGAGACTGCCTCCGGTCGCTTCTCACCTGAGTGCCCAGACAGCTCCAGGCTCTACCTTCACGTGGACGCCCTGGAGCCCAATGACTCTGCCTTGTATCTCTGTGCTAGCAGCAGGGA
>1:d1:1:TRAV10 (reference record id : donor name : allele number : gene name)Normal_D_LN
ATGGAGAAGCATCTGTGGACTTCTTTGGTGGTTTTGGGGCTTCATTTTTGCCGGGTGAGTGGCAAAAACCAAGTGGAACAGAATCCTCCATCTCTGATCACCCTGGAGGGGAAGAACTGCACAATTCAATGCAACTATACAGTGAACCCCTTTGGCAGCTTAAGGTGGTACAAGCACAGCACGGGGACAGGTCCTGCTTCTCTGATAGGCATGACTTACAGTGACAGCAAAAAGTCATATGGAAGCTACACAGTGACTCTGGATGCAAACTCCAAGCAGAGCTCCTTGCACATCACAGCTGCCCAGCTTAGTGATTCAGCCTCCTACATCTGTGTGGTGAGCG
>3:d1:1:TRAV12 (reference record id : donor name : allele number : gene name)Normal_D_LN
ATGATGAAGTCCTCAAGAGTCTTACTAGTGATCCTGTGGCTTCAGTTAACCCAGATGACGAGTCAACAGAAGGGAGTGGAGCAGAGTCCTGGATCTCTGAGCACTCTGGAGGGAACCACTGCCTCTCTCAACTGCAATTATAGTGACAGTGCTTCCCAGTACTTCATGTGGTACAGACAGTATTCTGGGAAGGGCCCTGAGTTGCTGATGAACATATACTCCAAAGGTGAAAAAGAAGAAGGAAGATTTGCAGTGCAGGTCGATAGAGCAAAACAGTATGTCTCCTTGCTCATCAGAGATTCCCAGCCCAGTGACTCAGCCACCTACCTCTGTGCAGTGAGCCG
>17:d1:1:TRAV22 (reference record id : donor name : allele number : gene name)Normal_D_LN
ATGTCCTGGTCAGCAAAGCAAAGCATCACGAAGAGGCTATTGGTCACTGTGCTGGGTGTGACAGGCATGGAGGTGGAGCAGAGGCCCCTCGTTGAGAGTGTGCTGGAGGGAGCCAGTCCCACGCTGCAGTGCAATTTTTCTACCTCTGCGACCAGCGTGCAGTGGTTTCGCCAAGATCCTGGAGGCCACCTCGTCCACCTGTTTTACATTCCTTCGGGGACAAAGCACAATGGAAGATTAAACTCTACGACAGTCACTAAAGAGCGCCACAGCTCATTGTACATTTTTTCTTCCCAGACCACAGACTCAGCCATTTACTTCTGTGCGGTGAAGC
>22:d1:1:TRAV28 (reference record id : donor name : allele number : gene name)Normal_D_LN
ATGCAGACACAAATAAGAGTCTTGCTGCACCTCCTCTGGATACAGATTTGCTGGATAAGAGTACAGATGAAGGTGGAACAGAGTCCTGGTGTCCTGATCCTCCAAGAGGGGAGAAATGCCTCTATGATGTGTAATTACTCTATTGCCGTTACCAGTGTGCAGTGGTTCCAACAAAACCATGAAGGACACCTCACGCCCTTGTTGTACATCGTTTCTGGAATGAAGCAAAAAGGAAGACTAAAATTCACAGTTGATACCAAGGAGCGTAACAGCCATCTGTATATCACAGACTCCCAGCCTGGGGACTCAGTCACTTATTTCTGTGCTGTGGAGG
>26:d1:1:TRAV33 (reference record id : donor name : allele number : gene name)Normal_D_LN
ATGCTCTTTCCTGGCCTGCTGTGGGCATTCATGGCCTCCTTAGGCTTCACCAGCCTGGCTGAGAAAGTCATCCAAACTCAAAATACAGTAACAAAGCAGGAAGGAGAAGCTGCCACCTTTAACTGCAATTATGAAACCACCTGGAGTGATTACTATACTTTGTATTGGTATAAACAGCCTCCCGGCGGAGAGATGATTTTCCTCATATACCAGGATGAAAACAAGCCAAATGAAAAACAGGGTCGCCTCTCTACAAGTTTTCAAAAGGCAGCAAAATCCATCAGCCTCACCATCTCTTCCTTACAACTGACAGACTCTGCAACGTATTTCTGTGCTCTTGGTAAGCC
>30:d1:1:TRAV38-1 (reference record id : donor name : allele number : gene name)Normal_D_LN
ATGCCGCTTGTCAGCCTGCTGTGGGCAGTCGTCGTGTCCACCTGTCATGGATCCAGCATGGCCCAGAAAGTCACTCAGACTCAACCAGACATATCTGTGCGGGACACAGAGACTGTGACCCTGAACTGCATGTATGACACTAGTGACAGTAATTATTTGTTCTGGTACAAACAGCCTCCCAGCAGGGAGATGATTCTCATTATTCGCCAAGAAGCTTATAGACAAGAGAATGCAACAAATAATCGCTTCTCTGTGAACTTCCAAAAAGGAAATAAATCCTTCAGTCTCAGGATCTCAGACTCTCGGCTGGAGGATGCTGCAACATATTTCTGTGCTCTCATGGAGG
>30:d1:2:TRAV38-1 (reference record id : donor name : allele number : gene name)Normal_D_LN
ATGCCGCTTGTCAGCCTGCTGTGGGCAGTCGTCGTGTCCACCTGTCATGGATCCAGCATGGCCCAGAAAGTCACTCAGACTCAACCAGACATATCTGTGCGGGACACAGAGACTGTGACCCTGAACTGCATGTATGACACTAGTGACAGTAATTATTTGTTCTGGTACAAACAGCCTCCCAGCAGGGAGATGATTCTCATTATTCGCCAAGAAGCTTATAGACAAGAGAATGCAACAAATAATCGCTTCTCTGTGAACTTCCAAAAAGGAAATAAATCCTTCAGTCTCAGGATCTCAGACTCTCGGCTGGAGGATGCTGCAACGTATTTCTGTGCTCTCATGGAGG
>31:d1:1:TRAV38-2 (reference record id : donor name : allele number : gene name)Normal_D_LN
ATGGCTTGCCCTGGTTTGCTGTGGGCACTTGTGGTTTCCACCTATCTTGGATCCAGTATGGCCCAGAAGGTCACTCAGACTCAACCAGAAATGTTTGTTCAGGAGACAGAGACTGTGATCCTGCACTGCACGTATGACACTAGCAACAGTGATTATTATTTGTTCTGGTACAAACAGCCTCCCAGCAGGGAGATGATTCTCATTATTCGCCAAGAAGTTTATAGACAAGATAATGCAACAAATAATCGCTTCTCTGTGAACTTCCAGAAAGGAAATAAATCCTTCAGTCTCAAGATCTCAGACTCTCGGCTGGAGGATGCTGCAATGTATTTCTGTGTTCTTGCAGGAG
>31:d1:2:TRAV38-2 (reference record id : donor name : allele number : gene name)Normal_D_LN
ATGGCTTGCCCTGGTTTGCTGTGGGCACTTGTGGTTTCCACCTATCTTGGATCCAGTATGGCCCAGAAGGTCACTCAGACTCAACCAGAAATGTTTGTTCAGGAGACAGAGACTGTGATCCTGCACTGCACGTATGACACTAGCGACAGTGATTATTATTTGTTCTGGTACAAACAGCCTCCCAGCAGGGAGATGATTCTCATTATTCGCCAAGAAGTTTATAGACAAGATAATGCAACAAATAATCGCTTCTCTGTGAACTTCCAGAAAGGAAATAAATCCTTCAGTCTCAAGATCTCAGACTCTCGGCTGGAGGATGCTGCAATGTATTTCTGTGTTCTTGCAGGAG
>32:d1:1:TRAV40 (reference record id : donor name : allele number : gene name)Normal_D_LN
ATGAACTCTTCTCTGGGCTCTCTAATTCTGATCTTAATGTTTGGAAGAACCCATGGCAATTCAGTCAAACAGACAGACCAAATTACTGTCTTGGAAGGAACATCTGTGACTATGAACTGCATATACACATTCACACAGTACCCTACTCTTTTCTGGTATGTCCAATACCCCAACAAAGCTCTGCAACTTCTTCATAAAGAGACGATGGAAAACAGCAAGAACTTTGGAGCCAGAAATATTAAAGACAAAAACTCCCCTATTACGAAGTCGTCAGTCCAGGTATCAAATTCAGCCATGTACTACTGTCTTCTGAGAGATACA
>32:d1:2:TRAV40 (reference record id : donor name : allele number : gene name)Normal_D_LN
ATGAACTCTTCTCTGGGCTCTCTAATTCTGATCTTAATGTTTGGAAGAACCCATGGCAATTCAGTCAAACAGACAGACCAAATTACTGTCTTGGAAGGAACATCTGTGACTATGAACTGCATATACACATTCACACAGTACCCTACTCTTTTCTGGTATGTCCAATACCCCAACAAAGCTCTGCAACTTCTTCATAAAGAGACGATGGAAAACAGCAAGAACTTTGGAGCCAGAAATATTAAAGACAAAAACTCCCCTATTACGAAGTCGTCAGTCCAGGTATCAAATTCGGCCATGTACTACTGTCTTCTGAGAGATACA
>37:d1:1:TRAV43-4 (reference record id : donor name : allele number : gene name)Normal_D_LN
ATGAGGAGATACTGGGGAGCTGTGCTGGGGCTCCTGTGGGTACATGGTTGCTTAGTGACAGGGATGAAGGTGGAGCAGAGCCCTTCAGCCCTGAGCCTGCAGGAGGGAGCCAGCTGTACTCTGAAGTGCAATTATTCTAGTACTCCGGACAATGTGCAGTGGTTCCGACAGAATCCCGGGGGCGGCAGCCTCACCAGGCTGTTTTACATAGCTTCAGGGATGAAGCAGAGCGGAAGGCTAAACTGCACACTGAATGCTAAGGAACGGTTCAGCACCCTCCACGTCGCGGCCTCTCAGCTGGAAGACTCAGCCACCTACCTGTGTGCGGTGGAGG
>38:d1:1:TRAV43-5 (reference record id : donor name : allele number : gene name)Normal_D_LN
ATGAAGAGACACTGGGATGCTCTGCTGGGGCTCCTGTGGGTCCATGTTTGCTTAGTGACAGGGATGAAGGTGGAGCAGAGCCCTTCAGCCCTGAGCCTGCAGGAGGGAGCCAGCTCTATTCTCAAGTGTAATTACTCTAGCGCAGTGAGAAGTGTGCAGTGGTTCCGACAGAATCCCGGGGGCGGCAGCCTCACCAGGCTGTTTTACATAGCTTCAGGGATGAAGCAGAGCGGAAGGCTAAACTGCACACTGAATGCTAAGGAACTGTTCAGCACCCTCCACGTCGCGGCCTCTCAGCTGGAAGACTCAGCCACCTACCTGTGTGCGGTGGAGG
>39:d1:1:TRAV43-6 (reference record id : donor name : allele number : gene name)Normal_D_LN
ATGAAGAGACACTGGGACGCTCTGCTGGGGCTCCTGTGGGTCCATGTTTGCTTAGTGACAGGGATGAAGGTGGAGCAGAGCCCTTCAGCCCTGAGCCTGCAGGAGGGAGCCAGCTCTATCCTCAAGTGCAATTACTCTAGCGCAGTGAACAGTGTGCAGTGGTTCCGACAGAATCCCGGGGGCGGAAGCCTCACCAGGCTGTTTTACATAGCTTCAGGGATGAAGCAGAGCGGGAGGCTAAACTGCACACTGAATGCTAAGGAACTGTTCAGCACCCTCCACGTTGCGGCCTCTCAGCTGGAAGACTCAGCCACCTACCTGTGTGCGGTGGAGG
>44:d1:1:TRAV9-1 (reference record id : donor name : allele number : gene name)Normal_D_LN
ATGAAGTGTTCTCCAGGTTTCATGATTGTCCTACTCTTAGTGCTTGGACAAACCCACGGAGACTTAGTGACCCAGATGGAAGGCCAGGTGACCCTTTCAGAAGAGGCTTTCCTGACTGTGAACTGTAATTATTCAGCATCAGGGTACCTTGCCCTTTTCTGGTATGTCCAGTATCTGAGAGAAGGTCCACAACTCCTCCTGAAAGCATCAAGAGACAAGGAGAAGGGAAGTAACAAAGGTCTCGAAGCCACCAATGACAGATCATCCAGATCCTTCCACTTGAAGAAAAGCTCAGTGCAAATGTCAGACTCAGCTGTGTACTACTGTGCCCTGAGAGA
>45:d1:1:TRAV9-10 (reference record id : donor name : allele number : gene name)Normal_D_LN
ATGAAGTGTTCTTCAGGCATCGTGATTGTCTTAGTCTTGATGCTAGGACAAATCCATGGAGACTCAGTGAAACAGATGGAAGGCCAAGTGACCCTCTCAGAAGAGGCTTCGTTGACTATAAACTGTACTTTCTCAACATCAGTGACACCCACTCTCTTCTGGTATGTCCAGTATCTGGGAGAAGGTCCACAGATCCTCCTGAAAGCATTAAGAGACAAGGAAAAGGGAAGCAACAAAGGATTTGAAGCAACCTTGGACAGTTCATCCAAATCCTTCCACTTGAAGAAAGGCTCAGTGCAAATGTCAGACTCAGCTGTGTACTACTGTGTCATGAGTGA
>45:d1:2:TRAV9-10 (reference record id : donor name : allele number : gene name)Normal_D_LN
ATGAAGTGTTCTTCAGGCATCGTGATTGTCTTAGTCTTGATGCTAGGACAAATCCATGGAGACTCAGTGAAACAGATGGAAGGCCAAGTGACCCTCTCAGAAGAGGCTTCGTTGACTATAAATTGTACTTTCTCAACATCAGTGACACCCACTCTCTTCTGGTATGTCCAGTATCTGGGAGAAGGTCCACAGATCCTCCTGAAAGCATTAAGAGACAAGGAAAAGGGAAGCAACAAAGGATTTGAAGCAACCTTGGACAGTTCATCCAAATCCTTCCACTTGAAGAAAGGCTCAGTGCAAATGTCAGACTCAGCTGTGTACTACTGTGTCATGAGTGA
>46:d1:1:TRAV9-11 (reference record id : donor name : allele number : gene name)Normal_D_LN
ATGAAGTGTGCTCCAGGGGTCATGATTGTACTGCTCTTACTGCTTGGACAAACCCATGGAGACTCAGTGAACCAGACGGAAGGCCAAGTGATCCTCTCAGAAGAGGCCTTCCTGACTATAAACTGTACCTACTCGACAACATGGCCCCCCACTCTTTTCTGGTATGTCCAGTATCTGGGAGAAGGTCCACAGCTCCTCCTGAAAGCAGTGACAGACAAGGAAAAGGGAAGCAACAAAGGTTTTGAAGCCACCTTGGACAAAACATCCAGATCCTTCCACTTGAAGAAAGGCTCGGTGCAACAGTCAGACTCAGCTGTGTACTACTGTGCCTTGAGTGA
>49:d1:1:TRAV9-2 (reference record id : donor name : allele number : gene name)Normal_D_LN
ATGAAGTGTTCTCCAGGGATCGTGATTGTCCTATTCTTAATGCTTGGACAAACCCATGGAAACTCAGTGAACCAGACTGAAGGCCAGGTGACCCTCTCAGAAGAGGCTTCCTTGACTATGAATTGTACTTACTCAACGTCAGGGTATCCTGTCCTTTTCTGGTATGTCCAGTATCTGGGGAATGGTCCACAGCTCCTTCTGAAAGCATCAGGAGACAAGGAGAAGGGAAGTAACAAAGGGTTTGAAGCCACTTTGGACAGCTCATCCAAATCCTTCCACTTGAAGAAAGGCTCACTGCACGTGTCAGACTCAGCTGTGTACTCTGTGTCATGAGTGA
>52:d1:1:TRAV9-5 (reference record id : donor name : allele number : gene name)Normal_D_LN
ATGAAGTGTTCTCCAGGGATCGTGATTGTCCTATTCTTAATGCTTGGACAAACCCATGGAAACTCAGTGAACCAGACTGAAGGCCAGGTGACCCTCTCAGAAGAGGCTTCCTTGACTATGAATTGTACTTACTCAACGTCAGGGTATCCTGTCCTTTTCTGGTATGTCCAGTATCTGGGGAATGGTCCACAGCTCCTCCTGAAAGCATCAGGAGACAAGGAGAAGGGAAGTAACAAAGGGTTTGAAGCCACTTTGGACAGCTCATCCAAATCCTTCCACTTGAAGAAAGGCTCACTGCACGTGTCAGACTCAGCTGTGTACTACTGTGCCCTGAGTGA
>52:d1:2:TRAV9-5 (reference record id : donor name : allele number : gene name)Normal_D_LN
ATGAAGTGTTCTCCAGGGATCGTGATTGTCCTATTCTTAATGCTTGGACAAACCCATGGAAACTCAGTGAACCAGACTGAAGGCCAGGTGACCCTCTCAGAAGAGGCTTCCTTGACTATGAATTGTACTTACTCAACGTCAGGGTATCCTGTCCTTTTCTGGTATGTCCAGTATCTGGGGAATGGTCCACAGCTCCTTCTGAAAGCATCAGGAGACAAGGAGAAGGGAAGTAACAAAGGGTTTGAAGCCACTTTGGACAGCTCATCCAAATCCTTCCACTTGAAGAAAGGCTCACTGCACGTGTCAGACTCAGCTGTGTACTACTGTGCCCTGAGTGA
>52:d1:3:TRAV9-5 (reference record id : donor name : allele number : gene name)Normal_D_LN
ATGAAGTGTTCTTCAGGCATCGTGATCGTCTTAGTCTTCATGCTAGGACAAACCCATGGAGACTCAGTGAAACAGATGGAAGGCCAAGTGACCCTCTCAGAAGAGGCTTCGTTGACTATAAACTGTACTTTCTCAACATCAACGACACCCACTCTCTTCTGGTATGTCCAGTATCTGGGAGAAGGTCCACAGATCCTCCTGAAAGCATTAAGAGACAAGGAAAAGGGAAGCAACAAAGGATTTGAAGCAACCTTGGACAGTTCATCCAAATCCTTCCACTTGAAGAAAGGCTCAGTGCAAATGTCAGACTCAGCTGTGTACTACTGTGCCCTGAGTGA
>53:d1:1:TRAV9-6 (reference record id : donor name : allele number : gene name)Normal_D_LN
ATGAAGTGTCCTCCAGGCTTTGTGATTGCCCTATTCTTCATGGTTGGACAAACCCATGGAGACTCAGTGAACCAGACGGAAGGCCAAGTGACCCTCTCAGAAGAGGCCTTCCTGACTATAAACTGTTCCTACTCAGCAACAGGATCCCTCATTCTATTCTGGTATGTCCAGTATCTGGGAGAAGGGCCACAGCTCCTCCTGAAAGCATTAAGAGACAAGGAAAAAGGAAGCAGCAAAGGTTTTGAAGCCACCTTGGACAAAACATCCAGATCCTTCCACTTGAAGAAAGGCTCGGTGCAACTGTCAGACTCAGCTGTGTACTACTGTGCCCTGAGAGA
>53:d1:2:TRAV9-6 (reference record id : donor name : allele number : gene name)Normal_D_LN
ATGAAGTGTCCTCCAGGCTTTGTGATTGCCCTATTCTTCATGGTTGGACAAACCGATGGAGACTCAGTGAACCAGACGGAAGGCCAAGTGACCCTCTCAGAAGAGGCCTTCCTGACTATAAACTGTACCTACTCAGCAACAGGATCCCCCACTCTATTCTGGTATGTCCAGTATCTGGGAGAAGGGCCACAGCTCCTCCTGAAAGCATTAAGAGACAAGGAAAAAGGAAGCAGCAAAGGTTTTGAAGCCACCTTGGACAAAACATCCAGATCCTTCCACTTGAAGAAAGGCTCGGTGCAACTGTCAGACTCAGCTGTGTACTACTGTGCCCTGAGAGA
>54:d1:1:TRAV9-7 (reference record id : donor name : allele number : gene name)Normal_D_LN
ATGAAGTGTTCTTCAGGCATCGTGATTGTCTTAGTCTTCATGCTAGGACAAATCCATGGAGACTCAGTGAAACAGATGGAAGGCCAAGTGACCCTCTCAGAAGAGGCTTCGTTGACTATAAACTGTACTTTCTCAACATCAACGACACCCACTCTCTTCTGGTATGTCCAGTATCTGGGAGAAGGTCCACAGATCCTCCTGAAAGCATTAAGAGACAAGGAAAAGGGAAGCAACAAAGGATTTGAAGCAACCTTGGACATTTCATCCAAATCCTTCCACTTGAAGAAAGGCTCAGTGCAAATGTCAGACTCAGCTGTGTACTACTGTGCCCTGAGTGA
>55:d1:1:TRAV9-8 (reference record id : donor name : allele number : gene name)Normal_D_LN
ATGAAGTGTCCTCCAGGCTTTGTGATGGCCCTATTCTTCATGGTTGGACAAACCCATGGAGACTCAGTGAACCAGACGGAAGGCCAAGTGACCCTCTCAGAAGAGGCCTTCCTGACTATGAACTGTACTTTCTCAACATCATGGTCACCCAGTCTATTCTGGTATGTCCAGTATCTGGGAGAAGGTCCAAAGCTTCTCCTGAAAGCCTTGACAAACAAGGCAAAGGGAAGCAACAAAGGTTTTGAAGCCACCTTGGACAGTTCATCCAAATCTTTCCACTTGAAGAAAGGCTCAGTGGAAATGTCAGACTCAGCTGTGTACTACTGTGCCATGAGTGA
>55:d1:2:TRAV9-8 (reference record id : donor name : allele number : gene name)Normal_D_LN
ATGAAGTGTCCTCCAGGCTTTGTGATGGCCCTATTCTTCATGGTTGGACAAACCCATGGAGACTCAGTGAACCAGACGGACGGCCAAGTGACCCTCTCAGAAGAGGCCTTCCTGACTATGAACTGTACTTTCTCAACATCATGGTCACCCAGTCTATTCTGGTATGTCCAGTATCTGGGAGAAGGTCCAAAGCTTCTCCTGAAAGCCTTGACAAACAAGGCAAAGGGAAGCAACAAAGGTTTTGAAGCCACCTTGGACAGTTCATCCAAATCTTTCCACTTGAAGAAAGGCTCAGTGGAAATGTCAGACTCAGCTGTGTACTACTGTGCCATGAGTGA
>55:d1:3:TRAV9-8 (reference record id : donor name : allele number : gene name)Normal_D_LN
ATGAAGTGTCCTCCAGGCTTTGTGATTGCCCTATTCTTCATGGTTGGACAAACCCATGGAGACTCAGTGAACCAGACGGAAGGCCAAGTGACCCTCTCAGAAGAGGCCTTCCTGACTATGAACTGTACTTTCTCAACATCATGGTCACCCAGTCTATTCTGGTATGTCCAGTATCTGGGAGAAGGTCCAAAGCTTCTCCTGAAAGCCTTGACAAACAAGGCAAAGGGAAGCAACAAAGGTTTTGAAGCCACCTTGGACAGTTCATCCAAATCCTTCCACTTGAAGAAAGGCTCAGTGGAAATGTCAGACTCAGCTGTGTACTACTGTGCCATGAGTGA
>56:d1:1:TRAV9-9 (reference record id : donor name : allele number : gene name)Normal_D_LN
ATGAAGTGTGCTCCAGGGGTCGTGACTGTACTGCTCTTACTGCTTGGACAAACCCATGGAGACTCAGTGAACCAGACGGAAGGCCAAGTGATCCTCTCAGAAGAGGCTTTCCTATCTATAAACTGTACCTACTCAACAACAGGATCCCCCACTCTATTCTGGTATGTCCAGTATCTGGGAGAAGGTCCACAGCTCCTCCTGAAAGCATTAAGAGACAAGGAAAAGGGAAGCAGCAAAGGTTTTGAAGCCACCTTGGACAAAACATCCAGATCCTTCCACTTGAAGAAAGGCTCAGTGCAACTGTCAGACTCAGCTGTGTACTACTGTGCCCTGAGTGA
>72:d1:1:TRBV24 (reference record id : donor name : allele number : gene name)Normal_D_LN
ATGGGCTTCTTGCTCCTCTGCTGTGTGGCCTTTTGTCTCTTGGGAACAGGTTCCATGGATGCTGGCATTACCCAGACCCCCCGGAATGGGATTATAAAGAAAGGAAAGAACATTTCACTGGAGTGTTCTCAGACTAAGAGTCATAACTATATGTACTGGTATCGACAAGATCCGGGAATGGGGCTACGGCTGATCTCCTACTCCTTTGGTGTCAATTATATTAATGAAGGAGAGGTCTCCAATGGGTACAGTGCTTCTCGAACGGACCTGGAGAAATTCTCCCTGTCTGTAGGGACTGCCATTCCCAACCAGACAGCTCTCTACTTCTGTGCCAGCAGCGATTCA
>82:d1:1:TRBV4-2 (reference record id : donor name : allele number : gene name)Normal_D_LN
ATGGGCTGCAGGCTGCTGTGCTCTGTGGCTCTCTGTCTACTGGGAGCAGTCCCCATGGACACTGGAATTGCCCAGACCCCCAAACACCTGGTAACAGGGCCTGGGAGGAGAGTGACCCTCAACTGTGAACAACATCTGGGACATGATGAGGTGTACTGGTATCAGCAGAGCGGTCAGAAGCCACCGAAGCTCATGTTTGCCTACAGATATAAGGAACTCATTGAGAATGAGACTGCCTCCGGTCGCTTCTCACCTGAGTGCCCAGACAGCTCCAGGCTCTACCTTCACGTGGACGCCCTGGAGCCCAATGACTCTGCCTTGTATCTCTGTGCTAGCAGCAGGGA
>1:d1:1:TRAV10 (reference record id : donor name : allele number : gene name)Normal_D_PBMC
ATGGAGAAGCATCTGTGGACTTCTTTGGTGGTTTTGGGGCTTCATTTTTGCCGGGTGAGTGGCAAAAACCAAGTGGAACAGAATCCTCCATCTCTGATCACCCTGGAGGGGAAGAACTGCACAATTCAATGCAACTATACAGTGAACCCCTTTGGCAGCTTAAGGTGGTACAAGCACAGCACGGGGACAGGTCCTGCTTCTCTGATAGGCATGACTTACAGTGACAGCAAAAAGTCATATGGAAGCTACACAGTGACTCTGGATGCAAACTCCAAGCAGAGCTCCTTGCACATCACAGCTGCCCAGCTTAGTGATTCAGCCTCCTACATCTGTGTGGTGAGCG
>3:d1:1:TRAV12 (reference record id : donor name : allele number : gene name)Normal_D_PBMC
ATGATGAAGTCCTCAAGAGTCTTACTAGTGATCCTGTGGCTTCAGTTAACCCAGATGACGAGTCAACAGAAGGGAGTGGAGCAGAGTCCTGGATCTCTGAGCACTCTGGAGGGAACCACTGCCTCTCTCAACTGCAATTATAGTGACAGTGCTTCCCAGTACTTCATGTGGTACAGACAGTATTCTGGGAAGGGCCCTGAGTTGCTGATGAACATATACTCCAAAGGTGAAAAAGAAGAAGGAAGATTTGCAGTGCAGGTCGATAGAGCAAAACAGTATGTCTCCTTGCTCATCAGAGATTCCCAGCCCAGTGACTCAGCCACCTACCTCTGTGCAGTGAGCCG
>17:d1:1:TRAV22 (reference record id : donor name : allele number : gene name)Normal_D_PBMC
ATGTCCTGGTCAGCAAAGCAAAGCATCACGAAGAGGCTATTGGTCACTGTGCTGGGTGTGACAGGCATGGAGGTGGAGCAGAGGCCCCTCGTTGAGAGTGTGCTGGAGGGAGCCAGTCCCACGCTGCAGTGCAATTTTTCTACCTCTGCGACCAGCGTGCAGTGGTTTCGCCAAGATCCTGGAGGCCACCTCGTCCACCTGTTTTACATTCCTTCGGGGACAAAGCACAATGGAAGATTAAACTCTACGACAGTCACTAAAGAGCGCCACAGCTCATTGTACATTTTTTCTTCCCAGACCACAGACTCAGCCATTTACTTCTGTGCGGTGAAGC
>22:d1:1:TRAV28 (reference record id : donor name : allele number : gene name)Normal_D_PBMC
ATGCAGACACAAATAAGAGTCTTGCTGCACCTCCTCTGGATACAGATTTGCTGGATAAGAGTACAGATGAAGGTGGAACAGAGTCCTGGTGTCCTGATCCTCCAAGAGGGGAGAAATGCCTCTATGATGTGTAATTACTCTATTGCCGTTACCAGTGTGCAGTGGTTCCAACAAAACCATGAAGGACACCTCACGCCCTTGTTGTACATCGTTTCTGGAATGAAGCAAAAAGGAAGACTAAAATTCACAGTTGATACCAAGGAGCGTAACAGCCATCTGTATATCACAGACTCCCAGCCTGGGGACTCAGTCACTTATTTCTGTGCTGTGGAGG
>26:d1:1:TRAV33 (reference record id : donor name : allele number : gene name)Normal_D_PBMC
ATGCTCTGTCCTGGCCTGCTGTGGGCATTCATGGCCTCCTTAGGCTTCACCAGCCTGGCTGAGAAAGTCATCCAAACTCAAAATACAGTAACAAAGCAGGAAGGAGAAGCTGCCACCTTTAACTGCAATTATGAAACCACCTGGAGTGATTACTATACTTCGTATCGGTATAAACAGCCTCCTGGCGGAGAGATGATTTTCCTCATATACCAGGATGAAAACAAGCCAAAGGAAAAACAGGGTCGCCTCTCTATAAATTTTCAAAAGGCAGCAAAATCCATCATCCTCACCATCTCTTCCTTACAACTGACAGACTCTGCAACGTATTTCTGTGCTCTTGGTAAGCC
>26:d1:2:TRAV33 (reference record id : donor name : allele number : gene name)Normal_D_PBMC
ATGCTCTTTCCTGGCCTGCTGTGGGCATTCATGGCCTCCTTAGGCTTCACCAGCCTGGCTGAGAAAGTCATCCAAACTCAAAATACAGTAACAAAGCAGGAAGGAGAAGCTGCCACCTTTAACTGCAATTATGAAACCACCTGGAGTGATTACTATACTTTGTATTGGTATAAACAGCCTCCCGGCGGAGAGATGATTTTCCTCATATACCAGGATGAAAACAAGCCAAATGAAAAACAGGGTCGCCTCTCTACAAGTTTTCAAAAGGCAGCAAAATCCATCAGCCTCACCATCTCTTCCTTACAACTGACAGACTCTGCAACGTATTTCTGTGCTCTTGGTAAGCC
>30:d1:1:TRAV38-1 (reference record id : donor name : allele number : gene name)Normal_D_PBMC
ATGCCGCTTGTCAGCCTGCTGTGGGCAGTCGTCGTGTCCACCTGTCATGGATCCAGCATGGCCCAGAAAGTCACTCAGACTCAACCAGACATATCTGTGCGGGACACAGAGACTGTGACCCTGAACTGCATGTATGACACTAGTGACAGTAATTATTTGTTCTGGTACAAACAGCCTCCCAGCAGGGAGATGATTCTCATTATTCGCCAAGAAGCTTATAGACAAGAGAATGCAACAAATAATCGCTTCTCTGTGAACTTCCAAAAAGGAAATAAATCCTTCAGTCTCAGGATCTCAGACTCTCGGCTGGAGGATGCTGCAACATATTTCTGTGCTCTCATGGAGG
>30:d1:2:TRAV38-1 (reference record id : donor name : allele number : gene name)Normal_D_PBMC
ATGCCGCTTGTCAGCCTGCTGTGGGCAGTCGTCGTGTCCACCTGTCATGGATCCAGCATGGCCCAGAAAGTCACTCAGACTCAACCAGACATATCTGTGCGGGACACAGAGACTGTGACCCTGAACTGCATGTATGACACTAGTGACAGTAATTATTTGTTCTGGTACAAACAGCCTCCCAGCAGGGAGATGATTCTCATTATTCGCCAAGAAGCTTATAGACAAGAGAATGCAACAAATAATCGCTTCTCTGTGAACTTCCAAAAAGGAAATAAATCCTTCAGTCTCAGGATCTCAGACTCTCGGCTGGAGGATGCTGCAACGTATTTCTGTGCTCTCATGGAGG
>31:d1:1:TRAV38-2 (reference record id : donor name : allele number : gene name)Normal_D_PBMC
ATGGCTTGCCCTGGTTTGCTGTGGGCACTTGTGGTTTCCACCTATCTTGGATCCAGTATGGCCCAGAAGGTCACTCAGACTCAACCAGAAATGTTTGTTCAGGAGACAGAGACTGTGATCCTGCACTGCACGTATGACACTAGCAACAGTGATTATTATTTGTTCTGGTACAAACAGCCTCCCAGCAGGGAGATGATTCTCATTATTCGCCAAGAAGTTTATAGACAAGATAATGCAACAAATAATCGCTTCTCTGTGAACTTCCAGAAAGGAAATAAATCCTTCAGTCTCAAGATCTCAGACTCTCGGCTGGAGGATGCTGCAATGTATTTCTGTGTTCTTGCAGGAG
>31:d1:2:TRAV38-2 (reference record id : donor name : allele number : gene name)Normal_D_PBMC
ATGGCTTGCCCTGGTTTGCTGTGGGCACTTGTGGTTTCCACCTATCTTGGATCCAGTATGGCCCAGAAGGTCACTCAGACTCAACCAGAAATGTTTGTTCAGGAGACAGAGACTGTGATCCTGCACTGCACGTATGACACTAGCGACAGTGATTATTATTTGTTCTGGTACAAACAGCCTCCCAGCAGGGAGATGATTCTCATTATTCGCCAAGAAGTTTATAGACAAGATAATGCAACAAATAATCGCTTCTCTGTGAACTTCCAGAAAGGAAATAAATCCTTCAGTCTCAAGATCTCAGACTCTCGGCTGGAGGATGCTGCAATGTATTTCTGTGTTCTTGCAGGAG
>32:d1:1:TRAV40 (reference record id : donor name : allele number : gene name)Normal_D_PBMC
ATGAACTCTTCTCTGGGCTCTCTAATTCTGATCTTAATGTTTGGAAGAACCCATGGCAATTCAGTCAAACAGACAGACCAAATTACTGTCTTGGAAGGAACATCTGTGACTATGAACTGCATATACACATTCACACAGTACCCTACTCTTTTCTGGTATGTCCAATACCCCAACAAAGCTCTGCAACTTCTTCATAAAGAGACGATGGAAAACAGCAAGAACTTTGGAGCCAGAAATATTAAAGACAAAAACTCCCCTATTACGAAGTCGTCAGTCCAGGTATCAAATTCGGCCATGTACTACTGTCTTCTGAGAGATACA
>35:d1:1:TRAV43-2 (reference record id : donor name : allele number : gene name)Normal_D_PBMC
ATGAGGAGATACTGGGGAGCTGTGCTGGGGCTCCTGTGGATGCATGGCTTGACAGGGATGAAGGTGGAGCAGAGCCCTTCAGCCCTGAGCCTGCAGGAGGGAGCCAGCTGTACTCTGAAGTGCAATTATTCTAGTACTCCGGACAATGTGCAGTGGTTCCGACAGAATCCCGGGGGCGGCAGCCTCACCAGGCTGTTTTACATAGCTTCAGGGATGAAGCAGAGCGGAAGGCTAAACTGCACACTGAATGCTAAGGAACGGTTCAGCACCCTCCACGTCGCGGCCTCTCAGCTGGAAGACTCAGCCACCTACCTGTGTGCGGTGGAGG
>37:d1:1:TRAV43-4 (reference record id : donor name : allele number : gene name)Normal_D_PBMC
ATGAGGAGATACTGGGGAGCTGTGCTGGGGCTCCTGTGGGTACATGGTTGCTTAGTGACAGGGATGAAGGTGGAGCAGAGCCCTTCAGCCCTGAGCCTGCAGGAGGGAGCCAGCTGTACTCTGAAGTGCAATTATTCTAGTACTCCGGACAATGTGCAGTGGTTCCGACAGAATCCCGGGGGCGGCAGCCTCACCAGGCTGTTTTACATAGCTTCAGGGATGAAGCAGAGCGGAAGGCTAAACTGCACACTGAATGCTAAGGAACGGTTCAGCACCCTCCACGTCGCGGCCTCTCAGCTGGAAGACTCAGCCACCTACCTGTGTGCGGTGGAGG
>38:d1:1:TRAV43-5 (reference record id : donor name : allele number : gene name)Normal_D_PBMC
ATGAAGAGACACTGGGATGCTCTGCTGGGGCTCCTGTGGGTCCATGTTTGCTTAGTGACAGGGATGAAGGTGGAGCAGAGCCCTTCAGCCCTGAGCCTGCAGGAGGGAGCCAGCTCTATTCTCAAGTGTAATTACTCTAGCGCAGTGAGAAGTGTGCAGTGGTTCCGACAGAATCCCGGGGGCGGCAGCCTCACCAGGCTGTTTTACATAGCTTCAGGGATGAAGCAGAGCGGAAGGCTAAACTGCACACTGAATGCTAAGGAACTGTTCAGCACCCTCCACGTCGCGGCCTCTCAGCTGGAAGACTCAGCCACCTACCTGTGTGCGGTGGAGG
>39:d1:1:TRAV43-6 (reference record id : donor name : allele number : gene name)Normal_D_PBMC
ATGAAGAGACACTGGGACGCTCTGCTGGGGCTCCTGTGGGTCCATGTTTGCTTAGTGACAGGGATGAAGGTGGAGCAGAGCCCTTCAGCCCTGAGCCTGCAGGAGGGAGCCAGCTCTATCCTCAAGTGCAATTACTCTAGCGCAGTGAACAGTGTGCAGTGGTTCCGACAGAATCCCGGGGGCGGAAGCCTCACCAGGCTGTTTTACATAGCTTCAGGGATGAAGCAGAGCGGGAGGCTAAACTGCACACTGAATGCTAAGGAACTGTTCAGCACCCTCCACGTTGCGGCCTCTCAGCTGGAAGACTCAGCCACCTACCTGTGTGCGGTGGAGG
>44:d1:1:TRAV9-1 (reference record id : donor name : allele number : gene name)Normal_D_PBMC
ATGAAGTGTTCTCCAGGTTTCATGATTGTCCTACTCTTAGTGCTTGGACAAACCCACGGAGACTTAGTGACCCAGATGGAAGGCCAGGTGACCCTTTCAGAAGAGGCTTTCCTGACTGTGAACTGTAATTATTCAGCATCAGGGTACCTTGCCCTTTTCTGGTATGTCCAGTATCTGAGAGAAGGTCCACAACTCCTCCTGAAAGCATCAAGAGACAAGGAGAAGGGAAGTAACAAAGGTCTCGAAGCCACCAATGACAGATCATCCAGATCCTTCCACTTGAAGAAAAGCTCAGTGCAAATGTCAGACTCAGCTGTGTACTACTGTGCCCTGAGAGA
>45:d1:1:TRAV9-10 (reference record id : donor name : allele number : gene name)Normal_D_PBMC
ATGAAGTGTTCTTCAGGCATCGTGATTGTCTTAGTCTTGATGCTAGGACAAATCCATGGAGACTCAGTGAAACAGATGGAAGGCCAAGTGACCCTCTCAGAAGAGGCTTCGTTGACTATAAACTGTACTTTCTCAACATCAGTGACACCCACTCTCTTCTGGTATGTCCAGTATCTGGGAGAAGGTCCACAGATCCTCCTGAAAGCATTAAGAGACAAGGAAAAGGGAAGCAACAAAGGATTTGAAGCAACCTTGGACAGTTCATCCAAATCCTTCCACTTGAAGAAAGGCTCAGTGCAAATGTCAGACTCAGCTGTGTACTACTGTGTCATGAGTGA
>45:d1:2:TRAV9-10 (reference record id : donor name : allele number : gene name)Normal_D_PBMC
ATGAAGTGTTCTTCAGGCATCGTGATTGTCTTAGTCTTGATGCTAGGACAAATCCATGGAGACTCAGTGAAACAGATGGAAGGCCAAGTGACCCTCTCAGAAGAGGCTTCGTTGACTATAAATTGTACTTTCTCAACATCAGTGACACCCACTCTCTTCTGGTATGTCCAGTATCTGGGAGAAGGTCCACAGATCCTCCTGAAAGCATTAAGAGACAAGGAAAAGGGAAGCAACAAAGGATTTGAAGCAACCTTGGACAGTTCATCCAAATCCTTCCACTTGAAGAAAGGCTCAGTGCAAATGTCAGACTCAGCTGTGTACTACTGTGTCATGAGTGA
>46:d1:1:TRAV9-11 (reference record id : donor name : allele number : gene name)Normal_D_PBMC
ATGAAGTGTGCTCCAGGGGTCATGATTGTACTGCTCTTACTGCTTGGACAAACCCATGGAGACTCAGTGAACCAGACGGAAGGCCAAGTGATCCTCTCAGAAGAGGCCTTCCTGACTATAAACTGTACCTACTCGACAACATGGCCCCCCACTCTTTTCTGGTATGTCCAGTATCTGGGAGAAGGTCCACAGCTCCTCCTGAAAGCAGTGACAGACAAGGAAAAGGGAAGCAACAAAGGTTTTGAAGCCACCTTGGACAAAACATCCAGATCCTTCCACTTGAAGAAAGGCTCGGTGCAACAGTCAGACTCAGCTGTGTACTACTGTGCCTTGAGTGA
>49:d1:1:TRAV9-2 (reference record id : donor name : allele number : gene name)Normal_D_PBMC
ATGAAGTGTTCTCCAGGGATCGTGATTGTCCTATTCTTAATGCTTGGACAAACCCATGGAAACTCAGTGAACCAGACTGAAGGCCAGGTGACCCTCTCAGAAGAGGCTTCCTTGACTATGAATTGTACTTACTCAACGTCAGGGTATCCTGTCCTTTTCTGGTATGTCCAGTATCTGGGGAATGGTCCACAGCTCCTTCTGAAAGCATCAGGAGACAAGGAGAAGGGAAGTAACAAAGGGTTTGAAGCCACTTTGGACAGCTCATCCAAATCCTTCCACTTGAAGAAAGGCTCACTGCACGTGTCAGACTCAGCTGTGTACTCTGTGTCATGAGTGA
>52:d1:1:TRAV9-5 (reference record id : donor name : allele number : gene name)Normal_D_PBMC
ATGAAGTGTTCTCCAGGGATCGTGATTGTCCTATTCTTAATGCTTGGACAAACCCATGGAAACTCAGTGAACCAGACTGAAGGCCAGGTGACCCTCTCAGAAGAGGCTTCCTTGACTATGAATTGTACTTACTCAACGTCAGGGTATCCTGTCCTTTTCTGGTATGTCCAGTATCTGGGGAATGGTCCACAGCTCCTCCTGAAAGCATCAGGAGACAAGGAGAAGGGAAGTAACAAAGGGTTTGAAGCCACTTTGGACAGCTCATCCAAATCCTTCCACTTGAAGAAAGGCTCACTGCACGTGTCAGACTCAGCTGTGTACTACTGTGCCCTGAGTGA
>53:d1:1:TRAV9-6 (reference record id : donor name : allele number : gene name)Normal_D_PBMC
ATGAAGTGTCCTCCAGGCTTTGTGATTGCCCTATTCTTCATGGTTGGACAAACCCATGGAGACTCAGTGAACCAGACGGAAGGCCAAGTGACCCTCTCAGAAGAGGCCTTCCTGACTATAAACTGTTCCTACTCAGCAACAGGATCCCTCATTCTATTCTGGTATGTCCAGTATCTGGGAGAAGGGCCACAGCTCCTCCTGAAAGCATTAAGAGACAAGGAAAAAGGAAGCAGCAAAGGTTTTGAAGCCACCTTGGACAAAACATCCAGATCCTTCCACTTGAAGAAAGGCTCGGTGCAACTGTCAGACTCAGCTGTGTACTACTGTGCCCTGAGAGA
>53:d1:2:TRAV9-6 (reference record id : donor name : allele number : gene name)Normal_D_PBMC
ATGAAGTGTCCTCCAGGCTTTGTGATTGCCCTATTCTTCATGGTTGGACAAACCGATGGAGACTCAGTGAACCAGACGGAAGGCCAAGTGACCCTCTCAGAAGAGGCCTTCCTGACTATAAACTGTACCTACTCAGCAACAGGATCCCCCACTCTATTCTGGTATGTCCAGTATCTGGGAGAAGGGCCACAGCTCCTCCTGAAAGCATTAAGAGACAAGGAAAAAGGAAGCAGCAAAGGTTTTGAAGCCACCTTGGACAAAACATCCAGATCCTTCCACTTGAAGAAAGGCTCGGTGCAACTGTCAGACTCAGCTGTGTACTACTGTGCCCTGAGAGA
>54:d1:1:TRAV9-7 (reference record id : donor name : allele number : gene name)Normal_D_PBMC
ATGAAGTGTTCTTCAGGCATCGTGATTGTCTTAGTCTTCATGCTAGGACAAATCCATGGAGACTCAGTGAAACAGATGGAAGGCCAAGTGACCCTCTCAGAAGAGGCTTCGTTGACTATAAACTGTACTTTCTCAACATCAACGACACCCACTCTCTTCTGGTATGTCCAGTATCTGGGAGAAGGTCCACAGATCCTCCTGAAAGCATTAAGAGACAAGGAAAAGGGAAGCAACAAAGGATTTGAAGCAACCTTGGACATTTCATCCAAATCCTTCCACTTGAAGAAAGGCTCAGTGCAAATGTCAGACTCAGCTGTGTACTACTGTGCCCTGAGTGA
>55:d1:1:TRAV9-8 (reference record id : donor name : allele number : gene name)Normal_D_PBMC
ATGAAGTGTCCTCCAGGCTTTGTGATGGCCCTATTCTTCATGGTTGGACAAACCCATGGAGACTCAGTGAACCAGACGGAAGGCCAAGTGACCCTCTCAGAAGAGGCCTTCCTGACTATGAACTGTACTTTCTCAACATCATGGTCACCCAGTCTATTCTGGTATGTCCAGTATCTGGGAGAAGGTCCAAAGCTTCTCCTGAAAGCCTTGACAAACAAGGCAAAGGGAAGCAACAAAGGTTTTGAAGCCACCTTGGACAGTTCATCCAAATCTTTCCACTTGAAGAAAGGCTCAGTGGAAATGTCAGACTCAGCTGTGTACTACTGTGCCATGAGTGA
>55:d1:2:TRAV9-8 (reference record id : donor name : allele number : gene name)Normal_D_PBMC
ATGAAGTGTCCTCCAGGCTTTGTGATTGCCCTATTCTTCATGGTTGGACAAACCCATGGAGACTCAGTGAACCAGACGGAAGGCCAAGTGACCCTCTCAGAAGAGGCCTTCCTGACTATGAACTGTACTTTCTCAACATCATGGTCACCCAGTCTATTCTGGTATGTCCAGTATCTGGGAGAAGGTCCAAAGCTTCTCCTGAAAGCCTTGACAAACAAGGCAAAGGGAAGCAACAAAGGTTTTGAAGCCACCTTGGACAGTTCATCCAAATCCTTCCACTTGAAGAAAGGCTCAGTGGAAATGTCAGACTCAGCTGTGTACTACTGTGCCATGAGTGA
>56:d1:1:TRAV9-9 (reference record id : donor name : allele number : gene name)Normal_D_PBMC
ATGAAGTGTGCTCCAGGGGTCGTGACTGTACTGCTCTTACTGCTTGGACAAACCCATGGAGACTCAGTGAACCAGACGGAAGGCCAAGTGATCCTCTCAGAAGAGGCTTTCCTATCTATAAACTGTACCTACTCAACAACAGGATCCCCCACTCTATTCTGGTATGTCCAGTATCTGGGAGAAGGTCCACAGCTCCTCCTGAAAGCATTAAGAGACAAGGAAAAGGGAAGCAGCAAAGGTTTTGAAGCCACCTTGGACAAAACATCCAGATCCTTCCACTTGAAGAAAGGCTCAGTGCAACTGTCAGACTCAGCTGTGTACTACTGTGCCCTGAGTGA
>72:d1:1:TRBV24 (reference record id : donor name : allele number : gene name)Normal_D_PBMC
ATGGGCTTCTTGCTCCTCTGCTGTGTGGCCTTTTGTCTCTTGGGAACAGGTTCCATGGATGCTGGCATTACCCAGACCCCCCGGAATGGGATTATAAAGAAAGGAAAGAACATTTCACTGGAGTGTTCTCAGACTAAGAGTCATAACTATATGTACTGGTATCGACAAGATCCGGGAATGGGGCTACGGCTGATCTCCTACTCCTTTGGTGTCAATTATATTAATGAAGGAGAGGTCTCCAATGGGTACAGTGCTTCTCGAACGGACCTGGAGAAATTCTCCCTGTCTGTAGGGACTGCCATTCCCAACCAGACAGCTCTCTACTTCTGTGCCAGCAGCGATTCA
>82:d1:1:TRBV4-2 (reference record id : donor name : allele number : gene name)Normal_D_PBMC
ATGGGCTGCAGGCTGCTGTGCTCTGTGGCTCTCTGTCTACTGGGAGCAGTCCCCATGGACACTGGAATTGCCCAGACCCCCAAACACCTGGTAACAGGGCCTGGGAGGAGAGTGACCCTCAACTGTGAACAACATCTGGGACATGATGAGGTGTACTGGTATCAGCAGAGCGGTCAGAAGCCACCGAAGCTCATGTTTGCCTACAGATATAAGGAACTCATTGAGAATGAGACTGCCTCCGGTCGCTTCTCACCTGAGTGCCCAGACAGCTCCAGGCTCTACCTTCACGTGGACGCCCTGGAGCCCAATGACTCTGCCTTGTATCTCTGTGCTAGCAGCAGGGA
>1:d1:1:TRAV10 (reference record id : donor name : allele number : gene name)Normal_E_LN
ATGGAGAAGCATCTGTGGACTTCTTTGGTGGTTTTGGGGCTTCATTTTTGCCGGGTGAGTGGCAAAAACCAAGTGGAACAGAATCCTCCATCTCTGATCACCCTGGAGGGGAAGAACTGCACAATTCAATGCAACTATACAGTGAACCCCTTTGGCAGCTTAAGGTGGTACAAGCACAGCACGGGGACAGGTCCTGCTTCTCTGATAGGCATGACTTACAGTGACAGCAAAAAGTCATATGGAAGCTACACAGTGACTCTGGATGCAAACTCCAAGCAGAGCTCCTTGCACATCACAGCTGCCCAGCTTAGTGATTCAGCCTCCTACATCTGTGTGGTGAGCG
>22:d1:1:TRAV28 (reference record id : donor name : allele number : gene name)Normal_E_LN
ATGCAGACACAAATAAGAGTCTTGCTGCACCTCCTCTGGATACAGATTTGCTGGATAAGAGTACAGATGAAGGTGGAACAGAGTCCTGGTGTCCTGATCCTCCAAGAGGGGAGAAATGCCTCTATGATGTGTAATTACTCTATTGCCGTTACCAGTGTGCAGTGGTTCCAACAAAACCATGAAGGACACCTCACGCCCTTGTTGTACATCGTTTCTGGAATGAAGCAAAAAGGAAGACTAAAATTCACAGTTGATACCAAGGAGCGTAACAGCCATCTGTATATCACAGACTCCCAGCCTGGGGACTCAGTCACTTATTTCTGTGCTGTGGAGG
>26:d1:1:TRAV33 (reference record id : donor name : allele number : gene name)Normal_E_LN
ATGCTCTTTCCTGGCCTGCTGTGGGCATTCATGGCCTCCTTAGGCTTCACCAGCCTGGCTGAGAAAGTCATCCAAACTCAAAATACAGTAACAAAGCAGGAAGGAGAAGCTGCCACCTTTAACTGCAATTATGAAACCACCTGGAGTGATTACTATACTTTGTATTGGTATAAACAGCCTCCCGGCGGAGAGATGATTTTCCTCATATACCAGGATGAAAACAAGCCAAATGAAAAACAGGGTCGCCTCTCTACAAGTTTTCAAAAGGCAGCAAAATCCATCAGCCTCACCATCTCTTCCTTACAACTGACAGACTCTGCAACGTATTTCTGTGCTCTTGGTAAGCC
>30:d1:1:TRAV38-1 (reference record id : donor name : allele number : gene name)Normal_E_LN
ATGCCGCTTGTCAGCCTGCTGTGGGCAGTCGTCGTGTCCACCTGTCATGGATCCAGCATGGCCCAGAAAGTCACTCAGACTCAACCAGACATATCTGTGCGGGACACAGAGACTGTGACCCTGAACTGCATGTATGACACTAGTGACAGTAATTATTTGTTCTGGTACAAACAGCCTCCCAGCAGGGAGATGATTCTCATTATTCGCCAAGAAGCTTATAGACAAGAGAATGCAACAAATAATCGCTTCTCTGTGAACTTCCAAAAAGGAAATAAATCCTTCAGTCTCAGGATCTCAGACTCTCGGCTGGAGGATGCTGCAACATATTTCTGTGCTCTCATGGAGG
>31:d1:1:TRAV38-2 (reference record id : donor name : allele number : gene name)Normal_E_LN
ATGGCTTGCCCTGGTTTGCTGTGGGCACTTGTGGTTTCCACCTATCTTGGATCCAGTATGGCCCAGAAGGTCACTCAGACTCAACCAGAAATGTTTGTTCAGGAGACAGAGACTGTGATCCTGCACTGCACGTATGACACTAGCGACAGTGATTATTATTTGTTCTGGTACAAACAGCCTCCCAGCAGGGAGATGATTCTCATTATTCGCCAAGAAGTTTATAGACAAGATAATGCAACAAATAATCGCTTCTCTGTGAACTTCCAGAAAGGAAATAAATCCTTCAGTCTCAAGATCTCAGACTCTCGGCTGGAGGATGCTGCAATGTATTTCTGTGTTCTTGCAGGAG
>32:d1:1:TRAV40 (reference record id : donor name : allele number : gene name)Normal_E_LN
ATGAACTCTTCTCTGGGCTCTCTAATTCTGATCTTAATGTTTGGAAGAACCCATGGCAATTCAGTCAAACAGACAGACCAAATTACTGTCTTGGAAGGAACATCTGTGACTATGAACTGCATATACACATTCACACAGTACCCTACTCTTTTCTGGTATGTCCAATACCCCAACAAAGCTCTGCAACTTCTTCATAAAGAGACGATGGAAAACAGCAAGAACTTTGGAGCCAGAAATATTAAAGACAAAAACTCCCCTATTACGAAGTCGTCAGTCCAGGTATCAAATTCGGCCATGTACTACTGTCTTCTGAGAGATACA
>34:d1:1:TRAV43-1 (reference record id : donor name : allele number : gene name)Normal_E_LN
ATGAAGAGAATCTGGGACGCTCTGCTGGGGCTCCTGTGGGCCCATGTTTGCTTAGTGACAGGGATGAAGGTGGAGCAGAGCCCTTCAGCCCTGAGCCTGCAGGAGGGAGCCAGCTCTATCCTCAAGTGTAATTACTCTAGCACAGTGAGCAGTGTGCAGTGGTTCCGACAGAATCCCGGGGGCGTCAGCCTCACCAGGCTGTTTTACATAGCTTCAGGGATGAAGCAGAGCGGAAGGCTAAACTGCACACTGAATGCTAAGGAACGGTTCAGCACCCTCCACGTCGCGGCCTCTCAGCTGGAAGACTCAGCCACCTACCTGTGTGCGGTGGAGG
>34:d1:2:TRAV43-1 (reference record id : donor name : allele number : gene name)Normal_E_LN
ATGAAGAGAATCTGGGACGCTCTGCTGGGGCTCCTGTGGGTCCATGTTTGCTTAGTGACAGGGATGAAGGTGGAGCAGAGCCCTTCAGCCCTGAGCCTGCAGGAGGGAGCCAGCTCTATCCTCAAGTGCAATTACTCTAGCGCAGTGAACAATGTGCAATGGTTTCGACAGAATCCCGAGGGCGGCAGCCTCACCAGGCTGTTTTACATAGCTTCAGGGATGAAGCAGAGCGGAAGGCTAAACTGCACACTGAATGCTAAGGAACGGTTCAGCACCCTCCATGTCGCGGCCTCTCAGCTGGAAGACTCAGCCACCTACCTGTGTGCGGTGGAGG
>34:d1:3:TRAV43-1 (reference record id : donor name : allele number : gene name)Normal_E_LN
ATGAAGAGACACTGGGACGCTCTGCTGGGGCTCCTGTGGGTCCATGTTTGCTTAGTGACAGGGATGAAGGTGGAGCAGAGCCCTTCAGCCCTGAGCCTGCAGGAGGGAGCCAGCTCTATCCTCAAGTGCAATTACTCTAGCGCAGTGAACAGTGTGCAGTGGTTCCGACAGAATCCCGGGGGCGGCAGCCTCACCAGGCTGTTTTACATAGCTTCAGGGATGAAGCAGAGCGGAAGGCTAAACTGCACACTGAATGCTAAGGAACGGTTCAGCACCCTCCACGTCGCGGCCTCTCAGCTGGAAGACTCAGCCACCTACCTGTGTGCGGTGGAGG
>37:d1:1:TRAV43-4 (reference record id : donor name : allele number : gene name)Normal_E_LN
ATGAGGAGATACTGGGGAGCTGTGCTGGGGCTCCTGTGGGTACATGGTTGCTTAGTGACAGGGATGAAGGTGGAGCAGAGCCCTTCAGCCCTGAGCCTGCAGGAGGGAGCCAGCTGTACTCTGAAGTGCAATTATTCTAGTACTCCGGACAATGTGCAGTGGTTCCGACAGAATCCCGGGGGCGGCAGCCTCACCAGGCTGTTTTACATAGCTTCAGGGATGAAGCAGAGCGGAAGGCTAAACTGCACACTGAATGCTAAGGAACGGTTCAGCACCCTCCACGTCGCGGCCTCTCAGCTGGAAGACTCAGCCACCTACCTGTGTGCGGTGGAGG
>38:d1:1:TRAV43-5 (reference record id : donor name : allele number : gene name)Normal_E_LN
ATGAAGAGACACTGGGATGCTCTGCTGGGGCTCCTGTGGGTCCATGTTTGCTTAGTGACAGGGATGAAGGTGGAGCAGAGCCCTTCAGCCCTGAGCCTGCAGGAGGGAGCCAGCTCTATTCTCAAGTGTAATTACTCTAGCGCAGTGAGAAGTGTGCAGTGGTTCCGACAGAATCCCGGGGGCGGCAGCCTCACCAGGCTGTTTTACATAGCTTCAGGGATGAAGCAGAGCGGAAGGCTAAACTGCACACTGAATGCTAAGGAACTGTTCAGCACCCTCCACGTCGCGGCCTCTCAGCTGGAAGACTCAGCCACCTACCTGTGTGCGGTGGAGG
>44:d1:1:TRAV9-1 (reference record id : donor name : allele number : gene name)Normal_E_LN
ATGAAGTGTTCTCCAGGTTTCATGATTGTCCTACTCTTAGTGCTTGGACAAACCCACGGAGACTTAGTGACCCAGATGGAAGGCCAGGTGACCCTTTCAGAAGAGGCTTTCCTGACTGTGAACTGTAATTATTCAGCATCAGGGTACCTTGCCCTTTTCTGGTATGTCCAGTATCTGAGAGAAGGTCCACAACTCCTCCTGAAAGCATCAAGAGACAAGGAGAAGGGAAGTAACAAAGGTCTCGAAGCCACCAATGACAGATCATCCAGATCCTTCCACTTGAAGAAAAGCTCAGTGCAAATGTCAGACTCAGCTGTGTACTACTGTGCCCTGAGAGA
>45:d1:1:TRAV9-10 (reference record id : donor name : allele number : gene name)Normal_E_LN
ATGAAGTGTTCTTCAGGCATCGTGATTGTCTTAGTCTTGATGCTAGGACAAATCCATGGAGACTCAGTGAAACAGATGGAAGGCCAAGTGACCCTCTCAGAAGAGGCTTCGTTGACTATAAATTGTACTTTCTCAACATCAGTGACACCCACTCTCTTCTGGTATGTCCAGTATCTGGGAGAAGGTCCACAGATCCTCCTGAAAGCATTAAGAGACAAGGAAAAGGGAAGCAACAAAGGATTTGAAGCAACCTTGGACAGTTCATCCAAATCCTTCCACTTGAAGAAAGGCTCAGTGCAAATGTCAGACTCAGCTGTGTACTACTGTGTCATGAGTGA
>46:d1:1:TRAV9-11 (reference record id : donor name : allele number : gene name)Normal_E_LN
ATGAAGTGTGCTCCAGGGGTCATGATTGTACTGCTCTTACTGCTTGGACAAACCCATGGAGACTCAGTGAACCAGACGGAAGGCCAAGTGATCCTCTCAGAAGAGGCCTTCCTGACTATAAACTGTACCTACTCGACAACATGGCCCCCCACTCTTTTCTGGTATGTCCAGTATCTGGGAGAAGGTCCACAGCTCCTCCTGAAAGCAGTGACAGACAAGGAAAAGGGAAGCAACAAAGGTTTTGAAGCCACCTTGGACAAAACATCCAGATCCTTCCACTTGAAGAAAGGCTCGGTGCAACAGTCAGACTCAGCTGTGTACTACTGTGCCTTGAGTGA
>52:d1:1:TRAV9-5 (reference record id : donor name : allele number : gene name)Normal_E_LN
ATGAAGTGTTCTCCAGGGATCGTGATTGTCCTATTCTTAATGCTTGGACAAACCCATGGAAACTCAGTGAACCAGACTGAAGGCCAGGTGACCCTCTCAGAAGAGGCTTCCTTGACTATGAATTGTACTTACTCAACGTCAGGGTATCCTGTCCTTTTCTGGTATGTCCAGTATCTGGGGAATGGTCCACAGCTCCTCCTGAAAGCATCAGGAGACAAGGAGAAGGGAAGTAACAAAGGGTTTGAAGCCACTTTGGACAGCTCATCCAAATCCTTCCACTTGAAGAAAGGCTCACTGCACGTGTCAGACTCAGCTGTGTACTACTGTGCCCTGAGTGA
>52:d1:2:TRAV9-5 (reference record id : donor name : allele number : gene name)Normal_E_LN
ATGAAGTGTTCTTCAGGCATCGTGATCGTCTTAGTCTTCATGCTAGGACAAACCCATGGAGACTCAGTGAAACAGATGGAAGGCCAAGTGACCCTCTCAGAAGAGGCTTCGTTGACTATAAACTGTACTTTCTCAACATCAACGACACCCACTCTCTTCTGGTATGTCCAGTATCTGGGAGAAGGTCCACAGATCCTCCTGAAAGCATTAAGAGACAAGGAAAAGGGAAGCAACAAAGGATTTGAAGCAACCTTGGACAGTTCATCCAAATCCTTCCACTTGAAGAAAGGCTCAGTGCAAATGTCAGACTCAGCTGTGTACTACTGTGCCCTGAGTGA
>53:d1:1:TRAV9-6 (reference record id : donor name : allele number : gene name)Normal_E_LN
ATGAAGTGTCCTCCAGGCTTTGTGATTGCCCTATTCTTCATGGTTGGACAAACCCATGGAGACTCAGTGAACCAGACGGAAGGCCAAGTGACCCTCTCAGAAGAGGCCTTCCTGACTATAAACTGTTCCTACTCAGCAACAGGATCCCTCATTCTATTCTGGTATGTCCAGTATCTGGGAGAAGGGCCACAGCTCCTCCTGAAAGCATTAAGAGACAAGGAAAAAGGAAGCAGCAAAGGTTTTGAAGCCACCTTGGACAAAACATCCAGATCCTTCCACTTGAAGAAAGGCTCGGTGCAACTGTCAGACTCAGCTGTGTACTACTGTGCCCTGAGAGA
>53:d1:2:TRAV9-6 (reference record id : donor name : allele number : gene name)Normal_E_LN
ATGAAGTGTCCTCCAGGCTTTGTGATTGCCCTATTCTTCATGGTTGGACAAACCGATGGAGACTCAGTGAACCAGACGGAAGGCCAAGTGACCCTCTCAGAAGAGGCCTTCCTGACTATAAACTGTACCTACTCAGCAACAGGATCCCCCACTCTATTCTGGTATGTCCAGTATCTGGGAGAAGGGCCACAGCTCCTCCTGAAAGCATTAAGAGACAAGGAAAAAGGAAGCAGCAAAGGTTTTGAAGCCACCTTGGACAAAACATCCAGATCCTTCCACTTGAAGAAAGGCTCGGTGCAACTGTCAGACTCAGCTGTGTACTACTGTGCCCTGAGAGA
>54:d1:1:TRAV9-7 (reference record id : donor name : allele number : gene name)Normal_E_LN
ATGAAGTGTTCTTCAGGCATCGTGATTGTCTTAGTCTTCATGCTAGGACAAATCCATGGAGACTCAGTGAAACAGATGGAAGGCCAAGTGACCCTCTCAGAAGAGGCTTCGTTGACTATAAACTGTACTTTCTCAACATCAACGACACCCACTCTCTTCTGGTATGTCCAGTATCTGGGAGAAGGTCCACAGATCCTCCTGAAAGCATTAAGAGACAAGGAAAAGGGAAGCAACAAAGGATTTGAAGCAACCTTGGACATTTCATCCAAATCCTTCCACTTGAAGAAAGGCTCAGTGCAAATGTCAGACTCAGCTGTGTACTACTGTGCCCTGAGTGA
>55:d1:1:TRAV9-8 (reference record id : donor name : allele number : gene name)Normal_E_LN
ATGAAGTGTCCTCCAGGCTTTGTGATGGCCCTATTCTTCATGGTTGGACAAACCCATGGAGACTCAGTGAACCAGACGGACGGCCAAGTGACCCTCTCAGAAGAGGCCTTCCTGACTATGAACTGTACTTTCTCAACATCATGGTCACCCAGTCTATTCTGGTATGTCCAGTATCTGGGAGAAGGTCCAAAGCTTCTCCTGAAAGCCTTGACAAACAAGGCAAAGGGAAGCAACAAAGGTTTTGAAGCCACCTTGGACAGTTCATCCAAATCTTTCCACTTGAAGAAAGGCTCAGTGGAAATGTCAGACTCAGCTGTGTACTACTGTGCCATGAGTGA
>55:d1:2:TRAV9-8 (reference record id : donor name : allele number : gene name)Normal_E_LN
ATGAAGTGTCCTCCAGGCTTTGTGATTGCCCTATTCTTCATGGTTGGACAAACCCATGGAGACTCAGTGAACCAGACGGAAGGCCAAGTGACCCTCTCAGAAGAGGCCTTCCTGACTATGAACTGTACTTTCTCAACATCATGGTCACCCAGTCTATTCTGGTATGTCCAGTATCTGGGAGAAGTTCCAAAGCTTCTCCTGAAAGCCTTGACAAACAAGGCAAAGGGAAGCAACAAAGGTTTTGAAGCCACCTTGGACAGTTCATCCAAATCCTTCCACTTGAAGAAAGGCTCAGTGGAAATGTCAGACTCAGCTGTGTACTACTGTGCCATGAGTGA
>56:d1:1:TRAV9-9 (reference record id : donor name : allele number : gene name)Normal_E_LN
ATGAAGTGTGCTCCAGGGGTCGTGACTGTACTGCTCTTACTGCTTGGACAAACCCATGGAGACTCAGTGAACCAGACGGAAGGCCAAGTGATCCTCTCAGAAGAGGCTTTCCTATCTATAAACTGTACCTACTCAACAACAGGATCCCCCACTCTATTCTGGTATGTCCAGTATCTGGGAGAAGGTCCACAGCTCCTCCTGAAAGCATTAAGAGACAAGGAAAAGGGAAGCAGCAAAGGTTTTGAAGCCACCTTGGACAAAACATCCAGATCCTTCCACTTGAAGAAAGGCTCAGTGCAACTGTCAGACTCAGCTGTGTACTACTGTGCCCTGAGTGA
>58:d1:1:TRBV10 (reference record id : donor name : allele number : gene name)Normal_E_LN
ATGGCCACCGGCGTCTTCTTTGGCATGGCTCTTTGTCTCCTGTGGGCAGGATACATGGATGCTGGAATTATCCAGAGCCCAAGATACAAGGTCACAGGGACAGGAAAGAGGGTGACTCTGAGATGTCACCAGACAGACAACTATGACTATATGTACTGGTATCGACATGACCTGGGACATGGGCCGAGGCTGATCTATTATTCAAATGGTATTAACAGCACTGAAAAAGGAGACCTCTCCAATGGATACACAGTCTCTAGATCAAACAAGATGGATTTCCCCCTCCTACTGGACTCTGTTACCTCCTCCCAGACATCTGTGTACTTCTGTGCCGACAGTTACTC
>62:d1:1:TRBV15 (reference record id : donor name : allele number : gene name)Normal_E_LN
ATGGGTCCCGGGCTCCTCCACTGCGTGGCCTTCTGTCTCCTTGGAGCAGGTCACATGGGTGCCATGGTCATCCAGAGCCCAAGATACCAGGTTACTAAGGTGGGAAAACCAGTGACTCTGAACTGTTCTCAGAACCTGAATCATGATACCATGTACTGGTACCAACAGAAGCTGAGACAAGCACCAAAGCTGCTGCTCTACTACTATGAGACAGAGCTTACCAAAGAAACAGACACCTCTGATAACTTCCAACCCAGCCGGCTCAGCAATTCTCTCTGTTCTCTTAGCATCCGCTCACCAGGCTTGGGGGACTCAGCAGTGTACCTCTGTGCCAGCAGTAAAGA
>63:d1:1:TRBV16 (reference record id : donor name : allele number : gene name)Normal_E_LN
ATGTGCCCAGTGTTCATCTGCTCCTTGGTCCTCTGGCTCCTGAGTACAGGCACCCTCAATGCAAAAGTCATGCAGACTCCAGGACATCTGGTCAAAGGGAAAGGACAAAAAGCAAAAATGGAATGTGTCCCAATAAAAGGACATAGTTATGTTTTCTGGTATCAGCAGATCCCAGCAAAAGAGTTCAAGTTCTTGATTTCTTTCCAGGATAACGCTGTCTTTGATAAAACAGGGATGCCCACGCAGAGATTTTTAGCCTTCTGTCCAAAAACCTCACCCTGTAGCCTAGAGATCGAGCGTACAGAGCTGCAGGATTCAGCCGTGTATTTTTGTGCCAGCAGTGAATC
>65:d1:1:TRBV19 (reference record id : donor name : allele number : gene name)Normal_E_LN
ATGGGTAACCAGGTGATCTGCTGTGCGGCCCTTTGTCTCCTCGGAGCAGGAACAGCAAGTGGTGGAATCACTCAGACCCCCAAATATTTGTTCAGAGAGAAAGGACGAGGCGTGACTCTGGAATGTGAACAGGATTTTAATCATGACTCTATGTACTGGTACCGACAAGACCCAGGGCAAGGGCTGAGACTGATCTACTACTCGCTGGTAGAAAATGATGCTCAGAAAGGAGACATACCTGAAGGCTACAGTGCCTCTCGGATGAAGAAGGCATTCTTCTCTCTCACCATGACATCGGTGCAAAAGAACCAGACAGCTCTATATCTCTGTGCCAGTGGTAGAGA
>69:d1:1:TRBV20 (reference record id : donor name : allele number : gene name)Normal_E_LN
ATGCTGATGCTTCTGCTGCTCCTGGGGCCCAGCTCTGGACTCGGTGCCCTCGTCTTCCAGGCGCCCAGCACAATGATCTGTAAGAGCGGAGCCACCGTGCAGATCCAGTGTCAAACAGTGGACCTTCAAGCCACAGCCATGTTTTGGTATCGCCAGCTCCCGAAGCAGGGCCTTACCCTTATGGTGACCTCTAACGTGGGCAACAGTGCCACACACGAGCAGGGGTTCCCTGCAGCCAAGTTCCCTGTTAACCACCCAAACCTCACGTTTTCCTCCCTGATGGTGACGAGTTCAGGTCCTGGAGACAGCGGCCTCTACTTCTGTGGTGCTAGTCA
>72:d1:1:TRBV24 (reference record id : donor name : allele number : gene name)Normal_E_LN
ATGGGCTTCTTGCTCCTCTGCTGTGTGGCCTTTTGTCTCTTGGGAACAGGTTCCATGGATGCTGGCATTACCCAGACCCCCCGGAATGGGATTATAAAGAAAGGAAAGAACATTTCACTGGAGTGTTCTCAGACTAAGAGTCATAACTATATGTACTGGTATCGACAAGATCCGGGAATGGGGCTACGGCTGATCTCCTACTCCTTTGGTGTCAATTATATTAATGAAGGAGAGGTCTCCAATGGGTACAGTGCTTCTCGAACGGACCTGGAGAAATTCTCCCTGTCTGTAGGGACTGCCATTCCCAACCAGACAGCTCTCTACTTCTGTGCCAGCAGCGATTCA
>79:d1:1:TRBV3-2 (reference record id : donor name : allele number : gene name)Normal_E_LN
ATGGGCTCCGGGTTCCTCTGCTGTATGGTCCTCTGCCTCCTGGGAGCAGCACCCCTGGACACAACAGTTTCCCAGACTCCAAGATACCTCATCGCGCATGTGGGATCGAAGAAGTTACTAAAATGTGAGCAAAATCTGGGCCATGATGCTATGTACTGGTATAAGCAAGACCTCAAGCAACTGCTGAACGTTATGTTTATCTACAACAATAAGGAACTCATTCTAAATGAATCAGTTCCAGGTCGTTTCTCACCTGAGACATCTGACAAATCTCATTTAAACCTTCATGTCGACTCCCTGGAGACAGGTGACTCTGCTGTGTATTTCTGTGCCAGCAGCCAAGA
>82:d1:1:TRBV4-2 (reference record id : donor name : allele number : gene name)Normal_E_LN
ATGGGCTGCAGGCTGCTGTGCTCTGTGGCTCTCTGTCTACTGGGAGCAGTCCCCATGGACACTGGAATTGCCCAGACCCCCAAACACCTGGTAACAGGGCCTGGGAGGAGAGTGACCCTCAACTGTGAACAACATCTGGGACATGATGAGGTGTACTGGTATCAGCAGAGCGGTCAGAAGCCACCGAAGCTCATGTTTGCCTACAGATATAAGGAACTCATTGAGAATGAGACTGCCTCCGGTCGCTTCTCACCTGAGTGCCCAGACAGCTCCAGGCTCTACCTTCACGTGGACGCCCTGGAGCCCAATGACTCTGCCTTGTATCTCTGTGCTAGCAGCAGGGA
>86:d1:1:TRBV5-2 (reference record id : donor name : allele number : gene name)Normal_E_LN
ATGGGCTCCAGGCTTCTCTGCTGTGTGGCCCTTTGTCTCCTGGGAGCTGGCCCCGTGGAGTCTGAGGTCATCCAAACTCCAAGACACATGATCAAAGCAAGAGGACAGACAGTGACCCTGAGATGTTCCCTTATCTCTGGACACCTATCTGTGTACTGGTACCAACAGGCCCTGGGCCAGGGTCCCCGGTTTCTCATTCAGTATTACAATAGGGAAGAGAGAGACAAAGGAGACATCCCGGCAAGATTCTCAGTGCAGCAGTTCAGTAACTACAGCTCCCTGCTGGAGATGAACTCCCTGGAGCCAGGAGACTCAGCCCTATATCTCTGTGCCAGCAGCTTGG
>90:d1:1:TRBV7 (reference record id : donor name : allele number : gene name)Normal_E_LN
ATGGGCCCCAGGCTCCTCTGCTGTGTGACCCTCTGTCTCTTGGGGGCAGGTCACGCAGAACCCGGAGTCTCCCAATCCCCCAGGCACAGGGTCACGAAGAGGGGCCAGAATGTATCTTTCACCTGTGATCCCATTTCTGGGCATGTTGCCCTTTACTGGTACCGACAGACCATGGGGCAGGGCCCGGAGTTTCTGGTTTACTTCCAAAACGAAGAGGCAGTGGACCAGTCAGGGCTGGACAAGACTCGGTTCTCTGCCAAGAGGCCCAAGGGGACCAGATCCACTCTGCAGATCCAGCGTGCAGAGCAGAGGGACTCGGCTGTGTACCTCTGTGCCAGCAGTCTCAC
>1:d1:1:TRAV10 (reference record id : donor name : allele number : gene name)Normal_E_PBMC
ATGGAGAAGCATCTGTGGACTTCTTTGGTGGTTTTGGGGCTTCATTTTTGCCGGGTGAGTGGCAAAAACCAAGTGGAACAGAATCCTCCATCTCTGATCACCCTGGAGGGGAAGAACTGCACAATTCAATGCAACTATACAGTGAACCCCTTTGGCAGCTTAAGGTGGTACAAGCACAGCACGGGGACAGGTCCTGCTTCTCTGATAGGCATGACTTACAGTGACAGCAAAAAGTCATATGGAAGCTACACAGTGACTCTGGATGCAAACTCCAAGCAGAGCTCCTTGCACATCACAGCTGCCCAGCTTAGTGATTCAGCCTCCTACATCTGTGTGGTGAGCG
>22:d1:1:TRAV28 (reference record id : donor name : allele number : gene name)Normal_E_PBMC
ATGCAGACACAAATAAGAGTCTTGCTGCACCTCCTCTGGATACAGATTTGCTGGATAAGAGTACAGATGAAGGTGGAACAGAGTCCTGGTGTCCTGATCCTCCAAGAGGGGAGAAATGCCTCTATGATGTGTAATTACTCTATTGCCGTTACCAGTGTGCAGTGGTTCCAACAAAACCATGAAGGACACCTCACGCCCTTGTTGTACATCGTTTCTGGAATGAAGCAAAAAGGAAGACTAAAATTCACAGTTGATACCAAGGAGCGTAACAGCCATCTGTATATCACAGACTCCCAGCCTGGGGACTCAGTCACTTATTTCTGTGCTGTGGAGG
>26:d1:1:TRAV33 (reference record id : donor name : allele number : gene name)Normal_E_PBMC
ATGCTCTTTCCTGGCCTGCTGTGGGCATTCATGGCCTCCTTAGGCTTCACCAGCCTGGCTGAGAAAGTCATCCAAACTCAAAATACAGTAACAAAGCAGGAAGGAGAAGCTGCCACCTTTAACTGCAATTATGAAACCACCTGGAGTGATTACTATACTTTGTATTGGTATAAACAGCCTCCCGGCGGAGAGATGATTTTCCTCATATACCAGGATGAAAACAAGCCAAATGAAAAACAGGGTCGCCTCTCTACAAGTTTTCAAAAGGCAGCAAAATCCATCAGCCTCACCATCTCTTCCTTACAACTGACAGACTCTGCAACGTATTTCTGTGCTCTTGGTAAGCC
>30:d1:1:TRAV38-1 (reference record id : donor name : allele number : gene name)Normal_E_PBMC
ATGCCGCTTGTCAGCCTGCTGTGGGCAGTCGTCGTGTCCACCTGTCATGGATCCAGCATGGCCCAGAAAGTCACTCAGACTCAACCAGACATATCTGTGCGGGACACAGAGACTGTGACCCTGAACTGCATGTATGACACTAGTGACAGTAATTATTTGTTCTGGTACAAACAGCCTCCCAGCAGGGAGATGATTCTCATTATTCGCCAAGAAGCTTATAGACAAGAGAATGCAACAAATAATCGCTTCTCTGTGAACTTCCAAAAAGGAAATAAATCCTTCAGTCTCAGGATCTCAGACTCTCGGCTGGAGGATGCTGCAACATATTTCTGTGCTCTCATGGAGG
>31:d1:1:TRAV38-2 (reference record id : donor name : allele number : gene name)Normal_E_PBMC
ATGGCTTGCCCTGGTTTGCTGTGGGCACTTGTGGTTTCCACCTATCTTGGATCCAGTATGGCCCAGAAGGTCACTCAGACTCAACCAGAAATGTTTGTTCAGGAGACAGAGACTGTGATCCTGCACTGCACGTATGACACTAGCGACAGTGATTATTATTTGTTCTGGTACAAACAGCCTCCCAGCAGGGAGATGATTCTCATTATTCGCCAAGAAGTTTATAGACAAGATAATGCAACAAATAATCGCTTCTCTGTGAACTTCCAGAAAGGAAATAAATCCTTCAGTCTCAAGATCTCAGACTCTCGGCTGGAGGATGCTGCAATGTATTTCTGTGTTCTTGCAGGAG
>32:d1:1:TRAV40 (reference record id : donor name : allele number : gene name)Normal_E_PBMC
ATGAACTCTTCTCTGGGCTCTCTAATTCTGATCTTAATGTTTGGAAGAACCCATGGCAATTCAGTCAAACAGACAGACCAAATTACTGTCTTGGAAGGAACATCTGTGACTATGAACTGCATATACACATTCACACAGTACCCTACTCTTTTCTGGTATGTCCAATACCCCAACAAAGCTCTGCAACTTCTTCATAAAGAGACGATGGAAAACAGCAAGAACTTTGGAGCCAGAAATATTAAAGACAAAAACTCCCCTATTACGAAGTCGTCAGTCCAGGTATCAAATTCGGCCATGTACTACTGTCTTCTGAGAGATACA
>34:d1:1:TRAV43-1 (reference record id : donor name : allele number : gene name)Normal_E_PBMC
ATGAAGAGAATCTGGGACGCTCTGCTGGGGCTCCTGTGGGCCCATGTTTGCTTAGTGACAGGGATGAAGGTGGAGCAGAGCCCTTCAGCCCTGAGCCTGCAGGAGGGAGCCAGCTCTATCCTCAAGTGTAATTACTCTAGCACAGTGAGCAGTGTGCAGTGGTTCCGACAGAATCCCGGGGGCGTCAGCCTCACCAGGCTGTTTTACATAGCTTCAGGGATGAAGCAGAGCGGAAGGCTAAACTGCACACTGAATGCTAAGGAACGGTTCAGCACCCTCCACGTCGCGGCCTCTCAGCTGGAAGACTCAGCCACCTACCTGTGTGCGGTGGAGG
>34:d1:2:TRAV43-1 (reference record id : donor name : allele number : gene name)Normal_E_PBMC
ATGAAGAGAATCTGGGACGCTCTGCTGGGGCTCCTGTGGGTCCATGTTTGCTTAGTGACAGGGATGAAGGTGGAGCAGAGCCCTTCAGCCCTGAGCCTGCAGGAGGGAGCCAGCTCTATCCTCAAGTGCAATTACTCTAGCGCAGTGAACAATGTGCAATGGTTTCGACAGAATCCCGAGGGCGGCAGCCTCACCAGGCTGTTTTACATAGCTTCAGGGATGAAGCAGAGCGGAAGGCTAAACTGCACACTGAATGCTAAGGAACGGTTCAGCACCCTCCATGTCGCGGCCTCTCAGCTGGAAGACTCAGCCACCTACCTGTGTGCGGTGGAGG
>34:d1:3:TRAV43-1 (reference record id : donor name : allele number : gene name)Normal_E_PBMC
ATGAAGAGACACTGGGACGCTCTGCTGGGGCTCCTGTGGGTCCATGTTTGCTTAGTGACAGGGATGAAGGTGGAGCAGAGCCCTTCAGCCCTGAGCCTGCAGGAGGGAGCCAGCTCTATCCTCAAGTGCAATTACTCTAGCGCAGTGAACAGTGTGCAGTGGTTCCGACAGAATCCCGGGGGCGGCAGCCTCACCAGGCTGTTTTACATAGCTTCAGGGATGAAGCAGAGCGGAAGGCTAAACTGCACACTGAATGCTAAGGAACGGTTCAGCACCCTCCACGTCGCGGCCTCTCAGCTGGAAGACTCAGCCACCTACCTGTGTGCGGTGGAGG
>37:d1:1:TRAV43-4 (reference record id : donor name : allele number : gene name)Normal_E_PBMC
ATGAGGAGATACTGGGGAGCTGTGCTGGGGCTCCTGTGGGTACATGGTTGCTTAGTGACAGGGATGAAGGTGGAGCAGAGCCCTTCAGCCCTGAGCCTGCAGGAGGGAGCCAGCTGTACTCTGAAGTGCAATTATTCTAGTACTCCGGACAATGTGCAGTGGTTCCGACAGAATCCCGGGGGCGGCAGCCTCACCAGGCTGTTTTACATAGCTTCAGGGATGAAGCAGAGCGGAAGGCTAAACTGCACACTGAATGCTAAGGAACGGTTCAGCACCCTCCACGTCGCGGCCTCTCAGCTGGAAGACTCAGCCACCTACCTGTGTGCGGTGGAGG
>38:d1:1:TRAV43-5 (reference record id : donor name : allele number : gene name)Normal_E_PBMC
ATGAAGAGACACTGGGATGCTCTGCTGGGGCTCCTGTGGGTCCATGTTTGCTTAGTGACAGGGATGAAGGTGGAGCAGAGCCCTTCAGCCCTGAGCCTGCAGGAGGGAGCCAGCTCTATTCTCAAGTGTAATTACTCTAGCGCAGTGAGAAGTGTGCAGTGGTTCCGACAGAATCCCGGGGGCGGCAGCCTCACCAGGCTGTTTTACATAGCTTCAGGGATGAAGCAGAGCGGAAGGCTAAACTGCACACTGAATGCTAAGGAACTGTTCAGCACCCTCCACGTCGCGGCCTCTCAGCTGGAAGACTCAGCCACCTACCTGTGTGCGGTGGAGG
>44:d1:1:TRAV9-1 (reference record id : donor name : allele number : gene name)Normal_E_PBMC
ATGAAGTGTTCTCCAGGTTTCATGATTGTCCTACTCTTAGTGCTTGGACAAACCCACGGAGACTTAGTGACCCAGATGGAAGGCCAGGTGACCCTTTCAGAAGAGGCTTTCCTGACTGTGAACTGTAATTATTCAGCATCAGGGTACCTTGCCCTTTTCTGGTATGTCCAGTATCTGAGAGAAGGTCCACAACTCCTCCTGAAAGCATCAAGAGACAAGGAGAAGGGAAGTAACAAAGGTCTCGAAGCCACCAATGACAGATCATCCAGATCCTTCCACTTGAAGAAAAGCTCAGTGCAAATGTCAGACTCAGCTGTGTACTACTGTGCCCTGAGAGA
>45:d1:1:TRAV9-10 (reference record id : donor name : allele number : gene name)Normal_E_PBMC
ATGAAGTGTTCTTCAGGCATCGTGATTGTCTTAGTCTTGATGCTAGGACAAATCCATGGAGACTCAGTGAAACAGATGGAAGGCCAAGTGACCCTCTCAGAAGAGGCTTCGTTGACTATAAATTGTACTTTCTCAACATCAGTGACACCCACTCTCTTCTGGTATGTCCAGTATCTGGGAGAAGGTCCACAGATCCTCCTGAAAGCATTAAGAGACAAGGAAAAGGGAAGCAACAAAGGATTTGAAGCAACCTTGGACAGTTCATCCAAATCCTTCCACTTGAAGAAAGGCTCAGTGCAAATGTCAGACTCAGCTGTGTACTACTGTGTCATGAGTGA
>46:d1:1:TRAV9-11 (reference record id : donor name : allele number : gene name)Normal_E_PBMC
ATGAAGTGTGCTCCAGGGGTCATGATTGTACTGCTCTTACTGCTTGGACAAACCCATGGAGACTCAGTGAACCAGACGGAAGGCCAAGTGATCCTCTCAGAAGAGGCCTTCCTGACTATAAACTGTACCTACTCGACAACATGGCCCCCCACTCTTTTCTGGTATGTCCAGTATCTGGGAGAAGGTCCACAGCTCCTCCTGAAAGCAGTGACAGACAAGGAAAAGGGAAGCAACAAAGGTTTTGAAGCCACCTTGGACAAAACATCCAGATCCTTCCACTTGAAGAAAGGCTCGGTGCAACAGTCAGACTCAGCTGTGTACTACTGTGCCTTGAGTGA
>49:d1:1:TRAV9-2 (reference record id : donor name : allele number : gene name)Normal_E_PBMC
ATGAAGTGTTCTCCAGGGATCGTGATTGTCCTATTCTTAATGCTTGGACAAACCCATGGAAACTCAGTGAACCAGACTGAAGGCCAGGTGACCCTCTCAGAAGAGGCTTCCTTGACTATGAATTGTACTTACTCAACGTCAGGGTATCCTGTCCTTTTCTGGTATGTCCAGTATCTGGGGAATGGTCCACAGCTCCTCCTGAAAGCATCAGGAGACAAGGAGAAGGGAAGTAACAAAGGGTTTGAAGCCACTTTGGACAGCTCATCCAAATCCTTCCACTTGAAGAAAGGCTCACTGCACGTGTCAGACTCAGCTGTGTACTCTGTGTCATGAGTGA
>52:d1:1:TRAV9-5 (reference record id : donor name : allele number : gene name)Normal_E_PBMC
ATGAAGTGTTCTCCAGGGATCGTGATTGTCCTATTCTTAATGCTTGGACAAACCCATGGAAACTCAGTGAACCAGACTGAAGGCCAGGTGACCCTCTCAGAAGAGGCTTCCTTGACTATGAATTGTACTTACTCAACGTCAGGGTATCCTGTCCTTTTCTGGTATGTCCAGTATCTGGGGAATGGTCCACAGCTCCTCCTGAAAGCATCAGGAGACAAGGAGAAGGGAAGTAACAAAGGGTTTGAAGCCACTTTGGACAGCTCATCCAAATCCTTCCACTTGAAGAAAGGCTCACTGCACGTGTCAGACTCAGCTGTGTACTACTGTGCCCTGAGTGA
>52:d1:2:TRAV9-5 (reference record id : donor name : allele number : gene name)Normal_E_PBMC
ATGAAGTGTTCTTCAGGCATCGTGATCGTCTTAGTCTTCATGCTAGGACAAACCCATGGAGACTCAGTGAAACAGATGGAAGGCCAAGTGACCCTCTCAGAAGAGGCTTCGTTGACTATAAACTGTACTTTCTCAACATCAACGACACCCACTCTCTTCTGGTATGTCCAGTATCTGGGAGAAGGTCCACAGATCCTCCTGAAAGCATTAAGAGACAAGGAAAAGGGAAGCAACAAAGGATTTGAAGCAACCTTGGACAGTTCATCCAAATCCTTCCACTTGAAGAAAGGCTCAGTGCAAATGTCAGACTCAGCTGTGTACTACTGTGCCCTGAGTGA
>53:d1:1:TRAV9-6 (reference record id : donor name : allele number : gene name)Normal_E_PBMC
ATGAAGTGTCCTCCAGGCTTTGTGATTGCCCTATTCTTCATGGTTGGACAAACCCATGGAGACTCAGTGAACCAGACGGAAGGCCAAGTGACCCTCTCAGAAGAGGCCTTCCTGACTATAAACTGTTCCTACTCAGCAACAGGATCCCTCATTCTATTCTGGTATGTCCAGTATCTGGGAGAAGGGCCACAGCTCCTCCTGAAAGCATTAAGAGACAAGGAAAAAGGAAGCAGCAAAGGTTTTGAAGCCACCTTGGACAAAACATCCAGATCCTTCCACTTGAAGAAAGGCTCGGTGCAACTGTCAGACTCAGCTGTGTACTACTGTGCCCTGAGAGA
>53:d1:2:TRAV9-6 (reference record id : donor name : allele number : gene name)Normal_E_PBMC
ATGAAGTGTCCTCCAGGCTTTGTGATTGCCCTATTCTTCATGGTTGGACAAACCGATGGAGACTCAGTGAACCAGACGGAAGGCCAAGTGACCCTCTCAGAAGAGGCCTTCCTGACTATAAACTGTACCTACTCAGCAACAGGATCCCCCACTCTATTCTGGTATGTCCAGTATCTGGGAGAAGGGCCACAGCTCCTCCTGAAAGCATTAAGAGACAAGGAAAAAGGAAGCAGCAAAGGTTTTGAAGCCACCTTGGACAAAACATCCAGATCCTTCCACTTGAAGAAAGGCTCGGTGCAACTGTCAGACTCAGCTGTGTACTACTGTGCCCTGAGAGA
>54:d1:1:TRAV9-7 (reference record id : donor name : allele number : gene name)Normal_E_PBMC
ATGAAGTGTTCTTCAGGCATCGTGATTGTCTTAGTCTTCATGCTAGGACAAATCCATGGAGACTCAGTGAAACAGATGGAAGGCCAAGTGACCCTCTCAGAAGAGGCTTCGTTGACTATAAACTGTACTTTCTCAACATCAACGACACCCACTCTCTTCTGGTATGTCCAGTATCTGGGAGAAGGTCCACAGATCCTCCTGAAAGCATTAAGAGACAAGGAAAAGGGAAGCAACAAAGGATTTGAAGCAACCTTGGACATTTCATCCAAATCCTTCCACTTGAAGAAAGGCTCAGTGCAAATGTCAGACTCAGCTGTGTACTACTGTGCCCTGAGTGA
>55:d1:1:TRAV9-8 (reference record id : donor name : allele number : gene name)Normal_E_PBMC
ATGAAGTGTCCTCCAGGCTTTGTGATGGCCCTATTCTTCATGGTTGGACAAACCCATGGAGACTCAGTGAACCAGACGGACGGCCAAGTGACCCTCTCAGAAGAGGCCTTCCTGACTATGAACTGTACTTTCTCAACATCATGGTCACCCAGTCTATTCTGGTATGTCCAGTATCTGGGAGAAGGTCCAAAGCTTCTCCTGAAAGCCTTGACAAACAAGGCAAAGGGAAGCAACAAAGGTTTTGAAGCCACCTTGGACAGTTCATCCAAATCTTTCCACTTGAAGAAAGGCTCAGTGGAAATGTCAGACTCAGCTGTGTACTACTGTGCCATGAGTGA
>55:d1:2:TRAV9-8 (reference record id : donor name : allele number : gene name)Normal_E_PBMC
ATGAAGTGTCCTCCAGGCTTTGTGATTGCCCTATTCTTCATGGTTGGACAAACCCATGGAGACTCAGTGAACCAGACGGAAGGCCAAGTGACCCTCTCAGAAGAGGCCTTCCTGACTATGAACTGTACTTTCTCAACATCATGGTCACCCAGTCTATTCTGGTATGTCCAGTATCTGGGAGAAGTTCCAAAGCTTCTCCTGAAAGCCTTGACAAACAAGGCAAAGGGAAGCAACAAAGGTTTTGAAGCCACCTTGGACAGTTCATCCAAATCCTTCCACTTGAAGAAAGGCTCAGTGGAAATGTCAGACTCAGCTGTGTACTACTGTGCCATGAGTGA
>56:d1:1:TRAV9-9 (reference record id : donor name : allele number : gene name)Normal_E_PBMC
ATGAAGTGTGCTCCAGGGGTCGTGACTGTACTGCTCTTACTGCTTGGACAAACCCATGGAGACTCAGTGAACCAGACGGAAGGCCAAGTGATCCTCTCAGAAGAGGCTTTCCTATCTATAAACTGTACCTACTCAACAACAGGATCCCCCACTCTATTCTGGTATGTCCAGTATCTGGGAGAAGGTCCACAGCTCCTCCTGAAAGCATTAAGAGACAAGGAAAAGGGAAGCAGCAAAGGTTTTGAAGCCACCTTGGACAAAACATCCAGATCCTTCCACTTGAAGAAAGGCTCAGTGCAACTGTCAGACTCAGCTGTGTACTACTGTGCCCTGAGTGA
>58:d1:1:TRBV10 (reference record id : donor name : allele number : gene name)Normal_E_PBMC
ATGGCCACCGGCGTCTTCTTTGGCATGGCTCTTTGTCTCCTGTGGGCAGGATACATGGATGCTGGAATTATCCAGAGCCCAAGATACAAGGTCACAGGGACAGGAAAGAGGGTGACTCTGAGATGTCACCAGACAGACAACTATGACTATATGTACTGGTATCGACATGACCTGGGACATGGGCCGAGGCTGATCTATTATTCAAATGGTATTAACAGCACTGAAAAAGGAGACCTCTCCAATGGATACACAGTCTCTAGATCAAACAAGATGGATTTCCCCCTCCTACTGGACTCTGTTACCTCCTCCCAGACATCTGTGTACTTCTGTGCCGACAGTTACTC
>62:d1:1:TRBV15 (reference record id : donor name : allele number : gene name)Normal_E_PBMC
ATGGGTCCCGGGCTCCTCCACTGCGTGGCCTTCTGTCTCCTTGGAGCAGGTCACATGGGTGCCATGGTCATCCAGAGCCCAAGATACCAGGTTACTAAGGTGGGAAAACCAGTGACTCTGAACTGTTCTCAGAACCTGAATCATGATACCATGTACTGGTACCAACAGAAGCTGAGACAAGCACCAAAGCTGCTGCTCTACTACTATGAGACAGAGCTTACCAAAGAAACAGACACCTCTGATAACTTCCAACCCAGCCGGCTCAGCAATTCTCTCTGTTCTCTTAGCATCCGCTCACCAGGCTTGGGGGACTCAGCAGTGTACCTCTGTGCCAGCAGTAAAGA
>63:d1:1:TRBV16 (reference record id : donor name : allele number : gene name)Normal_E_PBMC
ATGTGCCCAGTGTTCATCTGCTCCTTGGTCCTCTGGCTCCTGAGTACAGGCACCCTCAATGCAAAAGTCATGCAGACTCCAGGACATCTGGTCAAAGGGAAAGGACAAAAAGCAAAAATGGAATGTGTCCCAATAAAAGGACATAGTTATGTTTTCTGGTATCAGCAGATCCCAGCAAAAGAGTTCAAGTTCTTGATTTCTTTCCAGGATAACGCTGTCTTTGATAAAACAGGGATGCCCACGCAGAGATTTTTAGCCTTCTGTCCAAAAACCTCACCCTGTAGCCTAGAGATCGAGCGTACAGAGCTGCAGGATTCAGCCGTGTATTTTTGTGCCAGCAGTGAATC
>65:d1:1:TRBV19 (reference record id : donor name : allele number : gene name)Normal_E_PBMC
ATGGGTAACCAGGTGATCTGCTGTGCGGCCCTTTGTCTCCTCGGAGCAGGAACAGCAAGTGGTGGAATCACTCAGACCCCCAAATATTTGTTCAGAGAGAAAGGACGAGGCGTGACTCTGGAATGTGAACAGGATTTTAATCATGACTCTATGTACTGGTACCGACAAGACCCAGGGCAAGGGCTGAGACTGATCTACTACTCGCTGGTAGAAAATGATGCTCAGAAAGGAGACATACCTGAAGGCTACAGTGCCTCTCGGATGAAGAAGGCATTCTTCTCTCTCACCATGACATCGGTGCAAAAGAACCAGACAGCTCTATATCTCTGTGCCAGTGGTAGAGA
>69:d1:1:TRBV20 (reference record id : donor name : allele number : gene name)Normal_E_PBMC
ATGCTGATGCTTCTGCTGCTCCTGGGGCCCAGCTCTGGACTCGGTGCCCTCGTCTTCCAGGCGCCCAGCACAATGATCTGTAAGAGCGGAGCCACCGTGCAGATCCAGTGTCAAACAGTGGACCTTCAAGCCACAGCCATGTTTTGGTATCGCCAGCTCCCGAAGCAGGGCCTTACCCTTATGGTGACCTCTAACGTGGGCAACAGTGCCACACACGAGCAGGGGTTCCCTGCAGCCAAGTTCCCTGTTAACCACCCAAACCTCACGTTTTCCTCCCTGATGGTGACGAGTTCAGGTCCTGGAGACAGCGGCCTCTACTTCTGTGGTGCTAGTCA
>72:d1:1:TRBV24 (reference record id : donor name : allele number : gene name)Normal_E_PBMC
ATGGGCTTCTTGCTCCTCTGCTGTGTGGCCTTTTGTCTCTTGGGAACAGGTTCCATGGATGCTGGCATTACCCAGACCCCCCGGAATGGGATTATAAAGAAAGGAAAGAACATTTCACTGGAGTGTTCTCAGACTAAGAGTCATAACTATATGTACTGGTATCGACAAGATCCGGGAATGGGGCTACGGCTGATCTCCTACTCCTTTGGTGTCAATTATATTAATGAAGGAGAGGTCTCCAATGGGTACAGTGCTTCTCGAACGGACCTGGAGAAATTCTCCCTGTCTGTAGGGACTGCCATTCCCAACCAGACAGCTCTCTACTTCTGTGCCAGCAGCGATTCA
>79:d1:1:TRBV3-2 (reference record id : donor name : allele number : gene name)Normal_E_PBMC
ATGGGCTCCGGGTTCCTCTGCTGTATGGTCCTCTGCCTCCTGGGAGCAGCACCCCTGGACACAACAGTTTCCCAGACTCCAAGATACCTCATCGCGCATGTGGGATCGAAGAAGTTACTAAAATGTGAGCAAAATCTGGGCCATGATGCTATGTACTGGTATAAGCAAGACCTCAAGCAACTGCTGAACGTTATGTTTATCTACAACAATAAGGAACTCATTCTAAATGAATCAGTTCCAGGTCGTTTCTCACCTGAGACATCTGACAAATCTCATTTAAACCTTCATGTCGACTCCCTGGAGACAGGTGACTCTGCTGTGTATTTCTGTGCCAGCAGCCAAGA
>82:d1:1:TRBV4-2 (reference record id : donor name : allele number : gene name)Normal_E_PBMC
ATGGGCTGCAGGCTGCTGTGCTCTGTGGCTCTCTGTCTACTGGGAGCAGTCCCCATGGACACTGGAATTGCCCAGACCCCCAAACACCTGGTAACAGGGCCTGGGAGGAGAGTGACCCTCAACTGTGAACAACATCTGGGACATGATGAGGTGTACTGGTATCAGCAGAGCGGTCAGAAGCCACCGAAGCTCATGTTTGCCTACAGATATAAGGAACTCATTGAGAATGAGACTGCCTCCGGTCGCTTCTCACCTGAGTGCCCAGACAGCTCCAGGCTCTACCTTCACGTGGACGCCCTGGAGCCCAATGACTCTGCCTTGTATCTCTGTGCTAGCAGCAGGGA
>86:d1:1:TRBV5-2 (reference record id : donor name : allele number : gene name)Normal_E_PBMC
ATGGGCTCCAGGCTTCTCTGCTGTGTGGCCCTTTGTCTCCTGGGAGCTGGCCCCGTGGAGTCTGAGGTCATCCAAACTCCAAGACACATGATCAAAGCAAGAGGACAGACAGTGACCCTGAGATGTTCCCTTATCTCTGGACACCTATCTGTGTACTGGTACCAACAGGCCCTGGGCCAGGGTCCCCGGTTTCTCATTCAGTATTACAATAGGGAAGAGAGAGACAAAGGAGACATCCCGGCAAGATTCTCAGTGCAGCAGTTCAGTAACTACAGCTCCCTGCTGGAGATGAACTCCCTGGAGCCAGGAGACTCAGCCCTATATCTCTGTGCCAGCAGCTTGG
>90:d1:1:TRBV7 (reference record id : donor name : allele number : gene name)Normal_E_PBMC
ATGGGCCCCAGGCTCCTCTGCTGTGTGACCCTCTGTCTCTTGGGGGCAGGTCACGCAGAACCCGGAGTCTCCCAATCCCCCAGGCACAGGGTCACGAAGAGGGGCCAGAATGTATCTTTCACCTGTGATCCCATTTCTGGGCATGTTGCCCTTTACTGGTACCGACAGACCATGGGGCAGGGCCCGGAGTTTCTGGTTTACTTCCAAAACGAAGAGGCAGTGGACCAGTCAGGGCTGGACAAGACTCGGTTCTCTGCCAAGAGGCCCAAGGGGACCAGATCCACTCTGCAGATCCAGCGTGCAGAGCAGAGGGACTCGGCTGTGTACCTCTGTGCCAGCAGTCTCAC
>1:d1:1:TRAV10 (reference record id : donor name : allele number : gene name)Melanoma_A_PBMC
ATGGAGAAGCATCTGTGGACTTCTTTGGTGGTTTTGGGGCTTCATTTTTGCCGGGTGAGTGGCAAAAACCAAGTGGAACAGAATCCTCCATCTCTGATCACCCTGGAGGGGAAGAACTGCACAATTCAATGCAACTATACAGTGAACCCCTTTGGCAGCTTAAGGTGGTACAAGCACAGCACGGGGACAGGTCCTGCTTCTCTGATAGGCATGACTTACAGTGACAGCAAAAAGTCATATGGAAGCTACACAGTGACTCTGGATGCAAACTCCAAGCAGAGCTCCTTGCACATCACAGCTGCCCAGCTTAGTGATTCAGCCTCCTACATCTGTGTGGTGAGCG
>3:d1:1:TRAV12 (reference record id : donor name : allele number : gene name)Melanoma_A_PBMC
ATGATGAAGTCCTCAAGAGTCTTACTAGTGATCCTGTGGCTTCAGTTAACCCAGATGACGAGTCAACAGAAGGGAGTGGAGCAGAGTCCTGGATCTCTGAGCACTCTGGAGGGAACCACTGCCTCTCTCAACTGCAATTATAGTGACAGTGCTTCCCAGTACTTCATGTGGTACAGACAGTATTCTGGGAAGGGCCCTGAGTTGCTGATGAACATATACTCCAAAGGTGAAAAAGAAGAAGGAAGATTTGCAGTGCAGGTCGATAGAGCAAAACAGTATGTCTCCTTGCTCATCAGAGATTCCCAGCCCAGTGACTCAGCCACCTACCTCTGTGCAGTGAGCCG
>17:d1:1:TRAV22 (reference record id : donor name : allele number : gene name)Melanoma_A_PBMC
ATGTCCTGGTCAGCAAAGCAAAGCATCACGAAGAGGCTATTGGTCACTGTGCTGGGTGTGACAGGCATGGAGGTGGAGCAGAGGCCCCTCGTTGAGAGTGTGCTGGAGGGAGCCAGTCCCACGCTGCAGTGCAATTTTTCTACCTCTGCGACCAGCGTGCAGTGGTTTCGCCAAGATCCTGGAGGCCACCTCGTCCACCTGTTTTACATTCCTTCGGGGACAAAGCACAATGGAAGATTAAACTCTACGACAGTCACTAAAGAGCGCCACAGCTCATTGTACATTTTTTCTTCCCAGACCACAGACTCAGCCATTTACTTCTGTGCGGTGAAGC
>26:d1:1:TRAV33 (reference record id : donor name : allele number : gene name)Melanoma_A_PBMC
ATGCTCTGTCCTGGCCTGCTGTGGGCATTCATGGCCTCCTTAGGCTTCACCAGCCTGGCTGAGAAAGTCATCCAAACTCAAAATACAGTAACAAAGCAGGAAGGAGAAGCTGCCACCTTTAACTGCAATTATGAAACCACCTGGAGTGATTACTATACTTCGTATCGGTATAAACAGCCTCCTGGCGGAGAGATGATTTTCCTCATATACCAGGATGAAAACAAGCCAAAGGAAAAACAGGGTCGCCTCTCTATAAATTTTCAAAAGGCAGCAAAATCCATCATCCTCACCATCTCTTCCTTACAACTGACAGACTCTGCAACGTATTTCTGTGCTCTTGGTAAGCC
>30:d1:1:TRAV38-1 (reference record id : donor name : allele number : gene name)Melanoma_A_PBMC
ATGCCGCTTGTCAGCCTGCTGTGGGCAGTCGTCGTGTCCACCTGTCATGGATCCAGCATGGCCCAGAAAGTCACTCAGACTCAACCAGACATATCTGTGCGGGACACAGAGACTGTGACCCTGAACTGCATGTATGACACTAGTGACAGTAATTATTTGTTCTGGTACAAACAGCCTCCCAGCAGGGAGATGATTCTCATTATTCGCCAAGAAGCTTATAGACAAGAGAATGCAACAAATAATCGCTTCTCTGTGAACTTCCAAAAAGGAAATAAATCCTTCAGTCTCAGGATCTCAGACTCTCGGCTGGAGGATGCTGCAACGTATTTCTGTGCTCTCATGGAGG
>31:d1:1:TRAV38-2 (reference record id : donor name : allele number : gene name)Melanoma_A_PBMC
ATGCCTTGCCCTGGTTTGCTGTGGGCACTTGTGGTTTCCACCTATCTTGGATCCAGTATGGCCCAGAAGGTCACTCAGACTCAACCAGAAATGTTTGTTCAGGAGACAGAGACTGTGATCCTGCACTGCACGTATGACACTAGCGACAGTGATTATTATTTGTTCTGGTACAAACAGCCTCCCAGCAGGGAGATGATTCTCATTATTCGCCAAGAAGTTTATAGACAAGATAATGCAACAAATAATCGCTTCTCTGTGAACTTCCAGAAAGGAAATAAATCCTTCAGTCTCAAGATCTCAGACTCTCGGCTGGAGGATGCTGCAATGTATTTCTGTGTTCTTGCAGGAG
>31:d1:2:TRAV38-2 (reference record id : donor name : allele number : gene name)Melanoma_A_PBMC
ATGGCTTGCCCTGGTTTGCTGTGGGCACTTGTGGTTTCCACCTATCTTGGATCCAGTATGGCCCAGAAGGTCACTCAGACTCAACCAGAAATGTTTGTTCAGGAGACAGAGACTGTGATCCTGCACTGCACGTATGACACTAGCAACAGTGATTATTATTTGTTCTGGTACAAACAGCCTCCCAGCAGGGAGATGATTCTCATTATTCGCCAAGAAGTTTATAGACAAGATAATGCAACAAATAATCGCTTCTCTGTGAACTTCCAGAAAGGAAATAAATCCTTCAGTCTCAAGATCTCAGACTCTCGGCTGGAGGATGCTGCAATGTATTTCTGTGTTCTTGCAGGAG
>32:d1:1:TRAV40 (reference record id : donor name : allele number : gene name)Melanoma_A_PBMC
ATGAACTCTTCTCTGGGCTCTCTAATTCTGATCTTAATGTTTGGAAGAACCCATGGCAATTCAGTCAAACAGACAGACCAAATTACTGTCTTGGAAGGAACATCTGTGACTATGAACTGCATATACACATTCACACAGTACCCTACTCTTTTCTGGTATGTCCAATACCCCAACAAAGCTCTGCAACTTCTTCATAAAGAGACGATGGAAAACAGCAAGAACTTTGGAGCCAGAAATATTAAAGACAAAAACTCCCCTATTACGAAGTCGTCAGTCCAGGTATCAAATTCGGCCATGTACTACTGTCTTCTGAGAGATACA
>34:d1:1:TRAV43-1 (reference record id : donor name : allele number : gene name)Melanoma_A_PBMC
ATGAAGAGAATCTGGGACGCTCTGCTGGGGCTCCTGTGGGTCCATGTTTGCTTAGTGACAGGGATGAAGGTGGAGCAGAGCCCTTCAGCCCTGAGCCTGCAGGAGGGAGCCAGCTCTATCCTCAAGTGCAATTACTCTAGCGCAGTGAACAATGTGCAATGGTTTCGACAGAATCCCGAGGGCGGCAGCCTCACCAGGCTGTTTTACATAGCTTCAGGGATGAAGCAGAGCGGGAGGCTAAACTGCACACTGAATGCTAAGGAACGGTTCAGCACCCTCCATGTCGCGGCCTCTCAGCTGGAAGACTCAGCCACCTACCTGTGTGCGGTGGAGG
>34:d1:2:TRAV43-1 (reference record id : donor name : allele number : gene name)Melanoma_A_PBMC
ATGAAGAGAATCTGGGACGCTCTGCTGGGGCTCCTGTGGGTCCATGTTTGCTTAGTGACAGGGATGAAGGTGGAGCAGAGCCCTTCAGCCCTGAGCCTGCAGGAGGGAGCCAGCTCTATCCTCAAGTGTAATTACTCTAGCACAGTGAGCAGTGTGCAGTGGTTCCGACAGAATCCCGGGGGCGGCAGCCTCACCAGGCTGTTTTACATAGCTTCAGGGATGAAGCAGAGCGGAAGGCTAAACTGCACACTGAATGCTAAGGAACTGTTCAGCACCCTCCACGTCGCGGCCTCTCAGCTGGAAGACTCAGCCACCTACCTGTGTGCGGTGGAGG
>34:d1:3:TRAV43-1 (reference record id : donor name : allele number : gene name)Melanoma_A_PBMC
ATGAAGAGACACTGGGATGCTCTGCTGGGGCTCCTGTGGGTCCATGTTTGCTTAGTGACAGGGATGAAGGTGGAGCAGAGCCCTTCAGCCCTGAGCCTGCAGGAGGGAGCCAGCTCTATTCTCAAGTGCAATTACTCTAGCGCAGTGAAGAGTGTGCAGTGGTTCCGACAGAATCCCGGGGGCGGCAGCCTCACCAGGCTGTTTTACATAGCTTCAGGGATGAAGCAGAGCGGGAGGCTAAACTGCACACTGAATGCTAAGGAACTGTTCAGCACCCTCCACGTCGCGGCCTCTCAGCTGGAAGACTCAGCCACCTACCTGTGTGCGGTGGAGG
>37:d1:1:TRAV43-4 (reference record id : donor name : allele number : gene name)Melanoma_A_PBMC
ATGAGGAGATACTGGGGAGCTGTGCTGGGGCTCCTGTGGGTACATGGTTGCTTAGTGACAGGGATGAAGGTGGAGCAGAGCCCTTCAGCCCTGAGCCTGCAGGAGGGAGCCAGCTGTACTCTGAAGTGCAATTATTCTAGTACTCCGGACAATGTGCAGTGGTTCCGACAGAATCCCGGGGGCGGCAGCCTCACCAGGCTGTTTTACATAGCTTCAGGGATGAAGCAGAGCGGAAGGCTAAACTGCACACTGAATGCTAAGGAACGGTTCAGCACCCTCCACGTCGCGGCCTCTCAGCTGGAAGACTCAGCCACCTACCTGTGTGCGGTGGAGG
>39:d1:1:TRAV43-6 (reference record id : donor name : allele number : gene name)Melanoma_A_PBMC
ATGAAGAGACACTGGGACGCTCTGCTGGGGCTCCTGTGGGTCCATGTTTGCTTAGTGACAGGGATGAAGGTGGAGCAGAGCCCTTCAGCCCTGAGCCTGCAGGAGGGAGCCAGCTCTATCCTCAAGTGCAATTACTCTAGCGCAGTGAACAATGTGCAATGGTTTCGACAGAATCCCGAGGGCGGCAGCCTCACCAGGCTGTTTTACATAGCTTCAGGGATGAAGCAGAGCGGGAGGCTAAACTGCACACTGAATGCTAAGGAACTGTTCAGCACCCTCCACGTTGCGGCCTCTCAGCTGGAAGACTCAGCCACCTACCTGTGTGCGGTGGAGG
>45:d1:1:TRAV9-10 (reference record id : donor name : allele number : gene name)Melanoma_A_PBMC
ATGAAGTGTTCTTCAGGCATCGTGATTGTGTTAGTCTTGATGCTAGGACAAATCCATGGAGACTCAGTGAAACAGATGGAAGGCCAAGTGACCCTCTCAGAAGAGGCTTCGTTGACTATAAATTGTACTTTCTCAACATCAGTGACACCCACTCTCTTCTGGTATGTCCAGTATCTGGGAGAAGGTCCACAGATCCTCCTGAAAGCATTAAGAGACAAGGAAAAGGGAAGCAACAAAGGATTTGAAGCAACCTTGGACAGTTCATCCAAATCCTTCCACTTGAAGAAAGGCTCAGTGCAAATGTCAGACTCAGCTGTGTACTACTGTGTCATGAGTGA
>46:d1:1:TRAV9-11 (reference record id : donor name : allele number : gene name)Melanoma_A_PBMC
ATGAAGTGTGCTCCAGGGGTCATGATTGTACTGCTCTTACTGCTTGGACAAACCCATGGAGACTCAGTGAACCAGACGGAAGGCCAAGTGATCCTCTCAGAAGAGGCCTTCCTGACTATAAACTGTACCTACTCGACAACATGGCCCCCCACTCTTTTCTGGTATGTCCAGTATCTGGGAGAAGGTCCACAGCTCCTCCTGAAAGCAGTGACAGACAAGGAAAAGGGAAGCAACAAAGGTTTTGAAGCCACCTTGGACAAAACATCCAGATCCTTCCACTTGAAGAAAGGCTCGGTGCAACAGTCAGACTCAGCTGTGTACTACTGTGCCTTGAGTGA
>46:d1:2:TRAV9-11 (reference record id : donor name : allele number : gene name)Melanoma_A_PBMC
ATGAAGTGTGCTCCAGGGGTCGTGACTGTACTGCTCTTACTGCTTGGACAAACCCATGGAGACTCAGTGAACCAGACGGAAGGCCAAGTGATCCTCTCAGAAGAGGCCTTCCTGACTATAAACTGTACCTACTCGACAACATGGCCCCCCACTCTTTTCTGGTATGTCCAGTATCTGGGAGAAGGTCCACAGCTCCTCCTGAAAGCAGTGACAGACAAGGAAAAGGGAAGCAACAAAGGTTTTGAAGCCACCTTGGACAAAACATCCAGATCCTTCCACTTGAAGAAAGGCTCGGTGCAACAGTCAGACTCAGCTGTGTACTACTGTGCCTTGAGTGA
>50:d1:1:TRAV9-3 (reference record id : donor name : allele number : gene name)Melanoma_A_PBMC
ATGAAGTGTCCTCCAGGCTTTGTGATTGCCCTATTCTTCATGGTTGGACAAACCCATGGAGACTCAGTGAACCAGACGGACGGCCAAGTGACCCTCTCAGAAGTGGGCTTCCTGACTATGAATTGTACTTTCTCAACATCTAGGACCCCCACTCTATTCTGGTATGTTCAGTATCTGGGAGAAGGTCCAAAGCTCCTCCTGAAAGCCATGACAGACAAGGAAAAGGGAAGCAACAAAGGTTTTGAAGCCACCTTGGACAAAACATCCAGATCCTTCCACTTGAAGAAAGGCTCAGTGCAAATGTCAGACTCAGCTGTGTACTACTGTGCCATGAGTGA
>52:d1:1:TRAV9-5 (reference record id : donor name : allele number : gene name)Melanoma_A_PBMC
ATGAAGTGTTCTCCAGGGATCGTGATTGTCCTATTCTTAATGCTTGGACAAACCCATGGAAACTCAGTGAACCAGACTGAAGGCCAGGTGACCCTCTCAGAAGAGGCTTCCTTGACTATGAATTGTACTTACTCAACGTCAGGGTATCCTGTCCTTTTCTGGTATGTCCAGTATCTGGGGAATGGTCCACAGCTCCTTCTGAAAGCATCAGGAGACAAGGAGAAGGGAAGTAACAAAGGGTTTGAAGCCACTTTGGACAGCTCATCCAAATCCTTCCACTTGAAGAAAGGCTCACTGCACGTGTCAGACTCAGCTGTGTACTACTGTGCCCTGAGTGA
>52:d1:2:TRAV9-5 (reference record id : donor name : allele number : gene name)Melanoma_A_PBMC
ATGAAGTGTTCTTCAGGCATCGTGATCGTCTTAGTCTTCATGCTAGGACAAACCCATGGAGACTCAGTGAAACAGATGGAAGGCCAAGTGACCCTCTCAGAAGAGGCTTCGTTGACTATAAACTGTACTTTCTCAACATCAACGACACCCACTCTCTTCTGGTATGTCCAGTATCTGGGAGAAGGTCCACAGATCCTCCTGAAAGCATTAAGAGACAAGGAAAAGGGAAGCAACAAAGGATTTGAAGCAACCTTGGACAGTTCATCCAAATCCTTCCACTTGAAGAAAGGCTCAGTGCAAATGTCAGACTCAGCTGTGTACTACTGTGCCCTGAGTGA
>53:d1:1:TRAV9-6 (reference record id : donor name : allele number : gene name)Melanoma_A_PBMC
ATGAAGTGTCCTCCAGGCTTTGTGATTGCCCTATTCTTCATGGTTGGACAAACCCATGGAGACTCAGTGAACCAGACGGAAGGCCAAGTGACCCTCTCAGAAGAGGCCTTCCTGACTATAAACTGTTCCTACTCAGCAACAGGATCCCTCATTCTATTCTGGTATGTCCAGTATCTGGGAGAAGGGCCACAGCTCCTCCTGAAAGCATTAAGAGACAAGGAAAAAGGAAGCAGCAAAGGTTTTGAAGCCACCTTGGACAAAACATCCAGATCCTTCCACTTGAAGAAAGGCTCGGTGCAACTGTCAGACTCAGCTGTGTACTACTGTGCCCTGAGAGA
>53:d1:2:TRAV9-6 (reference record id : donor name : allele number : gene name)Melanoma_A_PBMC
ATGAAGTGTCCTCCAGGCTTTGTGATTGCCCTATTCTTCATGGTTGGACAAACCGATGGAGACTCAGTGAACCAGACGGAAGGCCAAGTGACCCTCTCAGAAGAGGCCTTCCTGACTATAAACTGTACCTACTCAGCAACAGGATCCCCCACTCTATTCTGGTATGTCCAGTATCTGGGAGAAGGGCCACAGCTCCTCCTGAAAGCATTAAGAGACAAGGAAAAAGGAAGCAGCAAAGGTTTTGAAGCCACCTTGGACAAAACATCCAGATCCTTCCACTTGAAGAAAGGCTCGGTGCAACTGTCAGACTCAGCTGTGTACTACTGTGCCCTGAGAGA
>54:d1:1:TRAV9-7 (reference record id : donor name : allele number : gene name)Melanoma_A_PBMC
ATGAAGTGTTCTTCAGGCATCGTGATTGTCTTAGTCTTCATGCTAGGACAAATCCATGGAGACTCAGTGAAACAGATGGAAGGCCAAGTGACCCTCTCAGAAGAGGCTTCGTTGACTATAAACTGTACTTTCTCAACATCAACGACACCCACTCTCTTCTGGTATGTCCAGTATCTGGGAGAAGGTCCACAGATCCTCCTGAAAGCATTAAGAGACAAGGAAAAGGGAAGCAACAAAGGATTTGAAGCAACCTTGGACATTTCATCCAAATCCTTCCACTTGAAGAAAGGCTCAGTGCAAATGTCAGACTCAGCTGTGTACTACTGTGCCCTGAGTGA
>55:d1:1:TRAV9-8 (reference record id : donor name : allele number : gene name)Melanoma_A_PBMC
ATGAAGTGTCCTCCAGGCTTTGTGATGGCCCTATTCTTCATGGTTGGACAAACCCATGGAGACTCAGTGAACCAGACGGAAGGCCAAGTGACCCTCTCAGAAGAGGCCTTCCTGACTATGAACTGTACTTTCTCAACATCATGGTCACCCAGTCTATTCTGGTATGTCCAGTATCTGGGAGAAGGTCCAAAGCTTCTCCTGAAAGCCTTGACAAACAAGGCAAAGGGAAGCAACAAAGGTTTTGAAGCCACCTTGGACAGTTCATCCAAATCTTTCCACTTGAAGAAAGGCTCAGTGGAAATGTCAGACTCAGCTGTGTACTACTGTGCCATGAGTGA
>55:d1:2:TRAV9-8 (reference record id : donor name : allele number : gene name)Melanoma_A_PBMC
ATGAAGTGTCCTCCAGGCTTTGTGATTGCCCTATTCTTCATGGTTGGACAAACCCATGGAGACTCAGTGAACCAGACGGAAGGCCAAGTGACCCTCTCAGAAGAGGCCTTCCTGACTATGAACTGTACTTTCTCAACATCATGGTCACCCAGTCTATTCTGGTATGTCCAGTATCTGGGAGAAGGTCCAAAGCTTCTCCTGAAAGCCTTGACAAACAAGGCAAAGGGAAGCAACAAAGGTTTTGAAGCCACCTTGGACAGTTCATCCAAATCCTTCCACTTGAAGAAAGGCTCAGTGGAAATGTCAGACTCAGCTGTGTACTACTGTGCCATGAGTGA
>56:d1:1:TRAV9-9 (reference record id : donor name : allele number : gene name)Melanoma_A_PBMC
ATGAAGTGTGCTCCAGGGGTCGTGACTGTACTGCTCTTACTGCTTGGACAAACCCATGGAGACTCAGTGAACCAGACGGAAGGCCAAGTGATCCTCTCAGAAGAGGCTTTCCTATCTATAAACTGTACCTACTCAACAACAGGATCCCCCACTCTATTCTGGTATGTCCAGTATCTGGGAGAAGGTCCACAGCTCCTCCTGAAAGCATTAAGAGACAAGGAAAAGGGAAGCAGCAAAGGTTTTGAAGCCACCTTGGACAAAACATCCAGATCCTTCCACTTGAAGAAAGGCTCAGTGCAACTGTCAGACTCAGCTGTGTACTACTGTGCCCTGAGTGA
>82:d1:1:TRBV4-2 (reference record id : donor name : allele number : gene name)Melanoma_A_PBMC
ATGGGCTGCAGGCTGCTGTGCTCTGTGGCTCTCTGTCTACTGGGAGCAGTCCCCATGGACACTGGAATTGCCCAGACCCCCAAACACCTGGTAACAGGGCCTGGGAGGAGAGTGACCCTCAACTGTGAACAACATCTGGGACATGATGAGGTGTACTGGTATCAGCAGAGCGGTCAGAAGCCACCGAAGCTCATGTTTGCCTACAGATATAAGGAACTCATTGAGAATGAGACTGCCTCCGGTCGCTTCTCACCTGAGTGCCCAGACAGCTCCAGGCTCTACCTTCACGTGGACGCCCTGGAGCCCAATGACTCTGCCTTGTATCTCTGTGCTAGCAGCAGGGA
>1:d1:1:TRAV10 (reference record id : donor name : allele number : gene name)Melanoma_B_PBMC
ATGGAGAAGCATCTGTGGACTTCTTTGGTGGTTTTGGGGCTTCATTTTTGCCGGGTGAGTGGCAAAAACCAAGTGGAACAGAATCCTCCATCTCTGATCACCCTGGAGGGGAAGAACTGCACAATTCAATGCAACTATACAGTGAACCCCTTTGGCAGCTTAAGGTGGTACAAGCACAGCACGGGGACAGGTCCTGCTTCTCTGATAGGCATGACTTACAGTGACAGCAAAAAGTCATATGGAAGCTACACAGTGACTCTGGATGCAAACTCCAAGCAGAGCTCCTTGCACATCACAGCTGCCCAGCTTAGTGATTCAGCCTCCTACATCTGTGTGGTGAGCG
>3:d1:1:TRAV12 (reference record id : donor name : allele number : gene name)Melanoma_B_PBMC
ATGATGAAGTCCTCAAGAGTCTTACTAGTGATCCTGTGGCTTCAGTTAACCCAGATGACGAGTCAACAGAAGGGAGTGGAGCAGAGTCCTGGATCTCTGAGCACTCTGGAGGGAACCACTGCCTCTCTCAACTGCAATTATAGTGACAGTGCTTCCCAGTACTTCATGTGGTACAGACAGTATTCTGGGAAGGGCCCTGAGTTGCTGATGAACATATACTCCAAAGGTGAAAAAGAAGAAGGAAGATTTGCAGTGCAGGTCGATAGAGCAAAACAGTATGTCTCCTTGCTCATCAGAGATTCCCAGCCCAGTGACTCAGCCACCTACCTCTGTGCAGTGAGCCG
>17:d1:1:TRAV22 (reference record id : donor name : allele number : gene name)Melanoma_B_PBMC
ATGTCCTGGTCAGCAAAGCAAAGCATCACGAAGAGGCTATTGGTCACTGTGCTGGGTGTGACAGGCATGGAGGTGGAGCAGAGGCCCCTCGTTGAGAGTGTGCTGGAGGGAGCCAGTCCCACGCTGCAGTGCAATTTTTCTACCTCTGCGACCAGCGTGCAGTGGTTTCGCCAAGATCCTGGAGGCCACCTCGTCCACCTGTTTTACATTCCTTCGGGGACAAAGCACAATGGAAGATTAAACTCTACGACAGTCACTAAAGAGCGCCACAGCTCATTGTACATTTTTTCTTCCCAGACCACAGACTCAGCCATTTACTTCTGTGCGGTGAAGC
>30:d1:1:TRAV38-1 (reference record id : donor name : allele number : gene name)Melanoma_B_PBMC
ATGCCGCTTGTCAGCCTGCTGTGGGCAGTCGTCGTGTCCACCTGTCATGGATCCAGCATGGCCCAGAAAGTCACTCAGACTCAACCAGACATATCTGTGCGGGACACAGAGACTGTGACCCTGAACTGCATGTATGACACTAGTGACAGTAATTATTTGTTCTGGTACAAACAGCCTCCCAGCAGGGAGATGATTCTCATTATTCGCCAAGAAGCTTATAGACAAGAGAATGCAACAAATAATCGCTTCTCTGTGAACTTCCAAAAAGGAAATAAATCCTTCAGTCTCAGGATCTCAGACTCTCGGCTGGAGGATGCTGCAACGTATTTCTGTGCTCTCATGGAGG
>31:d1:1:TRAV38-2 (reference record id : donor name : allele number : gene name)Melanoma_B_PBMC
ATGCCTTGCCCTGGTTTGCTGTGGGCACTTGTGGTTTCCACCTATCTTGGATCCAGTATGGCCCAGAAGGTCACTCAGACTCAACCAGAAATGTTTGTTCAGGAGACAGAGACTGTGATCCTGCACTGCACGTATGACACTAGCGACAGTGATTATTATTTGTTCTGGTACAAACAGCCTCCCAGCAGGGAGATGATTCTCATTATTCGCCAAGAAGTTTATAGACAAGATAATGCAACAAATAATCGCTTCTCTGTGAACTTCCAGAAAGGAAATAAATCCTTCAGTCTCAAGATCTCAGACTCTCGGCTGGAGGATGCTGCAATGTATTTCTGTGTTCTTGCAGGAG
>31:d1:2:TRAV38-2 (reference record id : donor name : allele number : gene name)Melanoma_B_PBMC
ATGGCTTGCCCTGGTTTGCTGTGGGCACTTGTGGTTTCCACCTATCTTGGATCCAGTATGGCCCAGAAGGTCACTCAGACTCAACCAGAAATGTTTGTTCAGGAGACAGAGACTGTGATCCTGCACTGCACGTATGACACTAGCAACAGTGATTATTATTTGTTCTGGTACAAACAGCCTCCCAGCAGGGAGATGATTCTCATTATTCGCCAAGAAGTTTATAGACAAGATAATGCAACAAATAATCGCTTCTCTGTGAACTTCCAGAAAGGAAATAAATCCTTCAGTCTCAAGATCTCAGACTCTCGGCTGGAGGATGCTGCAATGTATTTCTGTGTTCTTGCAGGAG
>34:d1:1:TRAV43-1 (reference record id : donor name : allele number : gene name)Melanoma_B_PBMC
ATGAAGAGAATCTGGGACGCTCTGCTGGGGCTCCTGTGGGCCCATGTTTGCTTAGTGACAGGGATGAAGGTGGAGCAGAGCCCTTCAGCCCTGAGCCTGCAGGAGGGAGCCAGCTCTATCCTCAAGTGTAATTACTCTAGCACAGTGAGCAGTGTGCAGTGGTTCCGACAGAATCCCGGGGGCGGCAGCCTCACCAGGCTGTTTTACATAGCTTCAGGGATGAAGCAGAGCGGAAGGCTAAACTGCACACTGAATGCTAAGGAACTGTTCAGCACCCTCCACGTCGCGGCCTCTCAGCTGGAAGACTCAGCCACCTACCTGTGTGCGGTGGAGG
>34:d1:2:TRAV43-1 (reference record id : donor name : allele number : gene name)Melanoma_B_PBMC
ATGAAGAGAATCTGGGACGCTCTGCTGGGGCTCCTGTGGGTCCATGTTTGCTTAGTGACAGGGATGAAGGTGGAGCAGAGCCCTTCAGCCCTGAGCCTGCAGGAGGGAGCCAGCTCTATCCTCAAGTGCAATTACTCTAGCGCAGTGAACAATGTGCAATGGTTTCGACAGAATCCCGAGGGCGGCAGCCTCACCAGGCTGTTTTACATAGCTTCAGGGATGAAGCAGAGCGGGAGGCTAAACTGCACACTGAATGCTAAGGAACGGTTCAGCACCCTCCATGTCGCGGCCTCTCAGCTGGAAGACTCAGCCACCTACCTGTGTGCGGTGGAGG
>34:d1:3:TRAV43-1 (reference record id : donor name : allele number : gene name)Melanoma_B_PBMC
ATGAAGAGACACTGGGATGCTCTGCTGGGGCTCCTGTGGGTCCATGTTTGCTTAGTGACAGGGATGAAGGTGGAGCAGAGCCCTTCAGCCCTGAGCCTGCAGGAGGGAGCCAGCTCTATTCTCAAGTGCAATTACTCTAGCGCAGTGAAGAGTGTGCAGTGGTTCCGACAGAATCCCGGGGGCGGCAGCCTCACCAGGCTGTTTTACATAGCTTCAGGGATGAAGCAGAGCGGGAGGCTAAACTGCACACTGAATGCTAAGGAACTGTTCAGCACCCTCCACGTCGCGGCCTCTCAGCTGGAAGACTCAGCCACCTACCTGTGTGCGGTGGAGG
>37:d1:1:TRAV43-4 (reference record id : donor name : allele number : gene name)Melanoma_B_PBMC
ATGAGGAGATACTGGGGAGCTGTGCTGGGGCTCCTGTGGGTACATGGTTGCTTAGTGACAGGGATGAAGGTGGAGCAGAGCCCTTCAGCCCTGAGCCTGCAGGAGGGAGCCAGCTGTACTCTGAAGTGCAATTATTCTAGTACTCCGGACAATGTGCAGTGGTTCCGACAGAATCCCGGGGGCGGAAGCCTCACCAGGCTGTTTTACATAGCTTCAGGGATGAAGCAGAGCGGAAGGCTAAACTGCACACTGAATGCTAAGGAACGGTTCAGCACCCTCCACGTCGCGGCCTCTCAGCTGGAAGACTCAGCCACCTACCTGTGTGCGGTGGAGG
>37:d1:2:TRAV43-4 (reference record id : donor name : allele number : gene name)Melanoma_B_PBMC
ATGAGGAGATACTGGGGAGCTGTGCTGGGGCTCCTGTGGGTGCATGGTTGCTTAGTGACAGGGATGAAGGTGGAGCAGAGCCCTTCAGCCCTGAGCCTGCAGGAGGGAGCCAGCTGTACTCTGAAGTGCAATTATTCTAGTACTCCGGACAATGTGCAGTGGTTCCGACAGAATCCCGGGGGCGGCAGCCTTACCAGGCTGTTTTACATAGCTTCAGGGATGATGCAGAGCGGAAGGCTAAACTGCACACTGAATGCTAAGGAACGGTTCAGCACCCTCCACGTCGCGGCCTCTCAGCTGGAAGACTCAGCCACCTACCTGTGTGCGGTGGAGG
>45:d1:1:TRAV9-10 (reference record id : donor name : allele number : gene name)Melanoma_B_PBMC
ATGAAGTGTTCTTCAGGCATCGTGATTGTCTTAGTCTTGATGCTAGGACAAATCCATGGAGACTCAGTGAAACAGATGGAAGGCCAAGTGACCCTCTCAGAAGAGGCTTCGTTGACTATAAATTGTACTTTCTCAACATCAGTGACACCCACTCTCTTCTGGTATGTCCAGTATCTGGGAGAAGGTCCACAGATCCTCCTGAAAGCATTAAGAGACAAGGAAAAGGGAAGCAACAAAGGATTTGAAGCAACCTTGGACAGTTCATCCAAATCCTTCCACTTGAAGAAAGGCTCAGTGCAAATGTCAGACTCAGCTGTGTACTACTGTGTCATGAGTGA
>46:d1:1:TRAV9-11 (reference record id : donor name : allele number : gene name)Melanoma_B_PBMC
ATGAAGTGTGCTCCAGGGGTCATGATTGTACTGCTCTTACTGCTTGGACAAACCCATGGAGACTCAGTGAACCAGACGGAAGGCCAAGTGATCCTCTCAGAAGAGGCCTTCCTGACTATAAACTGTACCTACTCGACAACATGGCCCCCCACTCTTTTCTGGTATGTCCAGTATCTGGGAGAAGGTCCACAGCTCCTCCTGAAAGCAGTGACAGACAAGGAAAAGGGAAGCAACAAAGGTTTTGAAGCCACCTTGGACAAAACATCCAGATCCTTCCACTTGAAGAAAGGCTCGGTGCAACAGTCAGACTCAGCTGTGTACTACTGTGCCTTGAGTGA
>53:d1:1:TRAV9-6 (reference record id : donor name : allele number : gene name)Melanoma_B_PBMC
ATGAAGTGTCCTCCAGGCTTTGTGATTGCCCTATTCTTCATGGTTGGACAAACCCATGGAGACTCAGTGAACCAGACGGAAGGCCAAGTGACCCTCTCAGAAGAGGCCTTCCTGACTATAAACTGTTCCTACTCAGCAACAGGATCCCTCATTCTATTCTGGTATGTCCAGTATCTGGGAGAAGGGCCACAGCTCCTCCTGAAAGCATTAAGAGACAAGGAAAAAGGAAGCAGCAAAGGTTTTGAAGCCACCTTGGACAAAACATCCAGATCCTTCCACTTGAAGAAAGGCTCGGTGCAACTGTCAGACTCAGCTGTGTACTACTGTGCCCTGAGAGA
>53:d1:2:TRAV9-6 (reference record id : donor name : allele number : gene name)Melanoma_B_PBMC
ATGAAGTGTCCTCCAGGCTTTGTGATTGCCCTATTCTTCATGGTTGGACAAACCGATGGAGACTCAGTGAACCAGACGGAAGGCCAAGTGACCCTCTCAGAAGAGGCCTTCCTGACTATAAACTGTACCTACTCAGCAACAGGATCCCCCACTCTATTCTGGTATGTCCAGTATCTGGGAGAAGGGCCACAGCTCCTCCTGAAAGCATTAAGAGACAAGGAAAAAGGAAGCAGCAAAGGTTTTGAAGCCACCTTGGACAAAACATCCAGATCCTTCCACTTGAAGAAAGGCTCGGTGCAACTGTCAGACTCAGCTGTGTACTACTGTGCCCTGAGAGA
>54:d1:1:TRAV9-7 (reference record id : donor name : allele number : gene name)Melanoma_B_PBMC
ATGAAGTGTTCTTCAGGCATCGTGATTGTCTTAGTCTTCATGCTAGGACAAATCCATGGAGACTCAGTGAAACAGATGGAAGGCCAAGTGACCCTCTCAGAAGAGGCTTCGTTGACTATAAACTGTACTTTCTCAACATCAACGACACCCACTCTCTTCTGGTATGTCCAGTATCTGGGAGAAGGTCCACAGATCCTCCTGAAAGCATTAAGAGACAAGGAAAAGGGAAGCAACAAAGGATTTGAAGCAACCTTGGACATTTCATCCAAATCCTTCCACTTGAAGAAAGGCTCAGTGCAAATGTCAGACTCAGCTGTGTACTACTGTGCCCTGAGTGA
>55:d1:1:TRAV9-8 (reference record id : donor name : allele number : gene name)Melanoma_B_PBMC
ATGAAGTGTCCTCCAGGCTTTGTGATGGCCCTATTCTTCATGGTTGGACAAACCCATGGAGACTCAGTGAACCAGACGGAAGGCCAAGTGACCCTCTCAGAAGAGGCCTTCCTGACTATGAACTGTACTTTCTCAACATCATGGTCACCCAGTCTATTCTGGTATGTCCAGTATCTGGGAGAAGGTCCAAAGCTTCTCCTGAAAGCCTTGACAAACAAGGCAAAGGGAAGCAACAAAGGTTTTGAAGCCACCTTGGACAGTTCATCCAAATCTTTCCACTTGAAGAAAGGCTCAGTGGAAATGTCAGACTCAGCTGTGTACTACTGTGCCATGAGTGA
>56:d1:1:TRAV9-9 (reference record id : donor name : allele number : gene name)Melanoma_B_PBMC
ATGAAGTGTGCTCCAGGGGTCGTGACTGTACTGCTCTTACTGCTTGGACAAACCCATGGAGACTCAGTGAACCAGACGGAAGGCCAAGTGATCCTCTCAGAAGAGGCTTTCCTATCTATAAACTGTACCTACTCAACAACAGGATCCCCCACTCTATTCTGGTATGTCCAGTATCTGGGAGAAGGTCCACAGCTCCTCCTGAAAGCATTAAGAGACAAGGAAAAGGGAAGCAGCAAAGGTTTTGAAGCCACCTTGGACAAAACATCCAGATCCTTCCACTTGAAGAAAGGCTCAGTGCAACTGTCAGACTCAGCTGTGTACTACTGTGCCCTGAGTGA
>82:d1:1:TRBV4-2 (reference record id : donor name : allele number : gene name)Melanoma_B_PBMC
ATGGGCTGCAGGCTGCTGTGCTCTGTGGCTCTCTGTCTACTGGGAGCAGTCCCCATGGACACTGGAATTGCCCAGACCCCCAAACACCTGGTAACAGGGCCTGGGAGGAGAGTGACCCTCAACTGTGAACAACATCTGGGACATGATGAGGTGTACTGGTATCAGCAGAGCGGTCAGAAGCCACCGAAGCTCATGTTTGCCTACAGATATAAGGAACTCATTGAGAATGAGACTGCCTCCGGTCGCTTCTCACCTGAGTGCCCAGACAGCTCCAGGCTCTACCTTCACGTGGACGCCCTGGAGCCCAATGACTCTGCCTTGTATCTCTGTGCTAGCAGCAGGGA
>1:d1:1:TRAV10 (reference record id : donor name : allele number : gene name)Melanoma_C_PBMC
ATGGAGAAGCATCTGTGGACTTCTTTGGTGGTTTTGGGGCTTCATTTTTGCCGGGTGAGTGGCAAAAACCAAGTGGAACAGAATCCTCCATCTCTGATCACCCTGGAGGGGAAGAACTGCACAATTCAATGCAACTATACAGTGAACCCCTTTGGCAGCTTAAGGTGGTACAAGCACAGCACGGGGACAGGTCCTGCTTCTCTGATAGGCATGACTTACAGTGACAGCAAAAAGTCATATGGAAGCTACACAGTGACTCTGGATGCAAACTCCAAGCAGAGCTCCTTGCACATCACAGCTGCCCAGCTTAGTGATTCAGCCTCCTACATCTGTGTGGTGAGCG
>3:d1:1:TRAV12 (reference record id : donor name : allele number : gene name)Melanoma_C_PBMC
ATGATGAAGTCCTCAAGAGTCTTACTAGTGATCCTGTGGCTTCAGTTAACCCAGATGACGAGTCAACAGAAGGGAGTGGAGCAGAGTCCTGGATCTCTGAGCACTCTGGAGGGAACCACTGCCTCTCTCAACTGCAATTATAGTGACAGTGCTTCCCAGTACTTCATGTGGTACAGACAGTATTCTGGGAAGGGCCCTGAGTTGCTGATGAACATATACTCCAAAGGTGAAAAAGAAGAAGGAAGATTTGCAGTGCAGGTCGATAGAGCAAAACAGTATGTCTCCTTGCTCATCAGAGATTCCCAGCCCAGTGACTCAGCCACCTACCTCTGTGCAGTGAGCCG
>17:d1:1:TRAV22 (reference record id : donor name : allele number : gene name)Melanoma_C_PBMC
ATGTCCTGGTCAGCAAAGCAAAGCATCACGAAGAGGCTATTGGTCACTGTGCTGGGTGTGACAGGCATGGAGGTGGAGCAGAGGCCCCTCGTTGAGAGTGTGCTGGAGGGAGCCAGTCCCACGCTGCAGTGCAATTTTTCTACCTCTGCGACCAGCGTGCAGTGGTTTCGCCAAGATCCTGGAGGCCACCTCGTCCACCTGTTTTACATTCCTTCGGGGACAAAGCACAATGGAAGATTAAACTCTACGACAGTCACTAAAGAGCGCCACAGCTCATTGTACATTTTTTCTTCCCAGACCACAGACTCAGCCATTTACTTCTGTGCGGTGAAGC
>26:d1:1:TRAV33 (reference record id : donor name : allele number : gene name)Melanoma_C_PBMC
ATGCTCTGTCCTGGCCTGCTGTGGGCATTCATGGCCTCCTTAGGCTTCACCAGCCTGGCTGAGAAAGTCATCCAAACTCAAAATACAGTAACAAAGCAGGAAGGAGAAGCTGCCACCTTTAACTGCAATTATGAAACCACCTGGAGTGATTACTATACTTCGTATCGGTATAAACAGCCTCCTGGCGGAGAGATGATTTTCCTCATATACCAGGATGAAAACAAGCCAAAGGAAAAACAGGGTCGCCTCTCTATAAATTTTCAAAAGGCAGCAAAATCCATCATCCTCACCATCTCTTCCTTACAACTGACAGACTCTGCAACGTATTTCTGTGCTCTTGGTAAGCC
>30:d1:1:TRAV38-1 (reference record id : donor name : allele number : gene name)Melanoma_C_PBMC
ATGCCGCTTGTCAGCCTGCTGTGGGCAGTCGTCGTGTCCACCTGTCATGGATCCAGCATGGCCCAGAAAGTCACTCAGACTCAACCAGACATATCTGTGCGGGACACAGAGACTGTGACCCTGAACTGCATGTATGACACTAGTGACAGTAATTATTTGTTCTGGTACAAACAGCCTCCCAGCAGGGAGATGATTCTCATTATTCGCCAAGAAGCTTATAGACAAGAGAATGCAACAAATAATCGCTTCTCTGTGAACTTCCAAAAAGGAAATAAATCCTTCAGTCTCAGGATCTCAGACTCTCGGCTGGAGGATGCTGCAACGTATTTCTGTGCTCTCATGGAGG
>31:d1:1:TRAV38-2 (reference record id : donor name : allele number : gene name)Melanoma_C_PBMC
ATGGCTTGCCCTGGTTTGCTGTGGGCACTTGTGGTTTCCACCTATCTTGGATCCAGTATGGCCCAGAAGGTCACTCAGACTCAACCAGAAATGTTTGTTCAGGAGACAGAGACTGTGATCCTGCACTGCACGTATGACACTAGCAACAGTGATTATTATTTGTTCTGGTACAAACAGCCTCCCAGCAGGGAGATGATTCTCATTATTCGCCAAGAAGTTTATAGACAAGATAATGCAACAAATAATCGCTTCTCTGTGAACTTCCAGAAAGGAAATAAATCCTTCAGTCTCAAGATCTCAGACTCTCGGCTGGAGGATGCTGCAATGTATTTCTGTGTTCTTGCAGGAG
>32:d1:1:TRAV40 (reference record id : donor name : allele number : gene name)Melanoma_C_PBMC
ATGAACTCTTCTCTGGGCTCTCTAATTCTGATCTTAATGTTTGGAAGAACCCATGGCAATTCAGTCAAACAGACAGACCAAATTACTGTCTTGGAAGGAACATCTGTGACTATGAACTGCATATACACATTCACACAGTACCCTACTCTTTTCTGGTATGTCCAATACCCCAACAAAGCTCTGCAACTTCTTCATAAAGAGACGATGGAAAACAGCAAGAACTTTGGAGCCAGAAATATTAAAGACAAAAACTCCCCTATTACGAAGTCGTCAGTCCAGGTATCAAATTCAGCCATGTACTACTGTCTTCTGAGAGATACA
>34:d1:1:TRAV43-1 (reference record id : donor name : allele number : gene name)Melanoma_C_PBMC
ATGAAGAGAATCTGGGACGCTCTGCTGGGGCTCCTGTGGGTCCATGTTTGCTTAGTGACAGGGATGAAGGTGGAGCAGAGCCCTTCAGCCCTGAGCCTGCAGGAGGGAGCCAGCTCTATCCTCAAGTGCAATTACTCTAGCGCAGTGAACAATGTGCAATGGTTTCGACAGAATCCCGAGGGCGGCAGCCTCACCAGGCTGTTTTACATAGCTTCAGGGATGAAGCAGAGCGGGAGGCTAAACTGCACACTGAATGCTAAGGAACGGTTCAGCACCCTCCATGTCGCGGCCTCTCAGCTGGAAGACTCAGCCACCTACCTGTGTGCGGTGGAGG
>34:d1:2:TRAV43-1 (reference record id : donor name : allele number : gene name)Melanoma_C_PBMC
ATGAAGAGAATCTGGGATGCTCTGCTGGGGCTCCTGTGGGTCCATGTTTGCTTAGTGACAGGGATGAAGGTGGAGCAGAGCCCTTCAGCCCTGAGCCTGCAGGAGGGAGCCAGCTCTATTCTCAAGTGTAATTACTCTAGCGCAGTGAGAAGTGTGCAGTGGTTCCGACAGAATCCCGGGGGCGGCAGCCTCACCAGGCTGTTTTACATAGCTTCAGGGATGAAGCAGAGCGGGAGGCTAAACTGCACACTGAATGCTAAGGAACGGTTCAGCACCCTCCACGTCGCGGCCTCTCAGCTGGAAGACTCAGCCACCTACCTGTGTGCGGTGGAGG
>37:d1:1:TRAV43-4 (reference record id : donor name : allele number : gene name)Melanoma_C_PBMC
ATGAGGAGATACTGGGGAGCTGTGCTGGGGCTCCTGTGGGTACATGGTTGCTTAGTGACAGGGATGAAGGTGGAGCAGAGCCCTTCAGCCCTGAGCCTGCAGGAGGGAGCCAGCTGTACTCTGAAGTGCAATTATTCTAGTACTCCGGACAATGTGCAGTGGTTCCGACAGAATCCCGGGGGCGGCAGCCTCACCAGGCTGTTTTACATAGCTTCAGGGATGAAGCAGAGCGGAAGGCTAAACTGCACACTGAATGCTAAGGAACGGTTCAGCACCCTCCACGTCGCGGCCTCTCAGCTGGAAGACTCAGCCACCTACCTGTGTGCGGTGGAGG
>39:d1:1:TRAV43-6 (reference record id : donor name : allele number : gene name)Melanoma_C_PBMC
ATGAAGAGACACTGGGACGCTCTGCTGGGGCTCCTGTGGGTCCATGTTTGCTTAGTGACAGGGATGAAGGTGGAGCAGAGCCCTTCAGCCCTGAGCCTGCAGGAGGGAGCCAGCTCTATCCTCAAGTGCAATTACTCTAGCGCAGTGAACAGTGTGCAGTGGTTCCGACAGAATCCCGGGGGCGGAAGCCTCACCAGGCTGTTTTACATAGCTTCAGGGATGAAGCAGAGCGGGAGGCTAAACTGCACACTGAATGCTAAGGAACTGTTCAGCACCCTCCACGTTGCGGCCTCTCAGCTGGAAGACTCAGCCACCTACCTGTGTGCGGTGGAGG
>44:d1:1:TRAV9-1 (reference record id : donor name : allele number : gene name)Melanoma_C_PBMC
ATGAAGTGTTCTCCAGGTTTCATGATTGTCCTACTCTTAGTGCTTGGACAAACCCACGGAGACTTAGTGACCCAGATGGAAGGCCAGGTGACCCTTTCAGAAGAGGCTTTCCTGACTGTGAACTGTAATTATTCAGCATCAGGGTACCTTGCCCTTTTCTGGTATGTCCAGTATCTGAGAGAAGGTCCACAACTCCTCCTGAAAGCATCAAGAGACAAGGAGAAGGGAAGTAACAAAGGTCTCGAAGCCACCAATGACAGATCATCCAGATCCTTCCACTTGAAGAAAAGCTCAGTGCAAATGTCAGACTCAGCTGTGTACTACTGTGCCCTGAGAGA
>45:d1:1:TRAV9-10 (reference record id : donor name : allele number : gene name)Melanoma_C_PBMC
ATGAAGTGTTCTTCAGGCATCGTGATTGTCTTAGTCTTGATGCTAGGACAAATCCATGGAGACTCAGTGAAACAGATGGAAGGCCAAGTGACCCTCTCAGAAGAGGCTTCGTTGACTATAAACTGTACTTTCTCAACATCAGTGACACCCACTCTCTTCTGGTATGTCCAGTATCTGGGAGAAGGTCCACAGATCCTCCTGAAAGCATTAAGAGACAAGGAAAAGGGAAGCAACAAAGGATTTGAAGCAACCTTGGACAGTTCATCCAAATCCTTCCACTTGAAGAAAGGCTCAGTGCAAATGTCAGACTCAGCTGTGTACTACTGTGTCATGAGTGA
>46:d1:1:TRAV9-11 (reference record id : donor name : allele number : gene name)Melanoma_C_PBMC
ATGAAGTGTGCTCCAGGGGTCATGATTGTACTGCTCTTACTGCTTGGACAAACCCATGGAGACTCAGTGAACCAGACGGAAGGCCAAGTGATCCTCTCAGAAGAGGCCTTCCTGACTATAAACTGTACCTACTCGACAACATGGCCCCCCACTCTTTTCTGGTATGTCCAGTATCTGGGAGAAGGTCCACAGCTCCTCCTGAAAGCAGTGACAGACAAGGAAAAGGGAAGCAACAAAGGTTTTGAAGCCACCTTGGACAAAACATCCAGATCCTTCCACTTGAAGAAAGGCTCGGTGCAACAGTCAGACTCAGCTGTGTACTACTGTGCCTTGAGTGA
>49:d1:1:TRAV9-2 (reference record id : donor name : allele number : gene name)Melanoma_C_PBMC
ATGAAGTGTTCTCCAGGGATCGTGATTGTCCTATTCTTAATGCTTGGACAAACCCATGGAAACTCAGTGAACCAGACTGAAGGCCAGGTGACCCTCTCAGAAGAGGCTTCCTTGACTATGAATTGTACTTACTCAACGTCAGGGTATCCTGTCCTTTTCTGGTATGTCCAGTATCTGGGGAATGGTCCACAGCTCCTTCTGAAAGCATCAGGAGACAAGGAGAAGGGAAGTAACAAAGGGTTTGAAGCCACTTTGGACAGCTCATCCAAATCCTTCCACTTGAAGAAAGGCTCACTGCACGTGTCAGACTCAGCTGTGTACTCTGTGTCATGAGTGA
>52:d1:1:TRAV9-5 (reference record id : donor name : allele number : gene name)Melanoma_C_PBMC
ATGAAGTGTTCTCCAGGGATCGTGATTGTCCTATTCTTAATGCTTGGACAAACCCATGGAAACTCAGTGAACCAGACTGAAGGCCAGGTGACCCTCTCAGAAGAGGCTTCCTTGACTATGAATTGTACTTACTCAACGTCAGGGTATCCTGTCCTTTTCTGGTATGTCCAGTATCTGGGGAATGGTCCACAGCTCCTTCTGAAAGCATCAGGAGACAAGGAGAAGGGAAGTAACAAAGGGTTTGAAGCCACTTTGGACAGCTCATCCAAATCCTTCCACTTGAAGAAAGGCTCACTGCACGTGTCAGACTCAGCTGTGTACTACTGTGCCCTGAGTGA
>52:d1:2:TRAV9-5 (reference record id : donor name : allele number : gene name)Melanoma_C_PBMC
ATGAAGTGTTCTCCAGGGATCGTGATTGTCCTATTCTTAATGCTTGGACAAACCCATGGAAACTCAGTGAATCAGACTGAAGGCAAGGTGACCCTCTCAGAAGAGGCTTCCTTGACTATGAATTGTACTTACTCAACGTCAGGGTATCCTGTCCTTTTCTGGTATGTCCAGTATCTGGGGAATGGTCCACAGCTCCTTCTGAAAGCATCAGGAGACAAGGAGAAGGGAAGTAACAAAGGGTTTGAAGCCACTTTGGACAGCTCATCCAAATCCTTCCACTTGAAGAAAGGCTCACTGCACGTGTCAGACTCAGCTGTGTACTACTGTGCCCTGAGTGA
>53:d1:1:TRAV9-6 (reference record id : donor name : allele number : gene name)Melanoma_C_PBMC
ATGAAGTGTCCTCCAGGCTTTGTGATTGCCCTATTCTTCATGGTTGGACAAACCCATGGAGACTCAGTGAACCAGACGGAAGGCCAAGTGACCCTCTCAGAAGAGGCCTTCCTGACTATAAACTGTTCCTACTCAGCAACAGGATCCCTCATTCTATTCTGGTATGTCCAGTATCTGGGAGAAGGGCCACAGCTCCTCCTGAAAGCATTAAGAGACAAGGAAAAAGGAAGCAGCAAAGGTTTTGAAGCCACCTTGGACAAAACATCCAGATCCTTCCACTTGAAGAAAGGCTCGGTGCAACTGTCAGACTCAGCTGTGTACTACTGTGCCCTGAGAGA
>53:d1:2:TRAV9-6 (reference record id : donor name : allele number : gene name)Melanoma_C_PBMC
ATGAAGTGTCCTCCAGGCTTTGTGATTGCCCTATTCTTCATGGTTGGACAAACCGATGGAGACTCAGTGAACCAGACGGAAGGCCAAGTGACCCTCTCAGAAGAGGCCTTCCTGACTATAAACTGTACCTACTCAGCAACAGGATCCCCCACTCTATTCTGGTATGTCCAGTATCTGGGAGAAGGGCCACAGCTCCTCCTGAAAGCATTAAGAGACAAGGAAAAAGGAAGCAGCAAAGGTTTTGAAGCCACCTTGGACAAAACATCCAGATCCTTCCACTTGAAGAAAGGCTCGGTGCAACTGTCAGACTCAGCTGTGTACTACTGTGCCCTGAGAGA
>54:d1:1:TRAV9-7 (reference record id : donor name : allele number : gene name)Melanoma_C_PBMC
ATGAAGTGTTCTTCAGGCATCGTGATTGTCTTAGTCTTCATGCTAGGACAAATCCATGGAGACTCAGTGAAACAGATGGAAGGCCAAGTGACCCTCTCAGAAGAGGCTTCGTTGACTATAAACTGTACTTTCTCAACATCAACGACACCCACTCTCTTCTGGTATGTCCAGTATCTGGGAGAAGGTCCACAGATCCTCCTGAAAGCATTAAGAGACAAGGAAAAGGGAAGCAACAAAGGATTTGAAGCAACCTTGGACATTTCATCCAAATCCTTCCACTTGAAGAAAGGCTCAGTGCAAATGTCAGACTCAGCTGTGTACTACTGTGCCCTGAGTGA
>55:d1:1:TRAV9-8 (reference record id : donor name : allele number : gene name)Melanoma_C_PBMC
ATGAAGTGTCCTCCAGGCTTTGTGATGGCCCTATTCTTCATGGTTGGACAAACCCATGGAGACTCAGTGAACCAGACGGAAGGCCAAGTGACCCTCTCAGAAGAGGCCTTCCTGACTATGAACTGTACTTTCTCAACATCATGGTCACCCAGTCTATTCTGGTATGTCCAGTATCTGGGAGAAGGTCCAAAGCTTCTCCTGAAAGCCTTGACAAACAAGGCAAAGGGAAGCAACAAAGGTTTTGAAGCCACCTTGGACAGTTCATCCAAATCTTTCCACTTGAAGAAAGGCTCAGTGGAAATGTCAGACTCAGCTGTGTACTACTGTGCCATGAGTGA
>55:d1:2:TRAV9-8 (reference record id : donor name : allele number : gene name)Melanoma_C_PBMC
ATGAAGTGTCCTCCAGGCTTTGTGATTGCCCTATTCTTCATGGTTGGACAAACCCATGGAGACTCAGTGAACCAGACGGAAGGCCAAGTGACCCTCTCAGAAGAGGCCTTCCTGACTATGAACTGTACTTTCTCAACATCATGGTCACCCAGTCTATTCTGGTATGTCCAGTATCTGGGAGAAGGTCCAAAGCTTCTCCTGAAAGCCTTGACAAACAAGGCAAAGGGAAGCAACAAAGGTTTTGAAGCCACCTTGGACAGTTCATCCAAATCCTTCCACTTGAAGAAAGGCTCAGTGGAAATGTCAGACTCAGCTGTGTACTACTGTGCCATGAGTGA
>56:d1:1:TRAV9-9 (reference record id : donor name : allele number : gene name)Melanoma_C_PBMC
ATGAAGTGTGCTCCAGGGGTCGTGACTGTACTGCTCTTACTGCTTGGACAAACCCATGGAGACTCAGTGAACCAGACGGAAGGCCAAGTGATCCTCTCAGAAGAGGCTTTCCTATCTATAAACTGTACCTACTCAACAACAGGATCCCCCACTCTATTCTGGTATGTCCAGTATCTGGGAGAAGGTCCACAGCTCCTCCTGAAAGCATTAAGAGACAAGGAAAAGGGAAGCAGCAAAGGTTTTGAAGCCACCTTGGACAAAACATCCAGATCCTTCCACTTGAAGAAAGGCTCAGTGCAACTGTCAGACTCAGCTGTGTACTACTGTGCCCTGAGTGA
>72:d1:1:TRBV24 (reference record id : donor name : allele number : gene name)Melanoma_C_PBMC
ATGGGCTTCTTGCTCCTCTGCTGTGTGGCCTTTTGTCTCTTGGGAACAGGTTCCATGGATGCTGGCATTACCCAGACCCCCCGGAATGGGATTATAAAGAAAGGAAAGAACATTTCACTGGAGTGTTCTCAGACTAAGAGTCATAACTATATGTACTGGTATCGACAAGATCCGGGAATGGGGCTACGGCTGATCTCCTACTCCTTTGGTGTCAATTATATTAATGAAGGAGAGGTCTCCAATGGGTACAGTGCTTCTCGAACGGACCTGGAGAAATTCTCCCTGTCTGTAGGGACTGCCATTCCCAACCAGACAGCTCTCTACTTCTGTGCCAGCAGCGATTCA
>82:d1:1:TRBV4-2 (reference record id : donor name : allele number : gene name)Melanoma_C_PBMC
ATGGGCTGCAGGCTGCTGTGCTCTGTGGCTCTCTGTCTACTGGGAGCAGTCCCCATGGACACTGGAATTGCCCAGACCCCCAAACACCTGGTAACAGGGCCTGGGAGGAGAGTGACCCTCAACTGTGAACAACATCTGGGACATGATGAGGTGTACTGGTATCAGCAGAGCGGTCAGAAGCCACCGAAGCTCATGTTTGCCTACAGATATAAGGAACTCATTGAGAATGAGACTGCCTCCGGTCGCTTCTCACCTGAGTGCCCAGACAGCTCCAGGCTCTACCTTCACGTGGACGCCCTGGAGCCCAATGACTCTGCCTTGTATCTCTGTGCTAGCAGCAGGGA
>1:d1:1:TRAV10 (reference record id : donor name : allele number : gene name)Melanoma_D_PBMC
ATGGAGAAGCATCTGTGGACTTCTTTGGTGGTTTTGGGGCTTCATTTTTGCCGGGTGAGTGGCAAAAACCAAGTGGAACAGAATCCTCCATCTCTGATCACCCTGGAGGGGAAGAACTGCACAATTCAATGCAACTATACAGTGAACCCCTTTGGCAGCTTAAGGTGGTACAAGCACAGCACGGGGACAGGTCCTGCTTCTCTGATAGGCATGACTTACAGTGACAGCAAAAAGTCATATGGAAGCTACACAGTGACTCTGGATGCAAACTCCAAGCAGAGCTCCTTGCACATCACAGCTGCCCAGCTTAGTGATTCAGCCTCCTACATCTGTGTGGTGAGCG
>3:d1:1:TRAV12 (reference record id : donor name : allele number : gene name)Melanoma_D_PBMC
ATGATGAAGTCCTCAAGAGTCTTACTAGTGATCCTGTGGCTTCAGTTAACCCAGATGACGAGTCAACAGAAGGGAGTGGAGCAGAGTCCTGGATCTCTGAGCACTCTGGAGGGAACCACTGCCTCTCTCAACTGCAATTATAGTGACAGTGCTTCCCAGTACTTCATGTGGTACAGACAGTATTCTGGGAAGGGCCCTGAGTTGCTGATGAACATATACTCCAAAGGTGAAAAAGAAGAAGGAAGATTTGCAGTGCAGGTCGATAGAGCAAAACAGTATGTCTCCTTGCTCATCAGAGATTCCCAGCCCAGTGACTCAGCCACCTACCTCTGTGCAGTGAGCCG
>17:d1:1:TRAV22 (reference record id : donor name : allele number : gene name)Melanoma_D_PBMC
ATGTCCTGGTCAGCAAAGCAAAGCATCACGAAGAGGCTATTGGTCACTGTGCTGGGTGTGACAGGCATGGAGGTGGAGCAGAGGCCCCTCGTTGAGAGTGTGCTGGAGGGAGCCAGTCCCACGCTGCAGTGCAATTTTTCTACCTCTGCGACCAGCGTGCAGTGGTTTCGCCAAGATCCTGGAGGCCACCTCGTCCACCTGTTTTACATTCCTTCGGGGACAAAGCACAATGGAAGATTAAACTCTACGACAGTCACTAAAGAGCGCCACAGCTCATTGTACATTTTTTCTTCCCAGACCACAGACTCAGCCATTTACTTCTGTGCGGTGAAGC
>26:d1:1:TRAV33 (reference record id : donor name : allele number : gene name)Melanoma_D_PBMC
ATGCTCTGTCCTGGCCTGCTGTGGGCATTCATGGCCTCCTTAGGCTTCACCAGCCTGGCTGAGAAAGTCATCCAAACTCAAAATACAGTAACAAAGCAGGAAGGAGAAGCTGCCACCTTTAACTGCAATTATGAAACCACCTGGAGTGATTACTATACTTCGTATCGGTATAAACAGCCTCCTGGCGGAGAGATGATTTTCCTCATATACCAGGATGAAAACAAGCCAAAGGAAAAACAGGGTCGCCTCTCTATAAATTTTCAAAAGGCAGCAAAATCCATCATCCTCACCATCTCTTCCTTACAACTGACAGACTCTGCAACGTATTTCTGTGCTCTTGGTAAGCC
>30:d1:1:TRAV38-1 (reference record id : donor name : allele number : gene name)Melanoma_D_PBMC
ATGCCGCTTGTCAGCCTGCTGTGGGCAGTCGTCGTGTCCACCTGTCATGGATCCAGCATGGCCCAGAAAGTCACTCAGACTCAACCAGACATATCTGTGCGGGACACAGAGACTGTGACCCTGAACTGCATGTATGACACTAGTGACAGTAATTATTTGTTCTGGTACAAACAGCCTCCCAGCAGGGAGATGATTCTCATTATTCGCCAAGAAGCTTATAGACAAGAGAATGCAACAAATAATCGCTTCTCTGTGAACTTCCAAAAAGGAAATAAATCCTTCAGTCTCAGGATCTCAGACTCTCGGCTGGAGGATGCTGCAACGTATTTCTGTGCTCTCATGGAGG
>31:d1:1:TRAV38-2 (reference record id : donor name : allele number : gene name)Melanoma_D_PBMC
ATGGCTTGCCCTGGTTTGCTGTGGGCACTTGTGGTTTCCACCTATCTTGGATCCAGTATGGCCCAGAAGGTCACTCAGACTCAACCAGAAATGTTTGTTCAGGAGACAGAGACTGTGATCCTGCACTGCACGTATGACACTAGCAACAGTGATTATTATTTGTTCTGGTACAAACAGCCTCCCAGCAGGGAGATGATTCTCATTATTCGCCAAGAAGTTTATAGACAAGATAATGCAACAAATAATCGCTTCTCTGTGAACTTCCAGAAAGGAAATAAATCCTTCAGTCTCAAGATCTCAGACTCTCGGCTGGAGGATGCTGCAATGTATTTCTGTGTTCTTGCAGGAG
>32:d1:1:TRAV40 (reference record id : donor name : allele number : gene name)Melanoma_D_PBMC
ATGAACTCTTCTCTGGGCTCTCTAATTCTGATCTTAATGTTTGGAAGAACCCATGGCAATTCAGTCAAACAGACAGACCAAATTACTGTCTTGGAAGGAACATCTGTGACTATGAACTGCATATACACATTCACACAGTACCCTACTCTTTTCTGGTATGTCCAATACCCCAACAAAGCTCTGCAACTTCTTCATAAAGAGACGATGGAAAACAGCAAGAACTTTGGAGCCAGAAATATTAAAGACAAAAACTCCCCTATTACGAAGTCGTCAGTCCAGGTATCAAATTCAGCCATGTACTACTGTCTTCTGAGAGATACA
>34:d1:1:TRAV43-1 (reference record id : donor name : allele number : gene name)Melanoma_D_PBMC
ATGAAGAGAATCTGGGACGCTCTGCTGGGGCTCCTGTGGGCCCATGTTTGCTTAGTGACAGGGATGAGGGTGGAGCAGAGCCCTTCAGCCCTGAGCCTGCAGGAGGGAGCCAGCTCTATCCTCAAGTGTAATTACTCTAGCACAGTGAGCAGTGTGCAGTGGTTCCGACAGAATCCCGGGGGCGGCAGCCTCACCAGGCTGTTTTACATAGCTTCAGGGATGAAGCAGAGCGGAAGGCTAAACTGCACACTGAATGCTAAGGAACTGTTCAGCACCCTCCACGTCGCGGCCTCTCAGCTGGAAGACTCAGCCACCTACCTGTGTGCGGTGGAGG
>34:d1:2:TRAV43-1 (reference record id : donor name : allele number : gene name)Melanoma_D_PBMC
ATGAAGAGAATCTGGGACGCTCTGCTGGGGCTCCTGTGGGTCCATGTTTGCTTAGTGACAGGGATGAAGGTGGAGCAGAGCCCTTCAGCCCTGAGCCTGCAGGAGGGAGCCAGCTCTATCCTCAAGTGCAATTACTCTAGCGCAGTGAACAATGTGCAATGGTTTCGACAGAATCCCGAGGGCGGCAGCCTCACCAGGCTGTTTTACATAGCTTCAGGGATGAAGCAGAGCGGGAGGCTAAACTGCACACTGAATGCTAAGGAACGGTTCAGCACCCTCCATGTCGCGGCCTCTCAGCTGGAAGACTCAGCCACCTACCTGTGTGCGGTGGAGG
>34:d1:3:TRAV43-1 (reference record id : donor name : allele number : gene name)Melanoma_D_PBMC
ATGAAGAGAATCTGGGATGCTCTGCTGGGGCTCCTGTGGGTCCATGTTTGCTTAGTGACAGGGATGAAGGTGGAGCAGAGCCCTTCAGCCCTGAGCCTGCAGGAGGGAGCCAGCTCTATTCTCAAGTGTAATTACTCTAGCGCAGTGAGAAGTGTGCAGTGGTTCCGACAGAATCCCGGGGGCGGCAGCCTCACCAGGCTGTTTTACATAGCTTCAGGGATGAAGCAGAGCGGGAGGCTAAACTGCACACTGAATGCTAAGGAACGGTTCAGCACCCTCCACGTCGCGGCCTCTCAGCTGGAAGACTCAGCCACCTACCTGTGTGCGGTGGAGG
>37:d1:1:TRAV43-4 (reference record id : donor name : allele number : gene name)Melanoma_D_PBMC
ATGAGGAGATACTGGGGAGCTGTGCTGGGGCTCCTGTGGGTACATGGTTGCTTAGTGACAGGGATGAAGGTGGAGCAGAGCCCTTCAGCCCTGAGCCTGCAGGAGGGAGCCAGCTGTACTCTGAAGTGCAATTATTCTAGTACTCCGGACAATGTGCAGTGGTTCCGACAGAATCCCGGGGGCGGCAGCCTCACCAGGCTGTTTTACATAGCTTCAGGGATGAAGCAGAGCGGAAGGCTAAACTGCACACTGAATGCTAAGGAACGGTTCAGCACCCTCCACGTCGCGGCCTCTCAGCTGGAAGACTCAGCCACCTACCTGTGTGCGGTGGAGG
>39:d1:1:TRAV43-6 (reference record id : donor name : allele number : gene name)Melanoma_D_PBMC
ATGAAGAGACACTGGGACGCTCTGCTGGGGCTCCTGTGGGTCCATGTTTGCTTAGTGACAGGGATGAAGGTGGAGCAGAGCCCTTCAGCCCTGAGCCTGCAGGAGGGAGCCAGCTCTATCCTCAAGTGCAATTACTCTAGCGCAGTGAACAGTGTGCAGTGGTTCCGACAGAATCCCGGGGGCGGAAGCCTCACCAGGCTGTTTTACATAGCTTCAGGGATGAAGCAGAGCGGGAGGCTAAACTGCACACTGAATGCTAAGGAACTGTTCAGCACCCTCCACGTTGCGGCCTCTCAGCTGGAAGACTCAGCCACCTACCTGTGTGCGGTGGAGG
>44:d1:1:TRAV9-1 (reference record id : donor name : allele number : gene name)Melanoma_D_PBMC
ATGAAGTGTTCTCCAGGTTTCATGATTGTCCTACTCTTAGTGCTTGGACAAACCCACGGAGACTTAGTGACCCAGATGGAAGGCCAGGTGACCCTTTCAGAAGAGGCTTTCCTGACTGTGAACTGTAATTATTCAGCATCAGGGTACCTTGCCCTTTTCTGGTATGTCCAGTATCTGAGAGAAGGTCCACAACTCCTCCTGAAAGCATCAAGAGACAAGGAGAAGGGAAGTAACAAAGGTCTCGAAGCCACCAATGACAGATCATCCAGATCCTTCCACTTGAAGAAAAGCTCAGTGCAAATGTCAGACTCAGCTGTGTACTACTGTGCCCTGAGAGA
>45:d1:1:TRAV9-10 (reference record id : donor name : allele number : gene name)Melanoma_D_PBMC
ATGAAGTGTTCTTCAGGCATCGTGATTGTCTTAGTCTTGATGCTAGGACAAATCCATGGAGACTCAGTGAAACAGATGGAAGGCCAAGTGACCCTCTCAGAAGAGGCTTCGTTGACTATAAACTGTACTTTCTCAACATCAGTGACACCCACTCTCTTCTGGTATGTCCAGTATCTGGGAGAAGGTCCACAGATCCTCCTGAAAGCATTAAGAGACAAGGAAAAGGGAAGCAACAAAGGATTTGAAGCAACCTTGGACAGTTCATCCAAATCCTTCCACTTGAAGAAAGGCTCAGTGCAAATGTCAGACTCAGCTGTGTACTACTGTGTCATGAGTGA
>46:d1:1:TRAV9-11 (reference record id : donor name : allele number : gene name)Melanoma_D_PBMC
ATGAAGTGTGCTCCAGGGGTCATGATTGTACTGCTCTTACTGCTTGGACAAACCCATGGAGACTCAGTGAACCAGACGGAAGGCCAAGTGATCCTCTCAGAAGAGGCCTTCCTGACTATAAACTGTACCTACTCGACAACATGGCCCCCCACTCTTTTCTGGTATGTCCAGTATCTGGGAGAAGGTCCACAGCTCCTCCTGAAAGCAGTGACAGACAAGGAAAAGGGAAGCAACAAAGGTTTTGAAGCCACCTTGGACAAAACATCCAGATCCTTCCACTTGAAGAAAGGCTCGGTGCAACAGTCAGACTCAGCTGTGTACTACTGTGCCTTGAGTGA
>49:d1:1:TRAV9-2 (reference record id : donor name : allele number : gene name)Melanoma_D_PBMC
ATGAAGTGTTCTCCAGGGATCGTGATTGTCCTATTCTTAATGCTTGGACAAACCCATGGAAACTCAGTGAACCAGACTGAAGGCCAGGTGACCCTCTCAGAAGAGGCTTCCTTGACTATGAATTGTACTTACTCAACGTCAGGGTATCCTGTCCTTTTCTGGTATGTCCAGTATCTGGGGAATGGTCCACAGCTCCTTCTGAAAGCATCAGGAGACAAGGAGAAGGGAAGTAACAAAGGGTTTGAAGCCACTTTGGACAGCTCATCCAAATCCTTCCACTTGAAGAAAGGCTCACTGCACGTGTCAGACTCAGCTGTGTACTCTGTGTCATGAGTGA
>52:d1:1:TRAV9-5 (reference record id : donor name : allele number : gene name)Melanoma_D_PBMC
ATGAAGTGTTCTCCAGGGATCGTGATTGTCCTATTCTTAATGCTTGGACAAACCCATGGAAACTCAGTGAACCAGACTGAAGGCCAGGTGACCCTCTCAGAAGAGGCTTCCTTGACTATGAATTGTACTTACTCAACGTCAGGGTATCCTGTCCTTTTCTGGTATGTCCAGTATCTGGGGAATGGTCCACAGCTCCTTCTGAAAGCATCAGGAGACAAGGAGAAGGGAAGTAACAAAGGGTTTGAAGCCACTTTGGACAGCTCATCCAAATCCTTCCACTTGAAGAAAGGCTCACTGCACGTGTCAGACTCAGCTGTGTACTACTGTGCCCTGAGTGA
>52:d1:2:TRAV9-5 (reference record id : donor name : allele number : gene name)Melanoma_D_PBMC
ATGAAGTGTTCTTCAGGCATCGTGATTGTCTTAGTCTTCATGCTAGGACAAACCCATGGAGACTCAGTGAAACAGATGGAAGGCCAAGTGACCCTCTCAGAAGAGGCTTCGTTGACTATAAACTGTACTTTCTCAACATCAACGACACCCACCCTCTTCTGGTATGTCCAGTATCTGGGAGAAGGTCCACAGATCCTCCTGAAAGCATTAAGAGACAAGGAAAAGGGAAGCAACAAAGGATTTGAAGCAACCTTGGACAGTTCATCCAAATCCTTCCACTTGAAGAAAGGCTCAGTGCAAATGTCAGACTCAGCTGTGTACTACTGTGCCCTGAGTGA
>53:d1:1:TRAV9-6 (reference record id : donor name : allele number : gene name)Melanoma_D_PBMC
ATGAAGTGTCCTCCAGGCTTTGTGATTGCCCTATTCTTCATGGTTGGACAAACCCATGGAGACTCAGTGAACCAGACGGAAGGCCAAGTGACCCTCTCAGAAGAGGCCTTCCTGACTATAAACTGTTCCTACTCAGCAACAGGATCCCTCATTCTATTCTGGTATGTCCAGTATCTGGGAGAAGGGCCACAGCTCCTCCTGAAAGCATTAAGAGACAAGGAAAAAGGAAGCAGCAAAGGTTTTGAAGCCACCTTGGACAAAACATCCAGATCCTTCCACTTGAAGAAAGGCTCGGTGCAACTGTCAGACTCAGCTGTGTACTACTGTGCCCTGAGAGA
>53:d1:2:TRAV9-6 (reference record id : donor name : allele number : gene name)Melanoma_D_PBMC
ATGAAGTGTCCTCCAGGCTTTGTGATTGCCCTATTCTTCATGGTTGGACAAACCGATGGAGACTCAGTGAACCAGACGGAAGGCCAAGTGACCCTCTCAGAAGAGGCCTTCCTGACTATAAACTGTACCTACTCAGCAACAGGATCCCCCACTCTATTCTGGTATGTCCAGTATCTGGGAGAAGGGCCACAGCTCCTCCTGAAAGCATTAAGAGACAAGGAAAAAGGAAGCAGCAAAGGTTTTGAAGCCACCTTGGACAAAACATCCAGATCCTTCCACTTGAAGAAAGGCTCGGTGCAACTGTCAGACTCAGCTGTGTACTACTGTGCCCTGAGAGA
>54:d1:1:TRAV9-7 (reference record id : donor name : allele number : gene name)Melanoma_D_PBMC
ATGAAGTGTTCTTCAGGCATCGTGATTGTCTTAGTCTTCATGCTAGGACAAATCCATGGAGACTCAGTGAAACAGATGGAAGGCCAAGTGACCCTCTCAGAAGAGGCTTCGTTGACTATAAACTGTACTTTCTCAACATCAACGACACCCACTCTCTTCTGGTATGTCCAGTATCTGGGAGAAGGTCCACAGATCCTCCTGAAAGCATTAAGAGACAAGGAAAAGGGAAGCAACAAAGGATTTGAAGCAACCTTGGACATTTCATCCAAATCCTTCCACTTGAAGAAAGGCTCAGTGCAAATGTCAGACTCAGCTGTGTACTACTGTGCCCTGAGTGA
>55:d1:1:TRAV9-8 (reference record id : donor name : allele number : gene name)Melanoma_D_PBMC
ATGAAGTGTCCTCCAGGCTTTGTGATGGCCCTATTCTTCATGGTTGGACAAACCCATGGAGACTCAGTGAACCAGACGGAAGGCCAAGTGACCCTCTCAGAAGAGGCCTTCCTGACTATGAACTGTACTTTCTCAACATCATGGTCACCCAGTCTATTCTGGTATGTCCAGTATCTGGGAGAAGGTCCAAAGCTTCTCCTGAAAGCCTTGACAAACAAGGCAAAGGGAAGCAACAAAGGTTTTGAAGCCACCTTGGACAGTTCATCCAAATCTTTCCACTTGAAGAAAGGCTCAGTGGAAATGTCAGACTCAGCTGTGTACTACTGTGCCATGAGTGA
>55:d1:2:TRAV9-8 (reference record id : donor name : allele number : gene name)Melanoma_D_PBMC
ATGAAGTGTCCTCCAGGCTTTGTGATTGCCCTATTCTTCATGGTTGGACAAACCCATGGAGACTCAGTGAACCAGACGGAAGGCCAAGTGACCCTCTCAGAAGAGGCCTTCCTGACTATGAACTGTACTTTCTCAACATCATGGTCACCCAGTCTATTCTGGTATGTCCAGTATCTGGGAGAAGGTCCAAAGCTTCTCCTGAAAGCCTTGACAAACAAGGCAAAGGGAAGCAACAAAGGTTTTGAAGCCACCTTGGACAGTTCATCCAAATCCTTCCACTTGAAGAAAGGCTCAGTGGAAATGTCAGACTCAGCTGTGTACTACTGTGCCATGAGTGA
>56:d1:1:TRAV9-9 (reference record id : donor name : allele number : gene name)Melanoma_D_PBMC
ATGAAGTGTGCTCCAGGGGTCGTGACTGTACTGCTCTTACTGCTTGGACAAACCCATGGAGACTCAGTGAACCAGACGGAAGGCCAAGTGATCCTCTCAGAAGAGGCTTTCCTATCTATAAACTGTACCTACTCAACAACAGGATCCCCCACTCTATTCTGGTATGTCCAGTATCTGGGAGAAGGTCCACAGCTCCTCCTGAAAGCATTAAGAGACAAGGAAAAGGGAAGCAGCAAAGGTTTTGAAGCCACCTTGGACAAAACATCCAGATCCTTCCACTTGAAGAAAGGCTCAGTGCAACTGTCAGACTCAGCTGTGTACTACTGTGCCCTGAGTGA
>72:d1:1:TRBV24 (reference record id : donor name : allele number : gene name)Melanoma_D_PBMC
ATGGGCTTCTTGCTCCTCTGCTGTGTGGCCTTTTGTCTCTTGGGAACAGGTTCCATGGATGCTGGCATTACCCAGACCCCCCGGAATGGGATTATAAAGAAAGGAAAGAACATTTCACTGGAGTGTTCTCAGACTAAGAGTCATAACTATATGTACTGGTATCGACAAGATCCGGGAATGGGGCTACGGCTGATCTCCTACTCCTTTGGTGTCAATTATATTAATGAAGGAGAGGTCTCCAATGGGTACAGTGCTTCTCGAACGGACCTGGAGAAATTCTCCCTGTCTGTAGGGACTGCCATTCCCAACCAGACAGCTCTCTACTTCTGTGCCAGCAGCGATTCA
>82:d1:1:TRBV4-2 (reference record id : donor name : allele number : gene name)Melanoma_D_PBMC
ATGGGCTGCAGGCTGCTGTGCTCTGTGGCTCTCTGTCTACTGGGAGCAGTCCCCATGGACACTGGAATTGCCCAGACCCCCAAACACCTGGTAACAGGGCCTGGGAGGAGAGTGACCCTCAACTGTGAACAACATCTGGGACATGATGAGGTGTACTGGTATCAGCAGAGCGGTCAGAAGCCACCGAAGCTCATGTTTGCCTACAGATATAAGGAACTCATTGAGAATGAGACTGCCTCCGGTCGCTTCTCACCTGAGTGCCCAGACAGCTCCAGGCTCTACCTTCACGTGGACGCCCTGGAGCCCAATGACTCTGCCTTGTATCTCTGTGCTAGCAGCAGGGA
>3:d1:1:TRAV12 (reference record id : donor name : allele number : gene name)Tzone_LSA_LN
ATGATGAAGTCCTCAAGAGTCTTACTAGTGATCCTGTGGCTTCAGTTAACCCAGATGACGAGTCAACAGAAGGGAGTGGAGCAGAGTCCTGGATCTCTGAGCACTCAGGAGGGAACCACTGCCTCTCTCAACTGCAATTATAGTGACAGTGCTTCCCAGTACTTCATGTGGTACAGACAGTATTCTGGGAAGGGCCCTGAGTTGCTGATGAACATATACTCCAAAGGTGAAAAAGAAGAAGGAAGATTTGCAGTGCAGGTCGATAGAGCAAAACAGTATGTCTCCTTGCTCATCAGAGATTCCCAGCCCAGTGACTCAGCCACCTACCTCTGTGCAGTGAGCCG
>3:d1:2:TRAV12 (reference record id : donor name : allele number : gene name)Tzone_LSA_LN
ATGATGAAGTCCTCAAGAGTCTTACTAGTGATCCTGTGGCTTCAGTTAACCCAGATGACGAGTCAACAGAAGGGAGTGGAGCAGAGTCCTGGATCTCTGAGCACTCTGGAGGGAACCACTGCCTCTCTCAACTGCAATTATAGTGACAGTGCTTCCCAGTACTTCATGTGGTACAGACAGTATTCTGGGAAGGGCCCTGAGTTGCTGATGAACATATACTCCAAAGGTGAAAAAGAAGAAGGAAGATTTGCAGTGCAGGTCGATAGAGCAAAACAGTATGTCTCCTTGCTCATCAGAGATTCCCAGCCCAGTGACTCAGCCACCTACCTCTGTGCAGTGAGCCG
>17:d1:1:TRAV22 (reference record id : donor name : allele number : gene name)Tzone_LSA_LN
ATGTCCTGGTCAGCAAAGCAAAGCATCACGAAGAGGCTATTGGTCACTGTGCTGGGTGTGACAGGCATGGAGGTGGAGCAGAGGCCCCTCGTTGAGAGTGTGCTGGAGGGAGCCAGTCCCACGCTGCAGTGCAATTTTTCTACCTCTGCGACCAGCGTGCAGTGGTTTCGCCAAGATCCTGGAGGCCACCTCGTCCACCTGTTTTACATTCCTTCGGGGACAAAGCACAATGGAAGATTAAACTCTACGACAGTCACTAAAGAGCGCCACAGCTCATTGTACATTTTTTCTTCCCAGACCACAGACTCAGCCATTTACTTCTGTGCGGTGAAGC
>34:d1:1:TRAV43-1 (reference record id : donor name : allele number : gene name)Tzone_LSA_LN
ATGAAGAGAATCTGGGACGCTCTGCTGGGGCTCCTGTGGGCCCATGTTTGCTTAGTGACAGGGATGAGGGTGGAGCAGAGCCCTTCAGCCCTGAGCCTGCAGGAGGGAGCCAGCTCTATCCTCAAGTGTAATTACTCTAGCACAGTGAGCAGTGTGCAGTGGTTCCGACAGAATCCCGGGGGCGGCAGCCTCACCAGGCTGTTTTACATAGCTTCAGGGATGAAGCAGAGCGGAAGGCTAAACTGCACACTGAATGCTAAGGAACTGTTCAGCACCCTCCACGTCGCGGCCTCTCAGCTGGAAGACTCAGCCACCTACCTGTGTGCGGTGGAGG
>34:d1:2:TRAV43-1 (reference record id : donor name : allele number : gene name)Tzone_LSA_LN
ATGAAGAGAATCTGGGACGCTCTGCTGGGGCTCCTGTGGGTCCATGTTTGCTTAGTGACAGGGATGAAGGTGGAGCAGAGCCCTTCAGCCCTGAGCCTGCAGGAGGGAGCCAGCTCTATCCTCAAGTGCAATTACTCTAGCGCAGTGAACAATGTGCAATGGTTTCGACAGAATCCCGAGGGCGGCAGCCTCACCAGGCTGTTTTACATAGCTTCAGGGATGAAGCAGAGCGGGAGGCTAAACTGCACACTGAATGCTAAGGAACGGTTCAGCACCCTCCATGTCGCGGCCTCTCAGCTGGAAGACTCAGCCACCTACCTGTGTGCGGTGGAGG
>34:d1:3:TRAV43-1 (reference record id : donor name : allele number : gene name)Tzone_LSA_LN
ATGAAGAGACACTGGGATGCTCTGCTGGGGCTCCTGTGGGTCCATGTTTGCTTAGTGACAGGGATGAAGGTGGAGCAGAGCCCTTCAGCCCTGAGCCTGCAGGAGGGAGCCAGCTCTATTCTCAAGTGCAATTACTCTAGCGCAGTGAACAGTGTGCAGTGGTTCCGACAGAATCCCGGGGGCGGCAGCCTCACCAGGCTGTTTTACATAGCTTCAGGGATGAAGCAGAGCGGGAGGCTAAACTGCACACTGAATGCTAAGGAACTGTTCAGCACCCTCCACGTCGCGGCCTCTCAGCTGGAAGACTCAGCCACCTACCTGTGTGCGGTGGAGG
>37:d1:1:TRAV43-4 (reference record id : donor name : allele number : gene name)Tzone_LSA_LN
ATGAGGAGATACTGGGGAGCTGTGCTGGGGCTCCTGTGGGTACATGGTTGCTTAGTGACAGGGATGAAGGTGGAGCAGAGCCCTTCAGCCCTGAGCCTGCAGGAGGGAGCCAGCTGTACTCTGAAGTGCAATTATTCTAGTACTCCGGACAATGTGCAGTGGTTCCGACAGAATCCCGGGGGCGGCAGCCTCACCAGGCTGTTTTACATAGCTTCAGGGATGAAGCAGAGCGGAAGGCTAAACTGCACACTGAATGCTAAGGAACGGTTCAGCACCCTCCACGTCGCGGCCTCTCAGCTGGAAGACTCAGCCACCTACCTGTGTGCGGTGGAGG
>37:d1:2:TRAV43-4 (reference record id : donor name : allele number : gene name)Tzone_LSA_LN
ATGAGGAGATACTGGGGAGCTGTGCTGGGGCTCCTGTGGGTGCATGGTTGCTTAGTGACAGGGATGAAGGTGGAGCAGAGCCCTTCAGCCCTGAGCCTGCAGGAGGGAGCCAGCTGTACTCTGAAGTGCAATTATTCTAGTACTCCGGACAATGTGCAGTGGTTCCGACAGAATCCCGGGGGCGGCAGCCTCACCAGGCTGTTTTACATAGCTTCAGGGATGAAGCAGAGCGGAAGGCTAAACTGCACACTGAATGCTAAGGAACGGTTCAGCACCCTCCACGTCGCGGCCTCTCAGCTGGAAGACTCAGCCACCTACCTGTGTGCGGTGGAGG
>39:d1:1:TRAV43-6 (reference record id : donor name : allele number : gene name)Tzone_LSA_LN
ATGAAGAGACACTGGGACGCTCTGCTGGGGCTCCTGTGGGTCCATGTTTGCTTAGTGACAGGGATGAAGGTGGAGCAGAGCCCTTCAGCCCTGAGCCTGCAGGAGGGAGCCAGCTCTATCCTCAAGTGCAATTACTCTAGCGCAGTGAACAGTGTGCAGTGGTTCCGACAGAATCCCGGGGGCGGAAGCCTCACCAGGCTGTTTTACATAGCTTCAGGGATGAAGCAGAGCGGGAGGCTAAACTGCACACTGAATGCTAAGGAACTGTTCAGCACCCTCCACGTTGCGGCCTCTCAGCTGGAAGACTCAGCCACCTACCTGTGTGCGGTGGAGG
>45:d1:1:TRAV9-10 (reference record id : donor name : allele number : gene name)Tzone_LSA_LN
ATGAAGTGTTCTTCAGGCATCGTGATTGTCTTAGTCTTGATGCTAGGACAAATCCATGGAGACTCAGTGAAACAGATGGAAGGCCAAGTGACCCTCTCAGAAGAGGCTTCGTTGACTATAAACTGTACTTTCTCAACATCAGTGACACCCACTCTCTTCTGGTATGTCCAGTATCTGGGAGAAGGTCCACAGATCCTCCTGAAAGCATTAAGAGACAAGGAAAAGGGAAGCAACAAAGGATTTGAAGCAACCTTGGACAGTTCATCCAAATCCTTCCACTTGAAGAAAGGCTCAGTGCAAATGTCAGACTCAGCTGTGTACTACTGTGTCATGAGTGA
>46:d1:1:TRAV9-11 (reference record id : donor name : allele number : gene name)Tzone_LSA_LN
ATGAAGTGTGCTCCAGGGGTCATGATTGTACTGCTCTTACTGCTTGGACAAACCCATGGAGACTCAGTGAACCAGACGGAAGGCCAAGTGATCCTCTCAGAAGAGGCCTTCCTGACTATAAACTGTACCTACTCGACAACATGGCCCCCCACTCTTTTCTGGTATGTCCAGTATCTGGGAGAAGGGCCACAGCTCCTCCTGAAAGCAGTGACAGACAAGGAAAAGGGAAGCAACAAAGGTTTTGAAGCCACCTTGGACAAAACATCCAGATCCTTCCACTTGAAGAAAGGCTCGGTGCAACAGTCAGACTCAGCTGTGTACTACTGTGCCTTGAGTGA
>53:d1:1:TRAV9-6 (reference record id : donor name : allele number : gene name)Tzone_LSA_LN
ATGAAGTGTCCTCCAGGCTTTGTGATTGCCCTATTCTTCATGGTTGGACAAACCGATGGAGACTCAGTGAACCAGACGGAAGGCCAAGTGACCCTCTCAGAAGAGGCCTTCCTGACTATAAACTGTACCTACTCAGCAACAGGATCCCCCACTCTATTCTGGTATGTCCAGTATCTGGGAGAAGGGCCACAGCTCCTCCTGAAAGCATTAAGAGACAAGGAAAAAGGAAGCAGCAAAGGTTTTGAAGCCACCTTGGACAAAACATCCAGATCCTTCCACTTGAAGAAAGGCTCGGTGCAACTGTCAGACTCAGCTGTGTACTACTGTGCCCTGAGAGA
>54:d1:1:TRAV9-7 (reference record id : donor name : allele number : gene name)Tzone_LSA_LN
ATGAAGTGTTCTTCAGGCATCGTGATTGTCTTAGTCTTCATGCTAGGACAAATCCATGGAGACTCAGTGAAACAGATGGAAGGCCAAGTGACCCTCTCAGAAGAGGCTTCGTTGACTATAAACTGTACTTTCTCAACATCAACGACACCCACTCTCTTCTGGTATGTCCAGTATCTGGGAGAAGGTCCACAGATCCTCCTGAAAGCATTAAGAGACAAGGAAAAGGGAAGCAACAAAGGATTTGAAGCAACCTTGGACATTTCATCCAAATCCTTCCACTTGAAGAAAGGCTCAGTGCAAATGTCAGACTCAGCTGTGTACTACTGTGCCCTGAGTGA
>54:d1:2:TRAV9-7 (reference record id : donor name : allele number : gene name)Tzone_LSA_LN
ATGAAGTGTTCTTCAGGCATCGTGATTGTCTTAGTCTTGATGCTAGGACAAATCCATGGAGACTCAGTGAAACAGATGGAAGGCCAAGTGACCCTCTCAGAAGAGGCTTCGTTGACTATAAACTGTACTTTCTCAACATCAGTGACACCCACTCTCTTCTGGTATGTCCAGTATCTGGGAGAAGGTCCACAGATCCTCCTGAAAGCATTAAGAGACAAGGAAAAGGGAAGCAACAAAGGATTTGAAGCAACCTTGGACAGTTCATCCAAATCCTTCCACTTGAAGAAAGGCTCAGTGCAAATGTCAGACTCAGCTGTGTACTACTGTGCCCTGAGTGA
>55:d1:1:TRAV9-8 (reference record id : donor name : allele number : gene name)Tzone_LSA_LN
ATGAAGTGTCCTCCAGGCTTTGTGATGGCCCTATTCTTCATGGTTGGACAAACCCATGGAGACTCAGTGAACCAGACGGAAGGCCAAGTGACCCTCTCAGAAGAGGCCTTCCTGACTATGAACTGTACTTTCTCAACATCATGGTCACCCAGTCTATTCTGGTATGTCCAGTATCTGGGAGAAGGTCCAAAGCTTCTCCTGAAAGCCTTGACAAACAAGGCAAAGGGAAGCAACAAAGGTTTTGAAGCCACCTTGGACAGTTCATCCAAATCTTTCCACTTGAAGAAAGGCTCAGTGGAAATGTCAGACTCAGCTGTGTACTACTGTGCCATGAGTGA
>55:d1:2:TRAV9-8 (reference record id : donor name : allele number : gene name)Tzone_LSA_LN
ATGAAGTGTCCTCCAGGCTTTGTGATTGCCCTATTCTTCATGGTTGGACAAACCCATGGAGACTCAGTGAACCAGACGGAAGGCCAAGTGACCCTCTCAGAAGAGGCCTTCCTGACTATGAACTGTACTTTCTCAACATCATGGTCACCCAGTCTATTCTGGTATGTCCAGTATCTGGGAGAAGGTCCAAAGCTTCTCCTGAAAGCCTTGACAAACAAGGCAAAGGGAAGCAACAAAGGTTTTGAAGCCACCTTGGACAGTTCATCCAAATCCTTCCACTTGAAGAAAGGCTCAGTGGAAATGTCAGACTCAGCTGTGTACTACTGTGCCATGAGTGA
>56:d1:1:TRAV9-9 (reference record id : donor name : allele number : gene name)Tzone_LSA_LN
ATGAAGTGTGCTCCAGGGGTCGTGACTGTACTGCTCTTACTGCTTGGACAAACCCATGGAGACTCAGTGAACCAGACGGAAGGCCAAGTGATCCTCTCAGAAGAGGCTTTCCTATCTATAAACTGTACCTACTCAACAACAGGATCCCCCACTCTATTCTGGTATGTCCAGTATCTGGGAGAAGGTCCACAGCTCCTCCTGAAAGCATTAAGAGACAAGGAAAAGGGAAGCAGCAAAGGTTTTGAAGCCACCTTGGACAAAACATCCAGATCCTTCCACTTGAAGAAAGGCTCAGTGCAACTGTCAGACTCAGCTGTGTACTACTGTGCCCTGAGTGA
>3:d1:1:TRAV12 (reference record id : donor name : allele number : gene name)PTCL_NOS_LN
ATGATGAAGTCCTCAAGAGTCTTACTAGTGATCCTGTGGCTTCAGTTAACCCAGATGACGAGTCAACAGAAGGGAGTGGAGCAGAGTCCTGGATCTCTGAGCACTCTGGAGGGAACCACTGCCTCTCTCAACTGCAATTATAGTGACAGTGCTTCCCAGTACTTCATGTGGTACAGACAGTATTCTGGGAAGGGCCCTGAGTTGCTGATGAACATATACTCCAAAGGTGAAAAAGAAGAAGGAAGATTTGCAGTGCAGGTCGATAGAGCAAAACAGTATGTCTCCTTGCTCATCAGAGATTCCCAGCCCAGTGACTCAGCCACCTACCTCTGTGCAGTGAGCCG
>17:d1:1:TRAV22 (reference record id : donor name : allele number : gene name)PTCL_NOS_LN
ATGTCCTGGTCAGCAAAGCAAAGCATCACGAAGAGGCTATTGGTCACTGTGCTGGGTGTGACAGGCATGGAGGTGGAGCAGAGGCCCCTCGTTGAGAGTGTGCTGGAGGGAGCCAGTCCCACGCTGCAGTGCAATTTTTCTACCTCTGCGACCAGCGTGCAGTGGTTTCGCCAAGATCCTGGAGGCCACCTCGTCCACCTGTTTTACATTCCTTCGGGGACAAAGCACAATGGAAGATTAAACTCTACGACAGTCACTAAAGAGCGCCACAGCTCATTGTACATTTTTTCTTCCCAGACCACAGACTCAGCCATTTACTTCTGTGCGGTGAAGC
>31:d1:1:TRAV38-2 (reference record id : donor name : allele number : gene name)PTCL_NOS_LN
ATGGCTTGCCCTGGTTTGCTGTGGGCACTTGTGGTTTCCACCTATCTTGGATCCAGTATGGCCCAGAAGGTCACTCAGACTCAACCAGAAATGTTTGTTCAGGAGACAGAGACTGTGATCCTGCACTGCACGTATGACACTAGCAACAGTGATTATTATTTGTTCTGGTACAAACAGCCTCCCAGCAGGGAGATGATTCTCATTATTCGCCAAGAAGTTTATAGACAAGATAATGCAACAAATAATCGCTTCTCTGTGAACTTCCAGAAAGGAAATAAATCCTTCAGTCTCAAGATCTCAGACTCTCGGCTGGAGGATGCTGCAATGTATTTCTGTGTTCTTGCAGGAG
>32:d1:1:TRAV40 (reference record id : donor name : allele number : gene name)PTCL_NOS_LN
ATGAACTCTTCTCTGGGCTCTCTAATTCTGATCTTAATGTTTGGAAGAACCCATGGCAATTCAGTCAAACAGACAGACCAAATTACTGTCTTGGAAGGAACATCTGTGACTATGAACTGCATATACACATTCACACAGTACCCTACTCTTTTCTGGTATGTCCAATACCCCAACAAAGCTCTGCAACTTCTTCATAAAGAGACGATGGAAAACAGCAAGAACTTTGGAGCCAGAAATATTAAAGACAAAAACTCCCCTATTACGAAGTCGTCAGTCCAGGTATCAAATTCAGCCATGTACTACTGTCTTCTGAGAGATACA
>34:d1:1:TRAV43-1 (reference record id : donor name : allele number : gene name)PTCL_NOS_LN
ATGAAGAGAATCTGGGACGCTCTGCTGGGGCTCCTGTGGGCCCATGTTTGCTTAGTGACAGGGATGAGGGTGGAGCAGAGCCCTTCAGCCCTGAGCCTGCAGGAGGGAGCCAGCTCTATCCTCAAGTGTAATTACTCTAGCACAGTGAGCAGTGTGCAGTGGTTCCGACAGAATCCCGGGGGCGGCAGCCTCACCAGGCTGTTTTACATAGCTTCAGGGATGAAGCAGAGCGGAAGGCTAAACTGCACACTGAATGCTAAGGAACTGTTCAGCACCCTCCACGTCGCGGCCTCTCAGCTGGAAGACTCAGCCACCTACCTGTGTGCGGTGGAGG
>37:d1:1:TRAV43-4 (reference record id : donor name : allele number : gene name)PTCL_NOS_LN
ATGAGGAGATACTGGGGAGCTGTGCTGGGGCTCCTGTGGGTACATGGTTGCTTAGTGACAGGGATGAAGGTGGAGCAGAGCCCTTCAGCCCTGAGCCTGCAGGAGGGAGCCAGCTGTACTCTGAAGTGCAATTATTCTAGTACTCCGGACAATGTGCAGTGGTTCCGACAGAATCCCGGGGGCGGCAGCCTCACCAGGCTGTTTTACATAGCTTCAGGGATGAAGCAGAGCGGAAGGCTAAACTGCACACTGAATGCTAAGGAACGGTTCAGCACCCTCCACGTCGCGGCCTCTCAGCTGGAAGACTCAGCCACCTACCTGTGTGCGGTGGAGG
>39:d1:1:TRAV43-6 (reference record id : donor name : allele number : gene name)PTCL_NOS_LN
ATGAAGAGACACTGGGACGCTCTGCTGGGGCTCCTGTGGGTCCATGTTTGCTTAGTGACAGGGATGAAGGTGGAGCAGAGCCCTTCAGCCCTGAGCCTGCAGGAGGGAGCCAGCTCTATCCTCAAGTGCAATTACTCTAGCGCAGTGAACAGTGTGCAGTGGTTCCGACAGAATCCCGGGGGCGGAAGCCTCACCAGGCTGTTTTACATAGCTTCAGGGATGAAGCAGAGCGGGAGGCTAAACTGCACACTGAATGCTAAGGAACTGTTCAGCACCCTCCACGTTGCGGCCTCTCAGCTGGAAGACTCAGCCACCTACCTGTGTGCGGTGGAGG
>45:d1:1:TRAV9-10 (reference record id : donor name : allele number : gene name)PTCL_NOS_LN
ATGAAGTGTTCTTCAGGCATCGTGATTGTCTTAGTCTTGATGCTAGGACAAATCCATGGAGACTCAGTGAAACAGATGGAAGGCCAAGTGACCCTCTCAGAAGAGGCTTCGTTGACTATAAACTGTACTTTCTCAACATCAGTGACACCCACTCTCTTCTGGTATGTCCAGTATCTGGGAGAAGGTCCACAGATCCTCCTGAAAGCATTAAGAGACAAGGAAAAGGGAAGCAACAAAGGATTTGAAGCAACCTTGGACAGTTCATCCAAATCCTTCCACTTGAAGAAAGGCTCAGTGCAAATGTCAGACTCAGCTGTGTACTACTGTGTCATGAGTGA
>46:d1:1:TRAV9-11 (reference record id : donor name : allele number : gene name)PTCL_NOS_LN
ATGAAGTGTGCTCCAGGGGTCATGATTGTACTGCTCTTACTGCTTGGACAAACCCATGGAGACTCAGTGAACCAGACGGAAGGCCAAGTGATCCTCTCAGAAGAGGCCTTCCTGACTATAAACTGTACCTACTCGACAACATGGCCCCCCACTCTTTTCTGGTATGTCCAGTATCTGGGAGAAGGTCCACAGCTCCTCCTGAAAGCAGTGACAGACAAGGAAAAGGGAAGCAACAAAGGTTTTGAAGCCACCTTGGACAAAACATCCAGATCCTTCCACTTGAAGAAAGGCTCGGTGCAACAGTCAGACTCAGCTGTGTACTACTGTGCCTTGAGTGA
>52:d1:1:TRAV9-5 (reference record id : donor name : allele number : gene name)PTCL_NOS_LN
ATGAAGTGTTCTCCAGGGATCGTGATTGTCCTATTCTTAATGCTTGGACAAACCCATGGAAACTCAGTGAACCAGACTGAAGGCCAGGTGACCCTCTCAGAAGAGGCTTCCTTGACTATGAATTGTACTTACTCAACGTCAGGGTATCCTGTCCTTTTCTGGTATGTCCAGTATCTGGGGAATGGTCCACAGCTCCTTCTGAAAGCATCAGGAGACAAGGAGAAGGGAAGTAACAAAGGGTTTGAAGCCACTTTGGACAGCTCATCCAAATCCTTCCACTTGAAGAAAGGCTCACTGCACGTGTCAGACTCAGCTGTGTACTACTGTGCCCTGAGTGA
>53:d1:1:TRAV9-6 (reference record id : donor name : allele number : gene name)PTCL_NOS_LN
ATGAAGTGTCCTCCAGGCTTTGTGATTGCCCTATTCTTCATGGTTGGACAAACCGATGGAGACTCAGTGAACCAGACGGAAGGCCAAGTGACCCTCTCAGAAGAGGCCTTCCTGACTATAAACTGTACCTACTCAGCAACAGGATCCCCCACTCTATTCTGGTATGTCCAGTATCTGGGAGAAGGGCCACAGCTCCTCCTGAAAGCATTAAGAGACAAGGAAAAAGGAAGCAGCAAAGGTTTTGAAGCCACCTTGGACAAAACATCCAGATCCTTCCACTTGAAGAAAGGCTCGGTGCAACTGTCAGACTCAGCTGTGTACTACTGTGCCCTGAGAGA
>54:d1:1:TRAV9-7 (reference record id : donor name : allele number : gene name)PTCL_NOS_LN
ATGAAGTGTTCTTCAGGCATCGTGATTGTCTTAGTCTTCATGCTAGGACAAATCCATGGAGACTCAGTGAAACAGATGGAAGGCCAAGTGACCCTCTCAGAAGAGGCTTCGTTGACTATAAACTGTACTTTCTCAACATCAACGACACCCACTCTCTTCTGGTATGTCCAGTATCTGGGAGAAGGTCCACAGATCCTCCTGAAAGCATTAAGAGACAAGGAAAAGGGAAGCAACAAAGGATTTGAAGCAACCTTGGACATTTCATCCAAATCCTTCCACTTGAAGAAAGGCTCAGTGCAAATGTCAGACTCAGCTGTGTACTACTGTGCCCTGAGTGA
>54:d1:2:TRAV9-7 (reference record id : donor name : allele number : gene name)PTCL_NOS_LN
ATGAAGTGTTCTTCAGGCATCGTGATTGTCTTAGTCTTGATGCTAGGACAAATCCATGGAGACTCAGTGAAACAGATGGAAGGCCAAGTGACCCTCTCAGAAGAGGCTTCGTTGACTATAAACTGTACTTTCTCAACATCAGTGACACCCACTCTCTTCTGGTATGTCCAGTATCTGGGAGAAGGTCCACAGATCCTCCTGAAAGCATTAAGAGACAAGGAAAAGGGAAGCAACAAAGGATTTGAAGCAACCTTGGACAGTTCATCCAAATCCTTCCACTTGAAGAAAGGCTCAGTGCAAATGTCAGACTCAGCTGTGTACTACTGTGCCCTGAGTGA
>55:d1:1:TRAV9-8 (reference record id : donor name : allele number : gene name)PTCL_NOS_LN
ATGAAGTGTCCTCCAGGCTTTGTGATGGCCCTATTCTTCATGGTTGGACAAACCCATGGAGACTCAGTGAACCAGACGGAAGGCCAAGTGACCCTCTCAGAAGAGGCCTTCCTGACTATGAACTGTACTTTCTCAACATCATGGTCACCCAGTCTATTCTGGTATGTCCAGTATCTGGGAGAAGGTCCAAAGCTTCTCCTGAAAGCCTTGACAAACAAGGCAAAGGGAAGCAACAAAGGTTTTGAAGCCACCTTGGACAGTTCATCCAAATCTTTCCACTTGAAGAAAGGCTCAGTGGAAATGTCAGACTCAGCTGTGTACTACTGTGCCATGAGTGA
>55:d1:2:TRAV9-8 (reference record id : donor name : allele number : gene name)PTCL_NOS_LN
ATGAAGTGTCCTCCAGGCTTTGTGATTGCCCTATTCTTCATGGTTGGACAAACCCATGGAGACTCAGTGAACCAGACGGAAGGCCAAGTGACCCTCTCAGAAGAGGCCTTCCTGACTATGAACTGTACTTTCTCAACATCATGGTCACCCAGTCTATTCTGGTATGTCCAGTATCTGGGAGAAGGTCCAAAGCTTCTCCTGAAAGCCTTGACAAACAAGGCAAAGGGAAGCAACAAAGGTTTTGAAGCCACCTTGGACAGTTCATCCAAATCCTTCCACTTGAAGAAAGGCTCAGTGGAAATGTCAGACTCAGCTGTGTACTACTGTGCCATGAGTGA
>56:d1:1:TRAV9-9 (reference record id : donor name : allele number : gene name)PTCL_NOS_LN
ATGAAGTGTGCTCCAGGGGTCGTGACTGTACTGCTCTTACTGCTTGGACAAACCCATGGAGACTCAGTGAACCAGACGGAAGGCCAAGTGATCCTCTCAGAAGAGGCTTTCCTATCTATAAACTGTACCTACTCAACAACAGGATCCCCCACTCTATTCTGGTATGTCCAGTATCTGGGAGAAGGTCCACAGCTCCTCCTGAAAGCATTAAGAGACAAGGAAAAGGGAAGCAGCAAAGGTTTTGAAGCCACCTTGGACAAAACATCCAGATCCTTCCACTTGAAGAAAGGCTCAGTGCAACTGTCAGACTCAGCTGTGTACTACTGTGCCCTGAGTGA
>72:d1:1:TRBV24 (reference record id : donor name : allele number : gene name)PTCL_NOS_LN
ATGGGCTTCTTGCTCCTCTGCTGTGTGGCCTTTTGTCTCTTGGGAACAGGTTCCATGGATGCTGGCATTACCCAGACCCCCCGGAATGGGATTATAAAGAAAGGAAAGAACATTTCACTGGAGTGTTCTCAGACTAAGAGTCATAACTATATGTACTGGTATCGACAAGATCCGGGAATGGGGCTACGGCTGATCTCCTACTCCTTTGGTGTCAATTATATTAATGAAGGAGAGGTCTCCAATGGGTACAGTGCTTCTCGAACGGACCTGGAGAAATTCTCCCTGTCTGTAGGGACTGCCATTCCCAACCAGACAGCTCTCTACTTCTGTGCCAGCAGCGATTCA
>82:d1:1:TRBV4-2 (reference record id : donor name : allele number : gene name)PTCL_NOS_LN
ATGGGCTGCAGGCTGCTGTGCTCTGTGGCTCTCTGTCTACTGGGAGCAGTCCCCATGGACACTGGAATTGCCCAGACCCCCAAACACCTGGTAACAGGGCCTGGGAGGAGAGTGACCCTCAACTGTGAACAACATCTGGGACATGATGAGGTGTACTGGTATCAGCAGAGCGGTCAGAAGCCACCGAAGCTCATGTTTGCCTACAGATATAAGGAACTCATTGAGAATGAGACTGCCTCCGGTCGCTTCTCACCTGAGTGCCCAGACAGCTCCAGGCTCTACCTTCACGTGGACGCCCTGGAGCCCAATGACTCTGCCTTGTATCTCTGTGCTAGCAGCAGGGA
