# Supplementary material for: Single-cell T-cell receptor repertoire profiling in dogs
Source: Commun Biol. 2024 Apr 22;7:484. doi: 10.1038/s42003-024-06174-w (PMC11035579; doi:10.1038/s42003-024-06174-w)
Supplement: Supplementary file 11 — Supplementary Data 8 [file 42003_2024_6174_MOESM11_ESM.xlsx]

## Sheet: Sheet1
Sample	marker	Type	p_val	avg_log2FC	pct.1 (Expanded)	pct.2 (Non-Expanded)	p_val_adj	Direction (Expanded vs Non-Expanded)
Melanoma_A_PBMC	GZMK	Activation	1.147e-13	0.0968956	0.772	0.442	1.3881e-09	Up
Melanoma_A_PBMC	CD38	Activation	0.0208543	-0.0679436	0.062	0.111	1	Down
Melanoma_A_PBMC	GZMA	Activation	0.0341788	0.295895	0.138	0.096	1	Up
Melanoma_A_PBMC	MKI67	Activation	0.0163967	-0.0980503	0	0.02	1	Down
Melanoma_A_PBMC	TCF7	Exhaustion	8.92546e-21	-0.90492	0.052	0.331	1.08016e-16	Down
Melanoma_A_PBMC	CTLA4	Exhaustion	3.21742e-13	-0.63743	0.007	0.174	3.89373e-09	Down
Melanoma_A_PBMC	NFATC1	Exhaustion	1.72339e-05	-0.182777	0.01	0.082	0.208565	Down
Melanoma_A_PBMC	HAVCR2	Exhaustion	0.271196	-0.0176773	0.003	0.01	1	Down
Melanoma_A_PBMC	NR4A1	Exhaustion	0.240603	0.128721	0.1	0.082	1	Up
Melanoma_A_PBMC	NR4A2	Exhaustion	0.749681	-0.011493	0.104	0.113	1	Down
Melanoma_A_PBMC	NR4A3	Exhaustion	0.462756	-0.00800851	0	0.002	1	Down
Melanoma_A_PBMC	PDCD1	Exhaustion	0.00643187	-0.140502	0.028	0.072	1	Down
Melanoma_A_PBMC	PRDM1	Exhaustion	0.275665	0.185313	0.18	0.167	1	Up
Melanoma_A_PBMC	TIGIT	Exhaustion	0.202231	-0.0167705	0	0.006	1	Down
Melanoma_A_PBMC	TOX	Exhaustion	0.0192222	-0.0631441	0.194	0.285	1	Down
Melanoma_A_PBMC	TOX2	Exhaustion	0.0365386	-0.0521479	0	0.015	1	Down
Melanoma_B_PBMC	GZMA	Activation	2.53976e-155	1.60669	0.919	0.319	3.09318e-151	Up
Melanoma_B_PBMC	GZMK	Activation	3.2026e-31	0.161093	0.836	0.506	3.90044e-27	Up
Melanoma_B_PBMC	CD38	Activation	6.98276e-08	0.279695	0.281	0.191	0.00085043	Up
Melanoma_B_PBMC	MKI67	Activation	0.012591	-0.0378314	0.004	0.016	1	Down
Melanoma_B_PBMC	CTLA4	Exhaustion	1.09978e-52	-0.906196	0.013	0.25	1.33943e-48	Down
Melanoma_B_PBMC	TCF7	Exhaustion	2.31717e-38	-0.766038	0.066	0.289	2.82209e-34	Down
Melanoma_B_PBMC	TOX	Exhaustion	3.2114e-17	-0.436016	0.127	0.283	3.91116e-13	Down
Melanoma_B_PBMC	NFATC1	Exhaustion	4.02318e-09	-0.180278	0.026	0.088	4.89983e-05	Down
Melanoma_B_PBMC	TOX2	Exhaustion	5.78187e-05	-0.0537975	0	0.017	0.704174	Down
Melanoma_B_PBMC	HAVCR2	Exhaustion	0.00659552	0.0680513	0.032	0.015	1	Up
Melanoma_B_PBMC	NR4A1	Exhaustion	0.509117	0.049212	0.116	0.11	1	Up
Melanoma_B_PBMC	NR4A2	Exhaustion	0.222564	0.0500796	0.116	0.102	1	Up
Melanoma_B_PBMC	NR4A3	Exhaustion	0.078687	-0.0165681	0.002	0.008	1	Down
Melanoma_B_PBMC	PDCD1	Exhaustion	0.0211187	0.0990102	0.123	0.093	1	Up
Melanoma_B_PBMC	PRDM1	Exhaustion	0.46229	0.0321205	0.193	0.187	1	Up
Melanoma_B_PBMC	TIGIT	Exhaustion	0.000152327	-0.0516248	0.001	0.018	1	Down
Melanoma_C_PBMC	GZMA	Activation	1.30269e-126	2.14934	0.662	0.085	1.58524e-122	Up
Melanoma_C_PBMC	GZMK	Activation	2.00223e-85	1.15182	0.884	0.267	2.43652e-81	Up
Melanoma_C_PBMC	CD38	Activation	0.519308	0.176397	0.12	0.112	1	Up
Melanoma_C_PBMC	MKI67	Activation	0.00934935	-0.109329	0.004	0.03	1	Down
Melanoma_C_PBMC	TCF7	Exhaustion	6.32504e-29	-1.28716	0.028	0.371	7.69694e-25	Down
Melanoma_C_PBMC	CTLA4	Exhaustion	3.21459e-17	-0.869863	0	0.209	3.91183e-13	Down
Melanoma_C_PBMC	NFATC1	Exhaustion	8.13286e-05	-0.213044	0.021	0.092	0.989687	Down
Melanoma_C_PBMC	HAVCR2	Exhaustion	0.627828	0.00479246	0.004	0.006	1	Up
Melanoma_C_PBMC	NR4A1	Exhaustion	0.0997828	0.204233	0.067	0.046	1	Up
Melanoma_C_PBMC	NR4A2	Exhaustion	0.980253	0.149276	0.077	0.083	1	Up
Melanoma_C_PBMC	NR4A3	Exhaustion	0.19677	-0.0242829	0	0.006	1	Down
Melanoma_C_PBMC	PDCD1	Exhaustion	0.10472	0.198228	0.095	0.071	1	Up
Melanoma_C_PBMC	PRDM1	Exhaustion	0.0445705	-0.039959	0.088	0.137	1	Down
Melanoma_C_PBMC	TIGIT	Exhaustion	0.0331245	-0.0546513	0	0.016	1	Down
Melanoma_C_PBMC	TOX	Exhaustion	0.17133	0.0110563	0.144	0.191	1	Up
Melanoma_C_PBMC	TOX2	Exhaustion	0.00764225	-0.102634	0	0.025	1	Down
Melanoma_D_PBMC	GZMK	Activation	3.87601e-45	0.361616	0.616	0.319	4.65237e-41	Up
Melanoma_D_PBMC	GZMA	Activation	1.03525e-15	0.400797	0.297	0.161	1.24261e-11	Up
Melanoma_D_PBMC	CD38	Activation	0.00896416	0.1727	0.164	0.133	1	Up
Melanoma_D_PBMC	MKI67	Activation	0.00891142	-0.0367415	0.003	0.012	1	Down
Melanoma_D_PBMC	TCF7	Exhaustion	3.59885e-29	-0.699298	0.082	0.242	4.3197e-25	Down
Melanoma_D_PBMC	CTLA4	Exhaustion	3.84912e-13	-0.42583	0.056	0.137	4.6201e-09	Down
Melanoma_D_PBMC	HAVCR2	Exhaustion	0.00158548	-0.0652053	0.002	0.013	1	Down
Melanoma_D_PBMC	NFATC1	Exhaustion	0.110149	-0.0375121	0.046	0.06	1	Down
Melanoma_D_PBMC	NR4A1	Exhaustion	0.2947	-0.107383	0.09	0.101	1	Down
Melanoma_D_PBMC	NR4A2	Exhaustion	0.620446	0.0918673	0.134	0.132	1	Up
Melanoma_D_PBMC	NR4A3	Exhaustion	0.85373	0.00295327	0.004	0.004	1	Up
Melanoma_D_PBMC	PDCD1	Exhaustion	0.925802	0.0232767	0.06	0.062	1	Up
Melanoma_D_PBMC	PRDM1	Exhaustion	0.0439141	0.114826	0.27	0.24	1	Up
Melanoma_D_PBMC	TIGIT	Exhaustion	0.0012524	-0.053498	0	0.008	1	Down
Melanoma_D_PBMC	TOX	Exhaustion	0.00127172	-0.123956	0.121	0.17	1	Down
Melanoma_D_PBMC	TOX2	Exhaustion	0.0402816	-0.0413969	0.004	0.011	1	Down
Tzone_LSA_LN	GZMK	Activation	0	-2.93848	0.002	0.249	0	Down
Tzone_LSA_LN	GZMA	Activation	5.39063e-26	-0.392966	0	0.022	5.94263e-22	Down
Tzone_LSA_LN	MKI67	Activation	1.09814e-10	-0.133374	0.004	0.031	1.21059e-06	Down
Tzone_LSA_LN	CD38	Activation	1.57646e-08	0.281016	0.241	0.097	0.000173789	Up
Tzone_LSA_LN	CTLA4	Exhaustion	2.65154e-181	-0.626537	0.001	0.15	2.92306e-177	Down
Tzone_LSA_LN	TOX	Exhaustion	2.89605e-171	-0.584	0	0.121	3.1926e-167	Down
Tzone_LSA_LN	PDCD1	Exhaustion	1.0624e-31	-0.0864326	0	0.028	1.17119e-27	Down
Tzone_LSA_LN	NR4A2	Exhaustion	3.06953e-08	0.158538	0.512	0.305	0.000338385	Up
Tzone_LSA_LN	NR4A3	Exhaustion	1.50296e-05	0.169644	0.196	0.093	0.165687	Up
Tzone_LSA_LN	HAVCR2	Exhaustion	0.00226656	-0.0836509	0.005	0.019	1	Down
Tzone_LSA_LN	NFATC1	Exhaustion	0.0150916	-0.0901652	0.109	0.062	1	Down
Tzone_LSA_LN	NR4A1	Exhaustion	0.000558243	-0.0502948	0.523	0.377	1	Down
Tzone_LSA_LN	PRDM1	Exhaustion	0.717636	-0.249547	0.242	0.231	1	Down
Tzone_LSA_LN	TCF7	Exhaustion	0.000191088	0.0955052	0.39	0.255	1	Up
Tzone_LSA_LN	TOX2	Exhaustion	0.102158	-0.0260327	0.012	0.022	1	Down
