# Supplementary material for: Single-cell T-cell receptor repertoire profiling in dogs
Source: Commun Biol. 2024 Apr 22;7:484. doi: 10.1038/s42003-024-06174-w (PMC11035579; doi:10.1038/s42003-024-06174-w)
Supplement: Supplementary file 13 — Supplementary Data 10 [file 42003_2024_6174_MOESM13_ESM.xlsx]

## Sheet: Sheet1
Ensembl v102 (GRCh38.p13/Human -> CanFam3/Boxer)
Phenotype	Expression	Marker	HGNC	ENSG	ENSCAFG	Dog Gene Symbol	Targetid	Queryid	Type	Status	Notes
Activation	Increased	CD38	CD38	ENSG00000004468	ENSCAFG00000015298	CD38	47.92	57.67	1-to-1	Included
Activation	Increased	GZMA	GZMA	ENSG00000145649	ENSCAFG00000006735	GZMA	70	72.14	1-to-1	Included
Activation	Increased	GZMB	GZMB	ENSG00000100453	N/A	N/A	N/A	N/A	N/A	Not Included	Ensembl 102 human gene GZMB has orthologue for Basenji only. Note also that there is a dog (CanFam3) GZMB but it's closest human ortholog is CTSG.
Activation	Increased	GZMK	GZMK	ENSG00000113088	ENSCAFG00000018379	GZMK	69.78	70.83	1-to-1	Included
Activation	Increased	Ki67 (intracellular)	MKI67	ENSG00000148773	ENSCAFG00000013255	MKI67	47.15	37.81	1-to-1	Included
Activation	Increased	GZMM	GZMM	ENSG00000197540	N/A	N/A	N/A	N/A	N/A	Not Included	Ensembl 102 human gene GZMM has no dog orthologue. There is no dog GZMM.
Activation	Increased	GZMH	GZMH	ENSG00000100450	N/A	N/A	N/A	N/A	N/A	Not Included	Ensembl 102 human gene GZMH has no dog orthologue. There is no dog GZMH.
Exhaustion	Increased	CTLA-4	CTLA4	ENSG00000163599	ENSCAFG00000012876	CTLA4	87.44	87.44	1-to-1	Included
Exhaustion	Increased	TIM-3	HAVCR2	ENSG00000135077	ENSCAFG00000032010	HAVCR2	65.13	65.78	1-to-1	Included
Exhaustion	Context-Dependent	BATF	BATF	ENSG00000156127	ENSCAFG00000017042	JDP2	33.8	96.8	1-to-1	Not Included	Gene symbol mismatched and very low Targetid compared to Queryid.
Exhaustion	Increased	LAG-3	LAG3	ENSG00000089692	N/A	N/A	N/A	N/A	N/A	Not Included	Ensembl 102 human gene LAG3 has orthologue for Basenji and Great Dane only. Note also that there is a dog (CanFam3) LAG3 but it doesn't have any human orthologues.
Exhaustion	Context-Dependent	NFAT	NFATC1	ENSG00000131196	ENSCAFG00000000011	NFATC1	78.87	77.2	1-to-1	Included
Exhaustion	Increased	NR4A1	NR4A1	ENSG00000123358	ENSCAFG00000007338	NR4A1	94.72	88.04	1-to-1	Included
Exhaustion	Increased	NR4A2	NR4A2	ENSG00000153234	ENSCAFG00000009209	NR4A2	99.83	99.83	1-to-1	Included
Exhaustion	Increased	NR4A3	NR4A3	ENSG00000119508	ENSCAFG00000045952	NR4A3	93.09	84.62	1-to-1	Included
Exhaustion	Increased	PD-1	PDCD1	ENSG00000188389	ENSCAFG00000013184	PDCD1	66.32	66.32	1-to-1	Included
Exhaustion	Increased	Blimp-1	PRDM1	ENSG00000057657	ENSCAFG00000003694	PRDM1	83.58	81.88	1-to-1	Included
Exhaustion	Decreased	TCF1	TCF7	ENSG00000081059	ENSCAFG00000000990	TCF7	92.77	93.35	1-to-1	Included
Exhaustion	Increased	TIGIT	TIGIT	ENSG00000181847	ENSCAFG00000010817	TIGIT	55.56	56.27	1-to-1	Included
Exhaustion	Increased	TOX	TOX	ENSG00000198846	ENSCAFG00000007137	TOX	96.96	96.96	1-to-1	Included
Exhaustion	Increased	TOX2	TOX2	ENSG00000124191	ENSCAFG00000009354	TOX2	78.25	95.26	1-to-1	Included
T cell	Increased	CD3E	CD3E	ENSG00000198851	ENSCAFG00000012802	CD3E	43.42	47.83	1-to-1	Included
CD4+ T cell	Increased	CD4	CD4	ENSG00000010610	ENSCAFG00000041713	CD4	58.23	58.73	1-to-1	Included
CD8+ T cell	Increased	CD8A	CD8A	ENSG00000153563	ENSCAFG00000007464	CD8A	40.39	61.7	1-to-1	Included
Effector Memory	Increased	CCL5	CCL5	ENSG00000271503	ENSCAFG00000018171	CCL5	34.72	32.47	1-to-1	Included
Effector Memory	Increased	GZMB	GZMB	ENSG00000100453	N/A	N/A	N/A	N/A	N/A	Not Included	Ensembl 102 human gene GZMB has orthologue for Basenji only. Note also that there is a dog (CanFam3) GZMB but it's closest human ortholog is CTSG.
Effector Memory	Increased	ZEB2	ZEB2	ENSG00000169554	ENSCAFG00000005497	ZEB2	90.09	93.22	1-to-1	Included
Effector Memory	Increased	GZMK	GZMK	ENSG00000113088	ENSCAFG00000018379	GZMK	69.78	70.83	1-to-1	Included
Effector Memory	Increased	CCL4	CCL4	ENSG00000275302	N/A	N/A	N/A	N/A	N/A	Not Included	Ensembl 102 human gene CCL4 has no dog orthologue. Note also that there is a dog (CanFam3) CCL4 but it doesn't have any human orthologues.
Naive	Increased	LEF1	LEF1	ENSG00000138795	ENSCAFG00000011252	LEF1	80.25	96.74	1-to-1	Included
Naive	Increased	TCF7	TCF7	ENSG00000081059	ENSCAFG00000000990	TCF7	92.77	93.35	1-to-1	Included
Naive	Increased	CCR7	CCR7	ENSG00000126353	ENSCAFG00000030300	CCR7	91.03	91.27	1-to-1	Included
Naive	Increased	SELL	SELL	ENSG00000188404	ENSCAFG00000015177	SELL	80.91	78.18	1-to-1	Not Included	SELL was useful as a marker of cell phenotype. It was nearly uniformly expressed in all cells and cell types
Notes:
Targetid is the percentage of the orthologous sequence matching the human sequence
Queryid is the percentage of human sequence matching the sequence of the orthologue
